# Supplementary material for: Vascular smooth muscle RbFox2 regulates the cytoskeleton and arterial stiffness by a RhoBTB1/Cullin-3 mechanism
Source: JCI Insight. 2026 Apr 2;11(11):e202638. doi: 10.1172/jci.insight.202638 (PMC13313548; doi:10.1172/jci.insight.202638)
Supplement: Supplemental data set 1 [file jciinsight-11-202638-s102.xlsx]

## Sheet: Readme
Supplemental Dataset 1 - APEX2 Targeted Proteomic Data
Table shows the identification of APEX2 proteins binding to B1B2C and B1B2 domains of RhoBTB1 in A7R5 cells.
The abundance ratio and P value (B1B23C/B1B2) columns are highlighted in orange.
RbFox2 is highlighted in green
Other Proteins with B1B2C/B1B2 > 1.5 and P value < 0.05 are highlighted in yellow.

## Sheet: Proteins
Protein FDR Confidence: Combined	Accession	Description	Exp. q-value: Combined	Contaminant	Sum PEP Score	Coverage [%]	# Peptides	# PSMs	# Unique Peptides	# AAs	MW [kDa]	calc. pI	Score Sequest HT: Sequest HT	Gene Symbol	Abundance Ratio: (B1B2C) / (B1B2)	Abundance Ratio: (B1B2) / (PQC)	Abundance Ratio: (B1B2C) / (PQC)	Abundance Ratio Adj. P-Value: (B1B2C) / (B1B2)	Abundance Ratio Adj. P-Value: (B1B2) / (PQC)	Abundance Ratio Adj. P-Value: (B1B2C) / (PQC)	Abundances (Grouped): B1B2	Abundances (Grouped): B1B2C	Abundances (Grouped): PQC	Abundances (Grouped) CV [%]: B1B2	Abundances (Grouped) CV [%]: B1B2C	Abundances (Grouped) CV [%]: PQC	Abundance: F1: Sample, B1B2	Abundance: F2: Sample, B1B2	Abundance: F3: Sample, B1B2	Abundance: F4: Sample, B1B2	Abundance: F5: Sample, B1B2	Abundance: F6: Sample, B1B2	Abundance: F7: Sample, B1B2C	Abundance: F8: Sample, B1B2C	Abundance: F9: Sample, B1B2C	Abundance: F10: Sample, B1B2C	Abundance: F11: Sample, B1B2C	Abundance: F12: Sample, B1B2C	Abundance: F13: Sample, PQC	Abundance: F14: Sample, PQC	Abundance: F15: Sample, PQC	Abundance: F16: Sample, PQC	Found in Sample: [S1] F1: Sample, B1B2	Found in Sample: [S2] F2: Sample, B1B2	Found in Sample: [S3] F3: Sample, B1B2	Found in Sample: [S4] F4: Sample, B1B2	Found in Sample: [S5] F5: Sample, B1B2	Found in Sample: [S6] F6: Sample, B1B2	Found in Sample: [S7] F7: Sample, B1B2C
High	D3ZUX7	Acyl-CoA synthetase family member 3 OS=Rattus norvegicus OX=10116 GN=Acsf3 PE=1 SV=1	0	FALSE	14.124	9	4	14	4	583	65.2	8.69	12.56	Acsf3																													High	High	Not Found	High	High	Not Found	High
High	A0A0G2JTM7	Bromodomain-containing 7 OS=Rattus norvegicus OX=10116 GN=Brd7 PE=1 SV=1	0	FALSE	11.912	6	2	6	2	652	73.9	6.48	2.46	Brd7																													Not Found	Not Found	Not Found	High	Not Found	Not Found	High
High	G3V7G0	Dynein light intermediate chain OS=Rattus norvegicus OX=10116 GN=Dync1li1 PE=1 SV=1	0	FALSE	9.623	8	3	5	3	523	56.6	6.29	6.17	Dync1li1																													Not Found	Not Found	Not Found	Not Found	Not Found	Not Found	Not Found
High	M0RBF8	Exocyst complex component Sec8 OS=Rattus norvegicus OX=10116 GN=Exoc4 PE=1 SV=2	0	FALSE	9.552	3	2	6	2	974	110.3	6.7	3.94																														High	Not Found	Not Found	High	High	Not Found	Not Found
High	D3ZM09	Seryl-tRNA synthetase OS=Rattus norvegicus OX=10116 GN=Sars2 PE=1 SV=1	0	FALSE	8.969	6	2	3	2	518	58.3	8.06	2.33	Sars2																													Not Found	High	Not Found	Not Found	Not Found	Not Found	Not Found
High	Q5XIG4	OCIA domain-containing protein 1 OS=Rattus norvegicus OX=10116 GN=Ociad1 PE=1 SV=1	0	FALSE	8.818	16	2	2	2	247	27.6	7.42	1.81	Ociad1																													Not Found	Not Found	Not Found	Not Found	Not Found	Not Found	High
High	F1LS72	SUMO-activating enzyme subunit 2 OS=Rattus norvegicus OX=10116 GN=Uba2 PE=1 SV=3	0	FALSE	8.282	4	2	2	2	595	66.3	5.16	3.14																														Not Found	Not Found	Not Found	Not Found	Not Found	Not Found	Not Found
High	A0A0G2JZM2	Protein transport protein SEC23 OS=Rattus norvegicus OX=10116 GN=Sec23a PE=1 SV=1	0	FALSE	8.159	4	2	5	2	751	84.7	7.3	7.02																														High	Not Found	Not Found	High	Not Found	High	High
High	F1MAA1	Deubiquitinating enzyme 47 OS=Rattus norvegicus OX=10116 GN=Usp47 PE=1 SV=1	0	FALSE	7.737	3	3	4	3	1355	154.6	5.08	1.6	Usp47																													Not Found	Not Found	Not Found	Not Found	Not Found	Not Found	Not Found
High	Q6AYB4	Heat shock 70 kDa protein 14 OS=Rattus norvegicus OX=10116 GN=Hspa14 PE=2 SV=1	0	FALSE	7.132	9	3	5	3	509	54.4	5.59	1.65	Hspa14																													High	Not Found	High	Not Found	Not Found	Not Found	Not Found
High	Q9EPJ3	28S ribosomal protein S26, mitochondrial OS=Rattus norvegicus OX=10116 GN=Mrps26 PE=1 SV=1	0	FALSE	7.055	11	2	4	2	200	23.3	9.96	7.79	Mrps26																													Not Found	Not Found	High	Not Found	Not Found	Not Found	High
High	F1M403	Ubiquitin-conjugating enzyme E2O OS=Rattus norvegicus OX=10116 GN=Ube2o PE=1 SV=2	0	FALSE	6.942	3	2	15	2	1138	125.2	4.98	1.63																														High	High	High	High	High	High	High
High	A0A0G2K904	RCG56631, isoform CRA_d OS=Rattus norvegicus OX=10116 GN=Sltm PE=1 SV=1	0	FALSE	6.623	3	2	3	2	1034	117.1	8.02	0	Sltm																													Not Found	Not Found	Not Found	High	Not Found	Not Found	High
High	Q6AYQ9	Peptidyl-prolyl cis-trans isomerase OS=Rattus norvegicus OX=10116 GN=Ppic PE=1 SV=1	0	FALSE	6.104	15	3	44	2	212	23	8.13	36.46	Ppic																													Not Found	Not Found	Not Found	Not Found	Not Found	High	Not Found
High	A0A0G2K9Y9	Zinc finger protein 326 OS=Rattus norvegicus OX=10116 GN=Zfp326 PE=1 SV=1	0	FALSE	6.1	5	2	4	2	504	57	8.48	1.64																														Not Found	Not Found	High	Not Found	Not Found	Not Found	Not Found
High	Q8K1P7	Transcription activator BRG1 OS=Rattus norvegicus OX=10116 GN=Smarca4 PE=1 SV=1	0	FALSE	5.541	2	2	3	2	1613	181.3	8	0	Smarca4																													High	Not Found	Not Found	Not Found	Not Found	Not Found	High
High	A0A0G2JYY7	RNA binding protein fox-1 homolog 2 OS=Rattus norvegicus OX=10116 GN=Rbfox2 PE=4 SV=1	0	FALSE	5.459	8	2	3	2	400	42.5	7.25	4.1	RbFox2																													Not Found	Not Found	Not Found	Not Found	Not Found	Not Found	High
High	G3V6L8	RCG61894, isoform CRA_a OS=Rattus norvegicus OX=10116 GN=Strn PE=1 SV=1	0	FALSE	5.367	5	2	3	2	780	86.1	5.21	2.33	Strn																													Not Found	High	Not Found	Not Found	High	Not Found	Not Found
High	Q5RKH0	Putative oxidoreductase GLYR1 OS=Rattus norvegicus OX=10116 GN=Glyr1 PE=1 SV=1	0	FALSE	5.352	5	2	2	2	552	60.4	9.13	4.19	Glyr1																													Not Found	High	Not Found	Not Found	Not Found	High	Not Found
High	B1WBY5	DnaJ (Hsp40) homolog, subfamily C, member 11 OS=Rattus norvegicus OX=10116 GN=Dnajc11 PE=1 SV=1	0	FALSE	5.317	4	2	2	2	559	63.2	8.32	0	Dnajc11																													Not Found	Not Found	Not Found	Not Found	Not Found	High	Not Found
High	D3ZMR9	Mitochondrial ribosomal protein L21 OS=Rattus norvegicus OX=10116 GN=Mrpl21 PE=1 SV=1	0	FALSE	4.862	16	2	4	2	209	23.4	9.95	3.55	Mrpl21																													Not Found	High	Not Found	Not Found	High	Not Found	High
High	A0A0G2KB98	Glycogen synthase kinase-3 beta OS=Rattus norvegicus OX=10116 GN=Gsk3b PE=1 SV=1	0	FALSE	4.646	8	2	5	2	430	48	8.7	3.76	Gsk3b																													High	Not Found	Not Found	Not Found	Not Found	Not Found	High
High	F1MAA5	RAN GTPase-activating protein 1 OS=Rattus norvegicus OX=10116 GN=Rangap1 PE=1 SV=2	0	FALSE	4.606	5	2	2	2	586	63.1	4.72	0	Rangap1																													Not Found	Not Found	Not Found	Not Found	Not Found	Not Found	Not Found
High	Q6AXN3	Transmembrane emp24 domain-containing protein 5 OS=Rattus norvegicus OX=10116 GN=Tmed5 PE=2 SV=1	0	FALSE	4.18	13	2	2	2	229	26.1	4.75	1.63	Tmed5																													Not Found	Not Found	Not Found	Not Found	Not Found	High	Not Found
High	A0A0G2JVT8	Uncharacterized protein OS=Rattus norvegicus OX=10116 PE=1 SV=1	0.001	FALSE	3.689	2	2	3	2	1548	178.7	7.47	0																														Not Found	Not Found	High	Not Found	Not Found	Not Found	Not Found
High	P50398	Rab GDP dissociation inhibitor alpha OS=Rattus norvegicus OX=10116 GN=Gdi1 PE=1 SV=1	0	FALSE	13.43	13	4	20	2	447	50.5	5.14	18.77	Gdi1	100		100					1.3574e+06													1.35393e+06								High	Not Found	Not Found	Not Found	Not Found	Not Found	Not Found
High	P31044	Phosphatidylethanolamine-binding protein 1 OS=Rattus norvegicus OX=10116 GN=Pebp1 PE=1 SV=3	0	FALSE	12.046	18	2	16	2	187	20.8	5.8	43.18	Pebp1	100		100					2.61694e+06			46.15								3.27316e+06				1865040						High	Not Found	Not Found	High	Not Found	Not Found	High
High	A0A0H2UI20	C-terminal-binding protein 1 OS=Rattus norvegicus OX=10116 GN=Ctbp1 PE=1 SV=1	0	FALSE	6.804	7	2	8	2	429	46.5	6.65	12.44		100		100					7.04831e+06															7.04831e+06						High	High	High	Not Found	Not Found	Not Found	High
High	A0A140TAJ5	1-phosphatidylinositol 4-kinase OS=Rattus norvegicus OX=10116 GN=Pi4ka PE=1 SV=1	0.002	FALSE	3.619	1	2	2	2	2044	231.6	6.99	0		100		100					1.61096e+06											1.43599e+06										Not Found	Not Found	Not Found	Not Found	Not Found	Not Found	High
High	D4A9Y0	RCG36668 OS=Rattus norvegicus OX=10116 GN=Sdf2l1 PE=1 SV=1	0	FALSE	13.349	17	2	14	2	220	23.4	7.42	45.7	Sdf2l1	1.484	100	100				1.5714e+06	2.33208e+06									1.20594e+06			2.06273e+06									High	Not Found	Not Found	High	High	High	Not Found
High	Q6IRE4	Tumor susceptibility gene 101 protein OS=Rattus norvegicus OX=10116 GN=Tsg101 PE=1 SV=1	0	FALSE	5.742	7	2	2	2	391	44.1	6.71	2.42	Tsg101	0.833	100	100				1.2836e+06	1.06887e+06			11.95		1.00305e+06						952774				1.28021e+06	939099					High	Not Found	Not Found	Not Found	Not Found	Not Found	Peak Found
High	Q3TTY5	SWISS-PROT:Q3TTY5 Tax_Id=10090 Gene_Symbol=Krt2 Keratin, type II cytoskeletal 2 epidermal	0	TRUE	68.228	13	15	483	2	707	70.9	8.06	984.15	Krt2	0.01	100					1.46659e+06			16.54			1.26444e+06	1.1255e+06	1.06937e+06	1.26444e+06	1.1255e+06	1.06937e+06											Not Found	Not Found	Not Found	High	High	High	Not Found
High	Q8VIL3	ZW10 interactor OS=Rattus norvegicus OX=10116 GN=Zwint PE=1 SV=1	0	FALSE	10.791	12	2	3	2	266	30.1	6.1	3.95	Zwint	0.01	100					2.5567e+06			31.46				2.66039e+06		1.44209e+06													Not Found	High	Not Found	Peak Found	Not Found	Not Found	High
High	D4ADS4	Microsomal glutathione S-transferase 3 OS=Rattus norvegicus OX=10116 GN=Mgst3 PE=1 SV=1	0	FALSE	13.736	18	2	21	2	152	16.7	9.5	61.66	Mgst3	0.765	14.676	11.223	0.99083	0.452581	1	1.39058e+07	1.06338e+07	947487	63.18	101.45	157.42	1.094e+07	1.54251e+06	2.31466e+07	9.76849e+06	2.38747e+07	1.04714e+07	927205	2.36688e+07	1.06065e+07				1.08598e+07	716433	917886	628742	High	High	High	High	High	High	High
High	Q499S4	Interferon-induced GTP-binding protein Mx1 OS=Rattus norvegicus OX=10116 GN=Mx1 PE=1 SV=1	0	FALSE	10.708	6	3	8	3	652	74.5	6.87	11.7	Mx1	0.211	11.224	2.366		0.200744		8.85489e+06	1.86677e+06	788931	56.54		87.81	3.48475e+06	1.66756e+06	7.65186e+06	1.0284e+07	6.92898e+06	1.13336e+07		1.65116e+06					629671		2.31404e+06	476021	High	Peak Found	High	High	High	High	Not Found
High	Q9UE12	TREMBL:Q9UE12 Type I hair keratin 1 - Homo sapiens (Human).	0	TRUE	28.711	22	7	17	7	416	47.2	4.88	34.59	KRT31	0.125	6.927	0.865	0.0409194	0.242318	1	1.34022e+07	1.6733e+06	1.9348e+06	47.73	27.71	53.18	1.09891e+07	1.3365e+07	1.12542e+07	2.5175e+06					1.14877e+06	1.57659e+06		1.86692e+06	3.54986e+06	1.5759e+06		1.77812e+06	High	High	High	Peak Found	Not Found	Not Found	Not Found
High	P04256	Heterogeneous nuclear ribonucleoprotein A1 OS=Rattus norvegicus OX=10116 GN=Hnrnpa1 PE=1 SV=3	0	FALSE	34.963	21	6	72	4	320	34.2	9.14	140.35	Hnrnpa1	0.23	4.949	1.137	0.0186555	0.0581844	1	9.91149e+07	2.27619e+07	2.0027e+07	51.66	17.29	1.4	2.16596e+07	9.29543e+07	8.16789e+07	8.14256e+07	2.11399e+07	8.76036e+07	2.28992e+07	2.34923e+07	1.99639e+07	2.56559e+07	2.0168e+07	1.64961e+07	1.59788e+07	1.67488e+07	17181174	18640563	High	High	High	High	High	High	High
High	Q9NSB2	SWISS-PROT:Q9NSB2 Keratin, type II cuticular Hb4 (Hair keratin, type II Hb4) - Homo sapiens (Human).	0	TRUE	32.507	19	9	91	6	600	64.9	7.74	132.33		0.7	4.669	3.267	0.179475			5.49231e+06	3.8427e+06	1.17632e+06	15.88	14.59		4.54764e+06	5.78803e+06	4.35052e+06	3.97792e+06	3.97792e+06	3.16614e+06	3.16614e+06	3.39887e+06	4683027	4683027	4683027	4683027	4683027	4683027	4683027	1.08106e+06	High	High	High	Not Found	Peak Found	Not Found	Peak Found
High	D3ZZ80	Obscurin-like protein 1 OS=Rattus norvegicus OX=10116 GN=Obsl1 PE=2 SV=3	0	FALSE	8.222	2	2	14	2	1805	197.7	5.36	19.73	Obsl1	0.423	4.325	1.831	0.0225914	0.0141146	0.975066	6.28743e+06	2.66202e+06	1.45373e+06	43.42	32.91	46.28	7.74958e+06	5.68947e+06	5.08068e+06	8.50469e+06	4.12652e+06	2.93024e+06	3588813	3089560	2.68088e+06	2.48414e+06	1633399	1.78809e+06	2343234	1.23945e+06	1.24898e+06	1.04571e+06	High	High	Peak Found	High	Peak Found	High	High
High	F1LQ62	Small monomeric GTPase OS=Rattus norvegicus OX=10116 GN=Ralb PE=1 SV=3	0	FALSE	13.854	15	3	17	3	205	23.2	6.05	40.04		0.271	3.888	1.054	0.407883	0.525969	1	1.72914e+07	4.68728e+06	4.44689e+06	53.81	100.76	86.63	1.36084e+07	3.10575e+06	24007480	1.21424e+07	2.65598e+07	14079656	4.18983e+06	2.46592e+07	13367286	2918405	4.67426e+06	3.65341e+06	1.242e+07	4.3681e+06	2393313	3.47828e+06	High	High	Peak Found	Peak Found	Peak Found	High	High
High	A0A0G2JTK6	Metastasis-associated 1 family, member 3 OS=Rattus norvegicus OX=10116 GN=Mta3 PE=1 SV=1	0	FALSE	9.576	7	3	7	2	582	65.7	8.73	5.41		0.294	3.792	1.114	0.220452	0.442967	1	3.51781e+06	1.03332e+06	927621	38.22	50.88	86.7	871311	3.16995e+06		2126223	2.69968e+06	3.40009e+06	855150		1.1242e+06	603150	1.03332e+06	2044816	2.00018e+06	319725	812771		Peak Found	Peak Found	Not Found	Not Found	High	Peak Found	High
High	A0A0G2K6E3	Myosin IG OS=Rattus norvegicus OX=10116 GN=Myo1g PE=1 SV=1	0	FALSE	28.934	5	5	63	2	1018	116.6	8.47	120.61	Myo1g	0.684	3.745	2.561	0.933067	0.885198	1	6.37443e+06	4.35884e+06	1.70204e+06	57.92	58.43	24.23	6.13014e+06	1.55917e+06	4.50818e+06	4.50818e+06	6.13014e+06	1.55917e+06	3.88541e+06	4.22674e+06	1.07697e+06	4.22674e+06	1.07697e+06		1.61509e+06	1.19684e+06			Peak Found	High	Not Found	High	Not Found	High	High
High	Q6IFZ5	Keratin 76 OS=Rattus norvegicus OX=10116 GN=Krt76 PE=2 SV=1	0	FALSE	53.864	15	14	266	2	581	61.7	8.38	440.77	Krt76	0.684	3.434	2.349	0.790011			4.47016e+06	3.05776e+06	1.30186e+06	48.79	38.42		2.78984e+06	2.78984e+06	5187171	5187171	4561671	1904071	1.61164e+06	2.91618e+06	1.61164e+06	2.91618e+06	4490353	2.75392e+06	1.03906e+06				High	Peak Found	Not Found	High	High	High	High
High	M0R6L9	Ferritin OS=Rattus norvegicus OX=10116 PE=3 SV=1	0	FALSE	14.65	25	3	11	3	183	20.7	6.65	1.74	RGD1560687	0.576	3.285	1.893	0.290125	0.136927	1	8.10989e+06	4.67273e+06	2.4689e+06	36.08	51.9	25.07	5623932	1.09152e+07	9297645		3.76848e+06	6.70408e+06		1.95972e+06	7.01351e+06			4259762	2.66646e+06		2.16323e+06	1.88703e+06	High	High	High	High	High	Peak Found	Not Found
High	Q9QZK8	Deoxyribonuclease-2-alpha OS=Rattus norvegicus OX=10116 GN=Dnase2 PE=2 SV=1	0.002	FALSE	3.375	6	2	6	2	350	38.2	7.91	1.82	Dnase2	0.341	3.224	1.099	0.210558	0.999997	1	1.56055e+07	5.31777e+06	4.84043e+06	60.75	60.64	65.74	12194712	3.15419e+06	1.56867e+07	1.50455e+07		4.44562e+06	4740183		6206955	1.45589e+06	1.28755e+06	5.68682e+06	3.27139e+06	4.77892e+06	3574202	1.24123e+07	High	Peak Found	High	Peak Found	Not Found	Peak Found	High
High	D4AEI5	Myelin expression factor 2 OS=Rattus norvegicus OX=10116 GN=Myef2 PE=1 SV=1	0	FALSE	8.812	4	2	12	2	591	63.3	8.87	7.6	Myef2	0.282	3.162	0.892	0.0254967	0.519044	1	5.18614e+06	1.4628e+06	1.64003e+06	32.45	26.22	90.27	4.15794e+06	4.63949e+06	1.59603e+06	3.19372e+06	4.74163e+06	4.17857e+06	1.52445e+06	1.44546e+06	2.14786e+06	1.15978e+06	1059759	1.19365e+06	1.25924e+06	5.72103e+06	1.31937e+06	1.56673e+06	High	High	High	High	High	High	Peak Found
High	B2GUZ5	F-actin-capping protein subunit alpha-1 OS=Rattus norvegicus OX=10116 GN=Capza1 PE=1 SV=1	0	FALSE	32.699	27	5	52	3	286	32.9	5.69	98.08	Capza1	0.5	2.925	1.462	0.999998	0.912771	1	1.51751e+07	7.58754e+06	5.18878e+06	51.47	96.63	28.83	8.87396e+06	14435019	18629305	789771	10296036	1.41892e+07	7345777	7.66215e+06	3.39144e+07	6.58225e+06	6.77395e+06	3996629	2.67969e+06	4400705	6.14958e+06	4700605	High	High	High	High	Peak Found	High	High
High	D4A2H2	Serine palmitoyltransferase 1 OS=Rattus norvegicus OX=10116 GN=Sptlc1 PE=1 SV=1	0	FALSE	19.501	10	3	32	3	473	52.5	6.54	83.7	Sptlc1	0.4	2.867	1.148	0.703226	0.955639	1	2.21883e+07	8.88227e+06	7.73968e+06	45.95	84.64	92.5	2.18884e+07	2.25897e+07	7.29348e+06	1.64544e+07	6.47982e+06	17492433	3.15594e+07	7.43721e+06	8.99264e+06	6897441	8.75081e+06	8.26052e+06	4818710	7862197	5.5811e+06	2.93626e+07	High	High	High	High	High	High	High
High	A0A0G2K1L0	Tenascin C OS=Rattus norvegicus OX=10116 GN=Tnc PE=1 SV=1	0	FALSE	73.842	12	18	93	18	2019	221.6	4.92	141.6	Tnc	0.13	2.848	0.369	0.365145	0.999997	1	6.43615e+08	8.33485e+07	2.25987e+08	55.02	114.21	78.54	4.08889e+07	6.45602e+08	5.0483e+08	2.23844e+08	5.99308e+08	5.9767e+08	4.2725e+07	4.41165e+07	6.45753e+08	3.35189e+08	1.17704e+08	53804661	5.20508e+08	9.68589e+07	1.16977e+08	3.5155e+08	High	High	High	High	High	High	High
High	Q99JC6	TAP-binding protein OS=Rattus norvegicus OX=10116 GN=Tapbp PE=1 SV=1	0	FALSE	24.437	20	5	28	5	464	50	7.88	34.43	Tapbp	0.731	2.841	2.078	0.323015	0.108891	0.963797	1.74293e+07	1.27493e+07	6.13527e+06	19.25	22.5	67.61	14469966	1.49696e+07	20924209	9.5397e+06	1.29243e+07	1.32513e+07	6.92699e+06	1.1216e+07	1.59492e+07	1.20774e+07	1.28449e+07	9742734	5.10166e+06	4.88564e+06	5.15974e+06	16880595	High	High	High	High	High	High	High
High	G3V9A4	2'-5' oligoadenylate synthase OS=Rattus norvegicus OX=10116 GN=Oas1a PE=1 SV=1	0	FALSE	6.392	10	2	8	2	358	41.7	9	1.64	Oas1a	0.193	2.829	0.547		0.0401006		1.58035e+06	305704	558602	44.39		5.8	2.36726e+06	1111128	2.77604e+06	1.22154e+06	910682	1.19531e+06					305704		405657	454612	505227	527362	High	High	High	High	High	High	Not Found
High	D3ZFT1	Replication factor C subunit 1 OS=Rattus norvegicus OX=10116 GN=Rfc1 PE=1 SV=2	0	FALSE	8.894	4	3	5	3	1131	125.7	9.36	5.53		0.698	2.801	1.955	0.659024	0.114607	0.861425	768901	536617	274514	39.03	1.42	34.56	1.0661e+06	638098	509958	682992		467515	473571	479412					304453	156732	240526		High	High	Peak Found	Peak Found	Not Found	Peak Found	Peak Found
High	D4A4J0	FACT complex subunit OS=Rattus norvegicus OX=10116 GN=Supt16h PE=1 SV=1	0	FALSE	15.897	5	4	21	4	1047	119.8	5.66	46.14	Supt16h	1.186	2.643	3.134	0.870668	0.999997	1	1.16694e+07	1.3836e+07	4.41506e+06	55.39	44.87	105.22	9.86404e+06	1.11467e+07	9505272	2.10401e+06	1.27591e+07	2.96859e+06	5.19222e+06	16258769	13800554		2.16002e+07	9.38302e+06	1.67942e+07	4.26534e+06	3347641	2.57294e+06	High	High	High	High	Peak Found	High	High
High	Q5XID6	Gamma-sarcoglycan OS=Rattus norvegicus OX=10116 GN=Sgcg PE=2 SV=1	0	FALSE	12.117	11	2	18	2	292	32.2	5.91	14.78	Sgcg	0.424	2.626	1.114	0.0305011	0.126032	1	4.91812e+06	2.08605e+06	1.87276e+06	18.86	33.86	55.51	4.26955e+06	2.48194e+06	3.88906e+06	3.5756e+06	3868375	3.96674e+06	1.89993e+06	1.87897e+06	2.04323e+06	1.71487e+06	1.84874e+06	3.53794e+06	1.61897e+06	1.22878e+06	3.82469e+06	1.58901e+06	High	High	High	High	High	High	High
High	B2GV94	Fam134c protein OS=Rattus norvegicus OX=10116 GN=Retreg3 PE=1 SV=1	0	FALSE	7.053	5	2	8	2	466	51.5	4.97	13.8	Retreg3	0.488	2.604	1.27	0.0298613	0.0656861	1	1.24332e+06	606458	477548	19.15	19.96	28.74	982337	1.03654e+06	644678	875308	813939	1.088e+06		583799		704066	468232	507986	310151	490633			High	High	High	High	High	High	Not Found
High	B5DEF3	Gamma-glutamyl carboxylase OS=Rattus norvegicus OX=10116 GN=Ggcx PE=1 SV=1	0	FALSE	9.753	4	2	22	2	758	87.3	8.18	46.48	Ggcx	0.695	2.588	1.799	0.172619	0.0252847	0.622764	6.25461e+06	4.34688e+06	2.41642e+06	47.35	30.62	23.1	6.48638e+06	5215012	5.4852e+06	1.05404e+07	4.59893e+06	4.00498e+06	2752193	4.03302e+06	3301733	6.10143e+06	6.12158e+06	3.7778e+06	2.7302e+06	2148997	1.99035e+06	1.89781e+06	High	High	High	High	High	High	High
High	Q99PR0	Protein O-mannosyl-transferase 1 OS=Rattus norvegicus OX=10116 GN=Pomt1 PE=2 SV=1	0	FALSE	11.397	5	3	7	3	747	85.4	8.12	6.82	Pomt1	0.486	2.484	1.207	0.305431	0.164632	1	2.36143e+06	1.14758e+06	950487	26.78	75.58	22.81	2.51677e+06	1.58261e+06	1.75485e+06	2.55388e+06	1.75402e+06	2.01689e+06	898464	1.15567e+06	2.4629e+06	3.92456e+06	819385	730245	711863	1.06717e+06	655184	930886	Peak Found	Peak Found	Peak Found	High	Peak Found	Peak Found	High
High	Q5M9F8	N-terminal kinase-like protein OS=Rattus norvegicus OX=10116 GN=Scyl1 PE=2 SV=1	0	FALSE	14.321	6	3	14	3	807	89.1	6.37	16.84	Scyl1	1.037	2.47	2.562	0.999998	0.999997	1	6.11563e+06	6.34387e+06	2.47592e+06	51.15	29.32	86.04	2219797	5.07526e+06		1.43541e+06	4953122	6.88402e+06	5.45746e+06	2.19229e+06	6.72474e+06	6.19339e+06	5.86352e+06	6.57868e+06	6.93003e+06		1.68728e+06	2275424	Peak Found	High	Not Found	Peak Found	High	High	High
High	D3ZAA3	Latent-transforming growth factor beta-binding protein 1 OS=Rattus norvegicus OX=10116 GN=Ltbp1 PE=1 SV=2	0	FALSE	10.427	2	3	20	3	1712	186.5	5.97	22.93	Ltbp1	2.329	2.459	5.727	0.912051	0.999997	1	5.65494e+06	1.31718e+07	2.29979e+06	75.94	46.55	108.47	1.0218e+07	1.80412e+06	9.83509e+06	2.02614e+06	1.12448e+07	1.95262e+06	1.14689e+07	12133690	13883155	12410546	1.88884e+06		1.84897e+06	1.80959e+06	2.00042e+06	11893767	High	High	High	High	High	High	High
High	Q03247	SWISS-PROT:Q03247 (Bos taurus) Apolipoprotein E precursor	0	TRUE	11.364	12	3	10	3	316	36	5.67	10.88	APOE	0.364	2.442	0.888	0.0945157	0.167463	1	1.13635e+07	4.13501e+06	4.65404e+06	31.4	57.65	13.49	4.40035e+06	1.06758e+07	1.20172e+07	1.08532e+07	7.24031e+06	8.29781e+06	9.59773e+06	8.26682e+06	3.2755e+06	4.90577e+06	3.27892e+06	2.94143e+06	3.48849e+06	3.08895e+06	4342054	4.57947e+06	High	High	Peak Found	Peak Found	Peak Found	Peak Found	Peak Found
High	Q5U2Z4	Nuclear factor kappa B subunit 2 OS=Rattus norvegicus OX=10116 GN=Nfkb2 PE=1 SV=1	0	FALSE	18.727	6	4	15	4	898	96.7	6.33	25.79	Nfkb2	0.498	2.422	1.207	0.145911	0.282118	1	6.34465e+06	3.16234e+06	2.61907e+06	22.71	33.35	72.56	5.39322e+06	4.72314e+06	4.44101e+06	6.57019e+06	4.4761e+06	5.76113e+06	4840554	2.40153e+06	2504194		3.16234e+06	3.55913e+06	6.22791e+06	1.63758e+06	2.92142e+06	1.89071e+06	High	Peak Found	High	High	High	High	Peak Found
High	P47875	Cysteine and glycine-rich protein 1 OS=Rattus norvegicus OX=10116 GN=Csrp1 PE=1 SV=2	0	FALSE	23.316	34	4	31	4	193	20.6	8.57	68.38	Csrp1	0.319	2.364	0.753	0.00472439	0.155892	1	1.61417e+07	5.14396e+06	6.82917e+06	25.89	33.37	66.79	1.47097e+07	21995996	14889322	1.09047e+07	1.12948e+07	11741518	6.42134e+06	7.83262e+06	3695528	4.66267e+06	5.34692e+06	4.05903e+06	5.14692e+06	6046216	1.56185e+07	4.09466e+06	Peak Found	High	High	High	High	High	High
High	P19511	ATP synthase F(0) complex subunit B1, mitochondrial OS=Rattus norvegicus OX=10116 GN=Atp5pb PE=1 SV=1	0	FALSE	15.348	20	5	24	5	256	28.9	9.36	38.17	Atp5pb	0.393	2.346	0.922	0.130978	0.947481	1	3.18877e+07	1.25351e+07	1.35926e+07	42.45	12.77	69.04	2.41742e+07	2.72775e+07	1.03033e+07	2.35838e+07	3.07056e+07	1.1544e+07	1.34545e+07	1.11124e+07	1.24954e+07	9523115	1.25427e+07	10959585	9.59595e+06	3.3915e+07	1.19306e+07	12469910	High	High	High	High	High	High	Peak Found
High	Q5XI07	Lipoma-preferred partner homolog OS=Rattus norvegicus OX=10116 GN=Lpp PE=1 SV=1	0	FALSE	13.692	9	3	17	3	632	68.2	7.66	36.47	Lpp	0.813	2.345	1.907	0.999998	0.999997	1	6.85718e+06	5.57743e+06	2.92434e+06	56.58	30.01	44.19		1.49168e+06			5262414	5.70377e+06	6486287	4.93325e+06	7.49667e+06	3.88379e+06		3536031	3.22487e+06		1854459		Not Found	Peak Found	High	High	High	High	High
High	Q9WV63	Kinesin-like protein KIF2A OS=Rattus norvegicus OX=10116 GN=Kif2a PE=1 SV=2	0	FALSE	10.19	5	3	15	3	705	79.7	6.68	23.47	Kif2a	1.141	2.334	2.663	0.999998	0.662444	0.836084	3.05563e+06	3.48672e+06	1.30944e+06	50.3	39.3	66.88	1177561	4.53672e+06	3.3088e+06	1.06817e+06	1.9081e+06	3.37375e+06	4.61626e+06	1.86969e+06	2952631	3.89847e+06	4.10689e+06	1591111	710197	2.89718e+06	1.03105e+06	1.33912e+06	High	Peak Found	High	High	High	High	High
High	Q6MG49	Large proline-rich protein BAG6 OS=Rattus norvegicus OX=10116 GN=Bag6 PE=1 SV=2	0	FALSE	14.541	5	3	9	3	1146	119.9	5.66	15.65	Bag6	0.606	2.32	1.405	0.917307	0.999997	1	2.98215e+06	1.80627e+06	1.28543e+06	60.45	64	87.42	2492612	2.65808e+06	1116830	5209166	2139615	2.19962e+06	3.46858e+06	984153	1801649	4323456	1.19739e+06		3.97677e+06		1.02678e+06	1181335	Peak Found	High	Peak Found	High	Peak Found	High	Peak Found
High	Q2TA68	Dynamin-like 120 kDa protein, mitochondrial OS=Rattus norvegicus OX=10116 GN=Opa1 PE=1 SV=1	0	FALSE	12.901	5	4	14	4	960	111.2	7.53	10.6	Opa1	1.019	2.308	2.353	0.999998	0.713564	1	2.44541e+06	2.49253e+06	1.05938e+06	34.51	59.87	74.24	2.04198e+06	2.62161e+06	2.64763e+06	1.61847e+06	1.58042e+06	766036	3.09392e+06	2773619	975691	2.34847e+06	616519		438290	1.8518e+06	338659	1.87819e+06	High	High	High	High	Peak Found	Peak Found	High
High	A0A1W2Q676	E3 ubiquitin-protein ligase TRIP12 OS=Rattus norvegicus OX=10116 GN=Trip12 PE=1 SV=1	0	FALSE	9.019	3	3	14	3	1976	218.1	8.48	23.42		1.075	2.203	2.369	0.999998	0.68328	1	5.47148e+06	5.88239e+06	2.4832e+06	60.98	51.67	83.84	3.45593e+06	1.15692e+07	3700399	1.82245e+06	5.1949e+06	7.92577e+06	4.79388e+06	5.69097e+06	965048	9.13819e+06	7118899	3.9879e+06	935903	4.39631e+06	609750	5.63827e+06	High	High	High	Peak Found	Peak Found	High	High
High	B5DEI0	Pcyox1l protein OS=Rattus norvegicus OX=10116 GN=Pcyox1l PE=2 SV=1	0	FALSE	15.3	6	2	19	2	494	54.6	7.65	45.11	Pcyox1l	0.555	2.131	1.182	0.472398	0.152706	1	5.07779e+06	2.8166e+06	2.38322e+06	18.95	30.22	54.43	3.95091e+06	4.23217e+06	3.33772e+06	4747060	4.20272e+06	3.80377e+06	2633807	2.37483e+06	2.61201e+06		4.68695e+06		569270	3.15221e+06	2.26279e+06	2.02118e+06	High	High	High	High	High	High	High
High	A0A0G2K4S0	AlbA_2 domain-containing protein OS=Rattus norvegicus OX=10116 PE=4 SV=1	0	FALSE	6.274	6	2	14	2	385	43.3	7.64	25.64		0.402	2.053	0.825	0.00835628	0.494215	0.845132	3.90099e+06	1.56712e+06	1.90045e+06	30.63	29.73	37.85	3.35771e+06	3.59048e+06	2.18767e+06	3.68958e+06	1.79111e+06	2.92769e+06	1.23443e+06	1.66274e+06	1.76887e+06	1.76667e+06	1.15135e+06	739038	1.51869e+06	1.54706e+06	1.6631e+06	3.34687e+06	High	High	High	High	High	High	Peak Found
High	Q3MIB4	Lon protease homolog 2, peroxisomal OS=Rattus norvegicus OX=10116 GN=Lonp2 PE=1 SV=2	0	FALSE	14.05	7	4	7	4	852	94.3	7.23	3.47	Lonp2	0.835	2.048	1.709	0.565627	0.00717199	0.116484	1.74157e+07	1.45372e+07	8.50563e+06	10.81	12.51	28.76	1.37791e+07	1.39536e+07	1.31946e+07	14371440	1.49232e+07	1.42193e+07	1.41174e+07	1.2434e+07	1.43992e+07	1.80172e+07	1.4301e+07	1.33452e+07	6.30808e+06	1.15646e+07	7.2107e+06	8.07901e+06	Peak Found	High	Peak Found	Peak Found	High	Peak Found	Peak Found
High	Q6AXS5	Plasminogen activator inhibitor 1 RNA-binding protein OS=Rattus norvegicus OX=10116 GN=Serbp1 PE=1 SV=2	0.001	FALSE	3.723	8	2	2	2	407	44.7	8.54	0	Serbp1	0.963	2.013	1.937	0.999998	0.690519	0.845132	4.13805e+06	3.98365e+06	2.05612e+06	38.46	79.54	51.23	3.9583e+06	5377377	2.97856e+06	3.64663e+06	1.99986e+06	2.05401e+06	1.23631e+07	5.39033e+06	3337152	2.85177e+06	4.74323e+06	1.67147e+06	2289001	3.0397e+06	1.01068e+06	1.35472e+06	Peak Found	Peak Found	Peak Found	Peak Found	Peak Found	Peak Found	High
High	P70584	Short/branched chain specific acyl-CoA dehydrogenase, mitochondrial OS=Rattus norvegicus OX=10116 GN=Acadsb PE=1 SV=1	0	FALSE	10.488	7	3	18	3	432	47.8	8.06	32.63	Acadsb	1.248	2.009	2.507	0.83386	0.544198	0.464263	1.65406e+07	2.06418e+07	8.23425e+06	25.92	31.38	50.42	1.30921e+07	1.1197e+07	14388574	1.36181e+07	6.66728e+06	1.60969e+07	2.30513e+07	23600737	21254913	1.12232e+07	1.9995e+07	11959277	8.51135e+06	5.31551e+06	5.54556e+06	1.57578e+07	High	Peak Found	High	Peak Found	High	High	High
High	P38656	Lupus La protein homolog OS=Rattus norvegicus OX=10116 GN=Ssb PE=1 SV=1	0	FALSE	6.464	7	2	19	2	415	47.7	9.73	35.81	Ssb	0.572	2.001	1.144	0.0473168	0.156931	1	2.8991e+06	1.6574e+06	1.44902e+06	25.18	33.32	16.18	2.80373e+06	2.98939e+06	2.91346e+06	1705614	1.40826e+06	2.10122e+06	1.97058e+06	1.76748e+06	1.24193e+06	1.90742e+06	1374673	773550	1.1833e+06	1.55577e+06	1.24087e+06	1.18825e+06	High	High	High	High	High	High	High
High	P47860	ATP-dependent 6-phosphofructokinase, platelet type OS=Rattus norvegicus OX=10116 GN=Pfkp PE=1 SV=2	0	FALSE	18.395	7	4	21	3	788	85.7	7.28	27.5	Pfkp	0.778	1.995	1.551	0.999998	0.878774	1	4.57266e+06	3.55551e+06	2.29235e+06	131.85	131.31	56.65	5.28387e+07	642526	5.12206e+07	3.29304e+06	3.4462e+06	3.68438e+06	2.87083e+06	1.78492e+06	3.35812e+06	5.33131e+07	3.75488e+06	46580100	743753	1.6107e+06	2.38982e+06	3.87729e+06	High	Peak Found	High	High	High	Peak Found	High
High	A0A0G2JXW4	Heterogeneous nuclear ribonucleoprotein C, isoform CRA_a OS=Rattus norvegicus OX=10116 GN=Hnrnpc PE=1 SV=1	0	FALSE	37.846	24	8	73	8	313	34.4	5.05	147.52	Hnrnpc	0.466	1.991	0.928	0.999998	0.999997	1	7.65595e+07	3.57093e+07	3.8461e+07	56.81	92.03	94.91	9.93366e+07	1.0677e+08	3.69489e+07	3.26094e+07	1.10711e+08	3.32462e+07	3.34096e+07	1.27083e+08	3.23777e+07	1.86287e+08	3.40218e+07	2.73946e+07	3.3896e+07	2.91198e+07	1.50375e+08	3.17648e+07	High	High	High	High	High	High	High
High	G3V6B0	Pyridoxal-dependent decarboxylase domain-containing 1 OS=Rattus norvegicus OX=10116 GN=Pdxdc1 PE=1 SV=1	0	FALSE	8.589	5	3	12	3	785	86.9	5.53	7.18	Pdxdc1	0.252	1.967	0.495	0.168504	0.982487	1	8.63305e+06	2.17134e+06	4.38927e+06	42.58	85.26	62.54	7.27781e+06	2.61692e+06	3.08053e+06	6.7789e+06	7.43302e+06	6.61523e+06	2.0956e+06	1.82097e+06	1.7606e+06	2.10248e+06	8816948	1.92611e+06	5956750	6.34798e+06	2.26177e+06	1.76713e+06	High	High	Peak Found	High	High	High	High
High	Q63663	Guanylate-binding protein 1 OS=Rattus norvegicus OX=10116 GN=Gbp2 PE=1 SV=2	0	FALSE	15.618	10	5	16	5	589	67.1	5.69	12.88	Gbp2	0.182	1.942	0.353	0.000724208	0.308805	0.223646	5.7822e+06	1.05025e+06	2.97794e+06	40.52	12.72	11.89	4.28369e+06	8.29207e+06	7351762	4313422	2.12819e+06	4.18283e+06	871161		910461	1.13514e+06	1.12864e+06		2.37679e+06	2.90974e+06	2.42583e+06		High	High	High	High	High	High	Peak Found
High	Q66WT9	Clathrin-assembly lymphoid myeloid leukemia protein OS=Rattus norvegicus OX=10116 GN=Picalm PE=1 SV=1	0	FALSE	8.13	4	2	7	2	597	64.7	9.01	7.28	Picalm	0.631	1.918	1.21	0.912051	0.885198	1	2.8192e+06	1.77836e+06	1.47009e+06	34.14	31.14	37.12	935825	2.44716e+06		1.97067e+06	2.18896e+06		1188297	2.31205e+06	1493122		2.11266e+06		1.98479e+06	1509848	1.03407e+06	1.09977e+06	Peak Found	High	Not Found	Peak Found	Peak Found	High	High
High	P51146	Ras-related protein Rab-4B OS=Rattus norvegicus OX=10116 GN=Rab4b PE=2 SV=1	0	FALSE	20.041	28	5	29	4	213	23.6	6.06	54.62	Rab4b	0.619	1.91	1.183	0.640272	0.897135	1	4.61532e+06	2.85856e+06	2.4162e+06	11.41	64.82	69.21	3148042	3.14735e+06	4.16053e+06	3.19041e+06	3.83067e+06	4.18549e+06	4.70288e+06	1.07265e+06	7.09126e+06	3.04152e+06	2531326	1.51776e+06	5.25994e+06	2.90935e+06	1.46989e+06	1.52954e+06	High	High	High	High	High	High	High
High	P62083	40S ribosomal protein S7 OS=Rattus norvegicus OX=10116 GN=Rps7 PE=1 SV=1	0	FALSE	13.189	21	4	70	4	194	22.1	10.1	102.97	Rps7	1.432	1.903	2.725	0.841095	0.999997	1	3.81526e+07	5.4628e+07	2.00487e+07	64.07	38.26	89.15	8.86456e+06	4.26292e+07	4.62429e+07	2.0041e+07	3.97646e+07	4.72484e+06	4.67573e+07	10392563	6.32429e+07	49234304	5.68914e+07	5.36595e+07	5.61533e+06	6.30523e+06	4.6697e+07	53945010	High	High	High	High	High	High	High
High	E9PU42	Down syndrome critical region gene 3 (Predicted), isoform CRA_c OS=Rattus norvegicus OX=10116 GN=Vps26c PE=1 SV=2	0	FALSE	8.091	12	3	5	3	297	32.9	7.68	2.05	Vps26c	1.612	1.896	3.056	0.581753	0.999997	0.845132	4.50225e+06	7.25631e+06	2.37409e+06	60.56	29.97	94.97	5997786	7.0113e+06	1.45251e+06	2.26231e+06	1576667	5238332	7.9078e+06	3.41182e+06	6.36544e+06	7.24499e+06	6.8476e+06	9.30914e+06	7.48536e+06	2.06203e+06	1.23841e+06	2.10012e+06	High	Peak Found	High	High	Peak Found	Peak Found	Peak Found
High	G3V9D1	Phosphoinositide phospholipase C OS=Rattus norvegicus OX=10116 GN=Plcd1 PE=1 SV=1	0.001	FALSE	3.953	4	2	3	2	756	85.9	6.34	1.62	Plcd1	0.469	1.895	0.888	0.661422	0.999997	1	3.04436e+06	1.42687e+06	1.60617e+06	54.35	64.36	73.7	5.13861e+06	3.45464e+06	3.60235e+06	1.60323e+06	1.64425e+06	1.23313e+06	1.23691e+06	3.84291e+06	3.87622e+06	1.27847e+06	1.46722e+06	1.00008e+06	3.96505e+06	1.46206e+06	1.11892e+06	1.3557e+06	High	Peak Found	Peak Found	Peak Found	Peak Found	Peak Found	High
High	M0R544	Glucosidase, alpha, acid, isoform CRA_a OS=Rattus norvegicus OX=10116 GN=Gaa PE=1 SV=1	0	FALSE	81.118	19	14	196	14	953	106.1	5.68	451.13	Gaa	0.614	1.893	1.162	0.000748079	0.00218427	1	4.41454e+08	2.70853e+08	2.33163e+08	8.99	13.8	9.74	3.45571e+08	3.65717e+08	3.30419e+08	3.26481e+08	3.41785e+08	3.10269e+08	2.71831e+08	2.77463e+08	2.76352e+08	2.4948e+08	2.42378e+08	1.96596e+08	220510379	1.9315e+08	2.06178e+08	2.05895e+08	High	High	High	High	High	High	High
High	D3ZRN3	Actin, beta-like 2 OS=Rattus norvegicus OX=10116 GN=Actbl2 PE=1 SV=1	0	FALSE	100.671	24	15	652	2	376	41.9	5.49	1098.48	Actbl2	0.432	1.881	0.812	0.012966	0.136555	1	6.38644e+06	2.75818e+06	3.39507e+06	20.18	23.96	54.25	4961504	5.01809e+06	5617659	4.52431e+06	5.44906e+06	8.11316e+06	2.27885e+06	3.28618e+06	4164392	2.18231e+06	2712026	2.55721e+06	1.31986e+06	2.71835e+06	3.10606e+06	5.99379e+06	Peak Found	High	High	High	High	High	High
High	Q9Z122	Acyl-CoA 6-desaturase OS=Rattus norvegicus OX=10116 GN=Fads2 PE=1 SV=1	0	FALSE	13.78	13	4	27	4	444	52.3	8.82	41.41	Fads2	0.885	1.879	1.663	0.923279	0.77618	1	5.57322e+06	4.93194e+06	2.96572e+06	49.68	42.96	97.7	4.45065e+06	6.1807e+06	3.82231e+06	3.3124e+06	1.02935e+07	4.50824e+06	5.79226e+06	7.40108e+06	4.83434e+06	4728572	4.36841e+06	1.60136e+06	8.93219e+06	982725	2.06735e+06	3425846	High	High	High	High	High	High	High
High	D4A1D8	Surfeit locus protein 4 OS=Rattus norvegicus OX=10116 GN=Surf4 PE=1 SV=1	0	FALSE	24.635	15	4	44	4	269	30.4	7.78	109.7	Surf4; SURF4	0.527	1.859	0.98	0.00183308	0.0406015	1	5.52728e+07	2.91316e+07	2.97385e+07	14.93	20.8	14.01	4.49894e+07	44037480	3.79806e+07	4.19746e+07	4.57224e+07	35279084	32786974	27656059	2.41399e+07	29247776	2.73389e+07	18225139	24997831	3.11698e+07	2.47405e+07	2.55759e+07	High	High	High	High	High	High	High
High	E9PT22	Inverted formin, FH2 and WH2 domain containing OS=Rattus norvegicus OX=10116 GN=Inf2 PE=1 SV=3	0	FALSE	11.369	4	3	26	3	1246	136.4	5.77	32.22		0.619	1.816	1.123	0.994109	0.713564	1	8.95429e+06	5.53865e+06	4.93065e+06	60.95	71.16	19.34	1.47374e+07	4.54606e+06	4.39439e+06	13387091	3.91845e+06	12099536	4654437	15093767	1.79719e+07	4410103	5.87499e+06	3.76093e+06	4832924	4.19818e+06	4241946	3.43285e+06	High	High	High	High	High	High	High
High	D4A3S8	NOL1/NOP2/Sun domain family member 2 OS=Rattus norvegicus OX=10116 GN=Nsun2 PE=1 SV=1	0	FALSE	9.083	6	3	14	3	782	88	7.03	5.11	Nsun2	0.522	1.802	0.941	0.0545593	0.284813	1	3.63793e+06	1.89902e+06	2.01857e+06	27.45	38.27	29.17	4010763	2.9811e+06	3.24624e+06	3.55152e+06	2.6477e+06	1.91317e+06	3.1219e+06	1.75085e+06	1.81719e+06	2.28787e+06	1.60748e+06	1.10152e+06	2.40899e+06	1.95888e+06	1.5237e+06	1.50504e+06	High	High	High	High	High	High	Peak Found
High	B0BN63	Activator of Hsp90 ATPase activity 1 OS=Rattus norvegicus OX=10116 GN=Ahsa1 PE=1 SV=1	0	FALSE	4.925	7	2	9	2	338	38.1	5.53	3.31	Ahsa1	0.469	1.79	0.839	0.383747	0.999997	1	5.57829e+06	2.61568e+06	3.11577e+06	37.65	62.19	55.96	4.59403e+06	1.3653e+06	4.66371e+06	4.84429e+06	5.6297e+06	4.20472e+06	2.33158e+06		1.59699e+06	5.31698e+06	1.1017e+06	3.11182e+06	1.82713e+06	3545334	5.55229e+06	1.68974e+06	High	Peak Found	High	High	Peak Found	Peak Found	Peak Found
High	D4ADL7	Xyloside xylosyltransferase 1 OS=Rattus norvegicus OX=10116 GN=Xxylt1 PE=4 SV=1	0	FALSE	10.68	5	2	12	2	392	43.9	7.61	14.51	Xxylt1	0.583	1.756	1.023	0.0585083	0.106859	1	4.7392e+06	2.76089e+06	2.6985e+06	15.87	20.33	31.78	3.89865e+06	3.19541e+06	4.33495e+06	3.87766e+06	3.50344e+06	2961769	3.08323e+06	2442011	1.90151e+06	2818142		2.50133e+06	1.22344e+06	2.04909e+06	3.04184e+06	2.73041e+06	High	High	High	High	High	High	Peak Found
High	G3V6H5	Mitochondrial 2-oxoglutarate/malate carrier protein OS=Rattus norvegicus OX=10116 GN=Slc25a11 PE=1 SV=1	0	FALSE	13.212	15	4	17	4	314	34.1	9.96	7.15	Slc25a11	0.525	1.746	0.917	0.951101	0.999997	1	2.74224e+06	1.43985e+06	1.57023e+06	57.85	122.45	36.71	4.05136e+06	2.41113e+06	1.18861e+06	1.83049e+06	822649	4.07207e+06	1.35704e+06	1204502	9966762	576341	3.29267e+06	728839	1.66147e+06	990208	1.03293e+06	2.21593e+06	High	High	High	High	High	High	Peak Found
High	D3ZD83	Major facilitator superfamily domain-containing 10 OS=Rattus norvegicus OX=10116 GN=Mfsd10 PE=1 SV=1	0	FALSE	15.098	8	3	25	3	456	49.4	9.91	19.56	Mfsd10	0.93	1.728	1.608	0.992798	0.20095	0.718555	1.59853e+07	1.48736e+07	9.24992e+06	11.81	12.65	40.54	9471429	1.29675e+07	14421397	12222588	1.25499e+07	12207754	1.24219e+07	1.31722e+07	14816927	1.43501e+07	1.06859e+07	14138007	8.44466e+06	6.76066e+06	6.16008e+06	1.52641e+07	High	High	High	High	High	High	High
High	Q68FQ0	T-complex protein 1 subunit epsilon OS=Rattus norvegicus OX=10116 GN=Cct5 PE=1 SV=1	0	FALSE	26.854	14	6	36	6	541	59.5	5.72	49.45	Cct5	1.1	1.681	1.849	0.999998	0.999997	1	3.04734e+07	3.35074e+07	1.81263e+07	52.86	68.38	90.94	3.38552e+07	1.48763e+07	5.36599e+07	1.92048e+07	2.62441e+07	1.14961e+07	62878129	1.5833e+07	6.32466e+07	5.90963e+07	1.26878e+07	1.41677e+07	13977958	1.56845e+07	6.55031e+07	1.42798e+07	High	High	High	High	High	High	High
High	D4AA14	Apoptosis-inducing factor, mitochondria-associated 2 OS=Rattus norvegicus OX=10116 GN=Aifm2 PE=1 SV=1	0	FALSE	5.591	5	2	3	2	373	40.7	8.87	1.77		0.614	1.681	1.033	0.930199	0.856979	1	1.805e+06	1.10901e+06	1.07362e+06	18.02	66.4	9.55	1.57074e+06	1.13956e+06	1.09665e+06	1259116	1.40439e+06	1.54487e+06	950538	2.7556e+06	919077	1.0867e+06			916880		879146		Peak Found	High	Peak Found	Peak Found	Peak Found	Peak Found	Peak Found
High	Q01986	Dual specificity mitogen-activated protein kinase kinase 1 OS=Rattus norvegicus OX=10116 GN=Map2k1 PE=1 SV=2	0	FALSE	6.796	7	3	20	2	393	43.4	6.62	15.14	Map2k1	0.508	1.681	0.854	0.0733486	0.136559	1	1.02851e+08	5.22518e+07	6.1169e+07	15.91	9.2	43.51	8.59464e+07	8.61555e+07	67217964	5.60885e+07	7.81968e+07	9.22791e+07	43182308	53602280	52206291	55713353	52163421	4.55964e+07	1.54969e+07	5.40113e+07	6.21671e+07	5.32259e+07	Peak Found	Peak Found	High	High	High	High	High
High	P63074	Eukaryotic translation initiation factor 4E OS=Rattus norvegicus OX=10116 GN=Eif4e PE=1 SV=1	0	FALSE	6.81	12	2	3	2	217	25	6.15	2.11	Eif4e	0.763	1.679	1.281	0.97754			2.59018e+06	1.9755e+06	1.54229e+06	70.38	31.14						3432329	1.24004e+06	1.12285e+06	1.74733e+06	2.672e+06	2.49063e+06	1581724				1.35134e+06		Not Found	Not Found	Not Found	High	Peak Found	Peak Found	Peak Found
High	Q5XHY0	RNA helicase OS=Rattus norvegicus OX=10116 GN=Ddx18 PE=1 SV=1	0	FALSE	5.979	4	2	8	2	674	75.5	9.29	10.43	Ddx18	1.194	1.677	2.003	0.999998	0.999997	1	2.23309e+06	2.66596e+06	1.33127e+06	43.07	25.04	42.85	2.84199e+06	997995	2.81444e+06	1.40274e+06	1.92945e+06	1.0773e+06	1.76246e+06	1.60124e+06	3.34692e+06	2.63439e+06		2.43035e+06	1.01116e+06	1.11298e+06	2.25946e+06		High	Peak Found	Peak Found	Peak Found	Peak Found	High	High
High	A0A0G2JSV3	Ribose-phosphate diphosphokinase OS=Rattus norvegicus OX=10116 GN=LOC314140 PE=1 SV=1	0	FALSE	9.487	15	3	9	3	318	34.8	6.98	8.62	LOC314140	0.454	1.676	0.761	0.0218239	0.484926	1	4.97567e+06	2.25753e+06	2.96838e+06	18.83	36.7	36.88	4.89771e+06	4.29624e+06	4.2879e+06	2.38416e+06	3.71013e+06	4205453	3.02018e+06	1.38273e+06	2.4063e+06	3.45853e+06	2.11254e+06	1428646	3.93387e+06	2.7301e+06	2.36417e+06	1974432	Peak Found	High	Peak Found	Peak Found	Peak Found	High	High
High	P41350	Caveolin-1 OS=Rattus norvegicus OX=10116 GN=Cav1 PE=1 SV=3	0	FALSE	61.008	46	8	94	8	178	20.5	5.53	279.29	Cav1	0.716	1.65	1.181	0.0446401	0.0137131	0.780774	1.05191e+08	7.53047e+07	6.37576e+07	14.85	17.59	7.75	9.20373e+07	87042836	7.78338e+07	8.963e+07	8.09624e+07	7.23652e+07	8.93467e+07	7.54915e+07	6.71725e+07	7.61844e+07	7.0133e+07	5.79673e+07	5.21826e+07	5.4287e+07	5.48512e+07	5.05628e+07	High	High	High	High	High	High	High
High	Q6IRL2	Mitofusin 2, isoform CRA_a OS=Rattus norvegicus OX=10116 GN=LOC100911485 PE=1 SV=1	0	FALSE	5.307	4	2	12	2	757	86.1	6.86	14.41	LOC100911485	0.914	1.647	1.505	0.999998	0.912771	1	4.0143e+06	3.66821e+06	2.43786e+06	31.35	37.42	54	5.51828e+06	3404208	3.4614e+06	2.15016e+06	3.01015e+06	3.5582e+06	3.49141e+06	5928962	4.10206e+06	3.23681e+06	2.36195e+06	2.91921e+06	1.72532e+06	4.52424e+06	2136025		High	High	High	High	Peak Found	High	High
High	B2RYF6	CLPTM1 regulator of GABA type A receptor forward-trafficking OS=Rattus norvegicus OX=10116 GN=Clptm1 PE=1 SV=1	0	FALSE	21.506	9	4	24	4	664	75.2	6.01	53.46	Clptm1	0.793	1.64	1.3	0.705142	0.852207	1	1.3953e+07	1.10588e+07	8.50634e+06	29.46	45.26	45.74	5.84617e+06	11546470	8.92879e+06	13030045	1.19643e+07	1.15672e+07	2.71495e+06	9.29229e+06	1.16112e+07	15074915	6721019	11004346	8.3513e+06	5.78132e+06	3.59994e+06	1.20692e+07	High	High	High	High	High	High	Peak Found
High	Q5PQN1	Probable E3 ubiquitin-protein ligase HERC4 OS=Rattus norvegicus OX=10116 GN=Herc4 PE=2 SV=1	0	FALSE	5.304	3	2	15	2	1057	118.5	6.29	19.5	Herc4	0.849	1.629	1.383	0.999998	0.894742	1	7.9287e+06	6.73276e+06	4.86826e+06	32.06	27.3	41.94	6723507	7312751	6437717	7054670	4.7494e+06	2.77041e+06	7654957	4154863	4.11361e+06	7.3052e+06	6233106	6629743	2.61031e+06	4.52219e+06	3.83899e+06	7.83981e+06	High	High	High	High	High	High	Peak Found
High	F1LND7	Farnesyl pyrophosphate synthase OS=Rattus norvegicus OX=10116 GN=Fdps PE=1 SV=3	0	FALSE	10.581	10	3	18	3	353	40.8	5.53	28.92		0.699	1.627	1.137	0.0354994	0.101904	1	1.68532e+07	1.17738e+07	1.03595e+07	24.26	27.91	14.51	1.95627e+07	19276217	12818788	1.27432e+07	12097196	1.2288e+07	1.25989e+07	6708880	7.01678e+06	1.26538e+07	1.29223e+07	9.77928e+06	8.51331e+06	6.64583e+06	9.88678e+06	9.24646e+06	High	High	High	High	Peak Found	High	High
High	Q5M9G9	FAST kinase domain-containing protein 4 OS=Rattus norvegicus OX=10116 GN=Tbrg4 PE=2 SV=1	0	FALSE	9.441	6	2	14	2	629	71.1	8.37	5.28	Tbrg4	0.741	1.609	1.193	0.614031	0.566686	1	1.45028e+07	1.07475e+07	9.01097e+06	9.93	8.2	25.57	12158342			9560523				8969850			11390132		7191943		10978632	7085786	High	High	High	High	Not Found	High	High
High	M0R6J0	Mitochondrial ribosomal protein L39 OS=Rattus norvegicus OX=10116 GN=Mrpl39 PE=1 SV=2	0	FALSE	9.102	8	2	23	2	336	38.4	9.09	28.43		1.034	1.606	1.661	0.999998	0.713967	0.783445	3.56884e+06	3.69158e+06	2.2225e+06	25.22	26.64	48.85	3.85405e+06	2279471	3.32608e+06	2.38623e+06	1.87565e+06	3.17677e+06	5.1566e+06	3.8577e+06	3.76031e+06	3.02681e+06	3.61483e+06	2.57915e+06	3.52403e+06	1295922	2.29264e+06	1.73488e+06	High	High	High	High	High	High	High
High	A0A0G2JYU2	Mitochondrial ribosomal protein L11 OS=Rattus norvegicus OX=10116 GN=mrpl11 PE=1 SV=1	0	FALSE	6.693	11	2	11	2	192	20.7	9.96	10.32	mrpl11	0.628	1.584	0.995	0.272732	0.507615	1	9.24246e+06	5.80525e+06	5.83662e+06	16.68	39.14	40.5	6.945e+06	7.25651e+06	5696303	7.2518e+06	8.28696e+06	7.94549e+06	5.4699e+06	7.22139e+06	7256770	5.17455e+06	5253203	1.58504e+06	1.81555e+06	5.25643e+06	6.3234e+06	4.97941e+06	High	High	Peak Found	Peak Found	High	Peak Found	High
High	A0A0G2K087	SUN domain-containing ossification factor OS=Rattus norvegicus OX=10116 GN=Suco PE=1 SV=1	0	FALSE	29.01	9	8	38	8	1254	139.2	5.03	52.91		1.211	1.583	1.917	0.799462	0.776925	0.623852	1.63555e+07	1.98033e+07	1.03294e+07	34.84	25.6	32.7	2.0452e+07	1.44256e+07	1.35595e+07	1.36439e+07	1.01022e+07	7.46271e+06	21165199	1.83602e+07	2.72524e+07	1.44593e+07	1.88928e+07	1.2503e+07	7.32342e+06	8.60113e+06	1.54446e+07	9.53104e+06	Peak Found	High	High	High	High	High	High
High	Q2KJ83	TREMBL:Q2KJ83 (Bos taurus) Similar to Carboxypeptidase N catalytic chain	0	TRUE	11.055	5	2	10	2	462	52.6	8.59	10.09	CPN1	1.069	1.575	1.685	0.999998	0.921167	1	2.74703e+06	2.93722e+06	1.74362e+06	21.72	52.02	31.26	1859281	2.64447e+06	1.60567e+06	1.94278e+06	2.44329e+06		3.70883e+06	2.59797e+06		1.19661e+06			2.25941e+06	1.22159e+06	1.46392e+06	1.67228e+06	Peak Found	High	High	High	High	Not Found	High
High	A0A0H2UHZ6	60 kDa poly(U)-binding-splicing factor OS=Rattus norvegicus OX=10116 GN=Puf60 PE=1 SV=1	0	FALSE	21.294	12	4	16	4	563	60.1	5.29	13.67	Puf60	0.789	1.573	1.24	0.61639	0.703693	1	4.86574e+06	3.83681e+06	3.09401e+06	13.4	52.77	42.57	4.15521e+06	4054350	4.16546e+06	3.81716e+06	3719058	2.98035e+06		4.72059e+06	1.57521e+06	3.61505e+06			4.02788e+06	1.46001e+06	3.02697e+06	2.54659e+06	High	Peak Found	High	High	High	Peak Found	High
High	A0A0G2K4A0	RAB11 family-interacting protein 5 OS=Rattus norvegicus OX=10116 GN=Rab11fip5 PE=1 SV=1	0	FALSE	15.102	8	3	42	3	636	68.7	9.13	96.34		0.889	1.57	1.395	0.986893	0.999997	1	1.28413e+07	1.14134e+07	8.18097e+06	54.92	65.12	46.94	1.00363e+07	2.36716e+07	3.46393e+06	9080193	1.5217e+07	1.04281e+07	4.1028e+06	2.29787e+07	5.03481e+06	1.10238e+07	1.11338e+07	11778280	4461659	4.57017e+06	1.04903e+07	12713752	High	High	High	High	High	High	High
High	G3V6Y9	Peptidyl-prolyl cis-trans isomerase G OS=Rattus norvegicus OX=10116 GN=Ppig PE=1 SV=1	0	FALSE	7.436	3	2	14	2	752	88.3	10.26	24.82	Ppig	0.699	1.57	1.097	0.420509	0.364485	1	2.43336e+06	1.69985e+06	1.55024e+06	62.29	72.39	18.87	6.07561e+06	1.92778e+06	1.92342e+06	4.12329e+06	1.90148e+06	1975536	4.98055e+06	1.9435e+06	1.80724e+06	1.00057e+06	1.4889e+06	1.45381e+06	1.20616e+06	921869	1.39337e+06	1.62536e+06	High	High	High	High	Peak Found	High	High
High	G3V7W1	Programmed cell death protein 6 OS=Rattus norvegicus OX=10116 GN=Pdcd6 PE=2 SV=1	0	FALSE	9.927	18	3	17	3	191	21.9	5.64	17.58	Pdcd6	0.656	1.568	1.029	0.118275	0.471024	1	7.18017e+06	4.71294e+06	4.57948e+06	14.48	28.72	25.07	5.58447e+06	4.03648e+06	5.86892e+06	5.14638e+06	5.5363e+06	6.22632e+06	2.52118e+06	5.79899e+06	5455033	3.98469e+06	5.2521e+06	3.39426e+06	3.57468e+06	5.41341e+06	3.15528e+06	4303239	High	High	High	High	High	High	Peak Found
High	G3V784	ADP-dependent glucokinase OS=Rattus norvegicus OX=10116 GN=Adpgk PE=1 SV=1	0	FALSE	9.861	5	2	11	2	496	53.9	5.8	21.91		0.523	1.563	0.817	0.174551	0.999997	1	2.77447e+06	1.45067e+06	1.77465e+06	31.4	28.48	35.84	1.13469e+06	2.92048e+06	2.0937e+06	1.57783e+06	2.48607e+06	3.00378e+06	883504		1.78774e+06			1.32246e+06	1.25647e+06		1.55492e+06	2.72985e+06	Peak Found	High	High	High	Peak Found	High	High
High	G3V7M0	CCR4-NOT transcription complex, subunit 1 OS=Rattus norvegicus OX=10116 GN=Cnot1 PE=1 SV=1	0	FALSE	9.539	1	3	21	3	2376	266.7	7.11	34.22		1.315	1.558	2.05	0.999998	0.682306	0.780774	5.83433e+06	7.67504e+06	3.74391e+06	17.62	38.85	29.38	5.28668e+06	3.30855e+06	5.50229e+06	3.85505e+06	4.1199e+06	5.30408e+06	8827611	6.68993e+06	7.76829e+06	2.49731e+06	8660342	4.36673e+06	3.97928e+06	3796292	2326289	2.83686e+06	High	High	High	High	High	High	High
High	Q6AXN4	Nucleoporin NDC1 OS=Rattus norvegicus OX=10116 GN=Ndc1 PE=1 SV=1	0	FALSE	6.484	8	3	8	3	673	75.7	8.69	6.81	Ndc1	0.477	1.558	0.744	0.0945157	0.27415	1	5.96516e+06	2.84799e+06	3.82986e+06	11.28	45.47	39.62	5.06346e+06	4.64625e+06	6.26388e+06	4.12356e+06	4.68353e+06	4277775		2.2457e+06		5.24017e+06	3.19465e+06	1.96119e+06	3.05674e+06	1.54129e+06	3.81484e+06		High	Peak Found	High	High	High	High	Not Found
High	A0A0G2K0X1	Pericentriolar material 1 OS=Rattus norvegicus OX=10116 GN=Pcm1 PE=1 SV=1	0	FALSE	8.754	2	3	7	3	2128	239.6	5.05	0		0.898	1.552	1.394	0.948874	0.588012	1	8.21738e+06	7.37901e+06	5.29342e+06	45.01	13.21	10.27		4.90415e+06				9.44593e+06	4973732	6.20118e+06	6.93841e+06	7432624	7766420	7503626	4983816	4.35861e+06		4864758	Not Found	Peak Found	Not Found	High	Not Found	Peak Found	High
High	A1L1J8	RAB5B, member RAS oncogene family OS=Rattus norvegicus OX=10116 GN=Rab5b PE=1 SV=1	0	FALSE	40.039	32	6	75	3	215	23.7	8.13	167.39	Rab5b	0.802	1.551	1.243	0.0949506	0.249017	1	1.89732e+07	1.52089e+07	1.22312e+07	17.54	22.52	23.19	1.48506e+07	1.57199e+07	1.76428e+07	1.83892e+07	1.40163e+07	1.29293e+07	1.45051e+07	1.33346e+07	1.53039e+07	1.52378e+07	9664917	9043142	1.42335e+07	10920491	10034864	10205747	High	High	High	High	High	High	High
High	P16638	ATP-citrate synthase OS=Rattus norvegicus OX=10116 GN=Acly PE=1 SV=1	0	FALSE	4.476	2	2	2	2	1100	120.6	7.34	0	Acly	0.779	1.54	1.2	0.398001	0.59044	1	3.91222e+06	3.04884e+06	2.54099e+06	19.79	29.97	48.92	3.8802e+06	3.15091e+06	3.4471e+06	1.98765e+06		3.50198e+06	2.49484e+06	1.51198e+06	1.69867e+06	3.21889e+06	3321173	3.06311e+06	3.05246e+06	2.12433e+06		1.21203e+06	Peak Found	Peak Found	Peak Found	Peak Found	Not Found	Peak Found	Peak Found
High	Q91ZW6	Trimethyllysine dioxygenase, mitochondrial OS=Rattus norvegicus OX=10116 GN=Tmlhe PE=1 SV=2	0	FALSE	10.504	5	2	31	2	421	49.5	8.41	57.64	Tmlhe	0.696	1.538	1.071	0.103779	0.302757	1	5.88956e+06	4.10071e+06	3.82902e+06	13.84	8.55	36.52	4.54623e+06	5.63629e+06	4.1783e+06	4.22807e+06	4.57558e+06	3.96242e+06	3.27324e+06	3876639	3.95921e+06	4.01615e+06	4.2364e+06	3.23014e+06	4895183	3.83966e+06	2.79705e+06	2.5416e+06	High	High	High	High	High	High	High
High	A0A0G2JXN8	Oxysterol-binding protein OS=Rattus norvegicus OX=10116 GN=Osbpl8 PE=1 SV=1	0	FALSE	51.973	16	11	94	10	888	101.1	6.96	169.72	Osbpl8	0.611	1.532	0.935	0.962212	0.999997	1	7.93811e+07	4.84829e+07	5.18295e+07	51.7	33.57	43.05	6.26535e+07	1.71739e+07	8.20089e+07	5.99541e+07	60314445	1.8524e+07	2.2451e+07	5.4633e+07	5.1941e+07	4.7992e+07	2.68288e+07	4.20694e+07	5.39876e+07	1.62123e+07	4.90577e+07	4.4093e+07	High	High	High	High	High	High	High
High	P35355	Prostaglandin G/H synthase 2 OS=Rattus norvegicus OX=10116 GN=Ptgs2 PE=1 SV=1	0	FALSE	149.505	41	21	274	20	604	69.1	7.43	648.59	Ptgs2	0.366	1.528	0.56	2.54339e-08	0.000235152	4.31955e-05	4.14136e+08	1.51694e+08	2.70969e+08	3.52	9.59	3.29	3.34318e+08	338204748	3.45052e+08	3.05527e+08	3.19043e+08	3.41037e+08	1.37504e+08	1.42868e+08	1.70324e+08	1.40551e+08	1.30896e+08	1.27297e+08	2.20514e+08	2.35591e+08	2.3285e+08	2.41388e+08	High	High	High	High	High	High	High
High	Q6NYB7	Ras-related protein Rab-1A OS=Rattus norvegicus OX=10116 GN=Rab1A PE=1 SV=3	0	FALSE	60.34	62	10	126	4	205	22.7	6.21	335.88	Rab1A	0.693	1.527	1.058	0.165119	0.252427	1	3.51667e+07	2.43763e+07	2.30367e+07	21.9	23.41	32.9	3.11622e+07	3.48952e+07	2.73249e+07	2.98285e+07	1.80064e+07	2.54213e+07	2.57926e+07	2.21613e+07	18626292	2.42965e+07	23715880	1.30357e+07	21671507	2.04679e+07	1.89927e+07	1.03497e+07	High	High	High	High	High	High	High
High	D4A604	Phosphatidylinositol glycan anchor biosynthesis, class T OS=Rattus norvegicus OX=10116 GN=Pigt PE=1 SV=2	0	FALSE	7.476	4	2	16	2	598	67.5	8.4	31.26		0.621	1.527	0.949	0.398473	0.998236	1	5.22972e+06	3.24989e+06	3.42527e+06	39.17	39.05	70.36	7.68914e+06	4.09819e+06	3.23696e+06	2.87531e+06	4.25033e+06	4.86616e+06	2.70255e+06	1.7958e+06	2.53423e+06	3.83139e+06	3.48362e+06	5.38004e+06	7.33402e+06	2329038	3.69005e+06	1.89753e+06	High	High	High	High	High	High	High
High	P97949	Antigen peptide transporter 1 OS=Rattus norvegicus OX=10116 GN=Tap1 PE=1 SV=1	0	FALSE	87.098	25	15	162	14	725	79.1	8.62	394.99	Tap1	0.623	1.524	0.95	1.48605e-05	0.00111588	1	2.13334e+08	1.33e+08	1.39993e+08	9.33	5.55	7.22	196791420	1.8575e+08	1.89719e+08	1.49485e+08	1.58348e+08	1.58529e+08	1.2062e+08	1.10686e+08	1.25849e+08	1.26709e+08	1.31535e+08	1.32562e+08	1.09653e+08	1.33607e+08	1.22237e+08	1.29103e+08	High	High	High	High	High	High	High
High	A0A096MJ54	Inositol 1,4,5-trisphosphate receptor-interacting protein OS=Rattus norvegicus OX=10116 GN=Itprip PE=3 SV=1	0	FALSE	6.053	4	2	5	2	557	63.7	5.86	0	Itprip	0.733	1.518	1.113	0.999998	0.842825	1	2.39883e+06	1.75897e+06	1.58019e+06	18.71	32.85	28.68		1.53836e+06	1515220	1.83396e+06	1.84094e+06	2.14754e+06		1.51433e+06	1.75446e+06		2.95338e+06				1.70067e+06	1.18229e+06	Not Found	Peak Found	High	High	Peak Found	Peak Found	Not Found
High	P35284	Ras-related protein Rab-12 OS=Rattus norvegicus OX=10116 GN=Rab12 PE=1 SV=2	0	FALSE	15.799	17	4	29	3	243	27.3	8.41	61.62	Rab12	0.423	1.517	0.642	0.000478484	0.185902	0.336167	9.93359e+06	4.2043e+06	6.54748e+06	13.07	30.93	9.26	8.337e+06	8371812	7.64869e+06	8.13286e+06	7.50671e+06	6.6227e+06	3786709	6.39075e+06	3545006	3.92045e+06	3406561	4.03333e+06	5.94716e+06	5.41178e+06	5234080	6.08631e+06	High	High	High	High	Peak Found	High	High
High	F1LZ05	Poly [ADP-ribose] polymerase OS=Rattus norvegicus OX=10116 GN=Parp14 PE=1 SV=2	0	FALSE	28.286	5	8	40	8	1787	199.4	6.89	70.02		0.514	1.503	0.773	6.94941e-07	0.000526468	0.0778502	3.25817e+07	1.67517e+07	2.16819e+07	6.09	9.31	2.93	2.65412e+07	2.54547e+07	2.6089e+07	2.3981e+07	2.40259e+07	2.81461e+07	1.48532e+07	1.78538e+07	1.57806e+07	1.58675e+07	1.717e+07	1.4563e+07	1.718e+07	18367344	1.91357e+07	18909125	High	High	High	High	High	High	High
High	Q5XIE8	Integral membrane protein 2B OS=Rattus norvegicus OX=10116 GN=Itm2b PE=1 SV=1	0	FALSE	15.831	20	3	16	3	266	30.3	5.3	42.59	Itm2b	0.971	1.502	1.458	0.999998	0.999997	1	3.65854e+06	3.55164e+06	2.43579e+06	40.61	46.31	47.75	4.4235e+06	4.5529e+06	2.4421e+06	1.19215e+06	3.05929e+06	2.77562e+06	4.82242e+06	2.18854e+06	1.53869e+06	5.42593e+06	4635742	2.48058e+06		2.03638e+06	1.34396e+06	3.7262e+06	High	High	Peak Found	High	High	High	High
High	P62997	Transformer-2 protein homolog beta OS=Rattus norvegicus OX=10116 GN=Tra2b PE=1 SV=1	0	FALSE	17.041	10	2	26	2	288	33.6	11.25	73.87	Tra2b	0.431	1.501	0.648	0.0485055	0.661787	1	1.15859e+07	4.99846e+06	7.71822e+06	13.77	50.64	28.99	1.06906e+07	10663426	9504133	8801166	8.25442e+06	7.75885e+06	1.10694e+07	7.66278e+06	4276125	4467606	5.26916e+06	3669863	6.25931e+06	9.45864e+06	4966185	6.98085e+06	High	High	High	High	High	High	High
High	Q68A21	Transcriptional activator protein Pur-beta OS=Rattus norvegicus OX=10116 GN=Purb PE=1 SV=3	0	FALSE	6.248	8	2	4	2	315	33.4	5.43	5.19	Purb	0.411	1.5	0.616	0.020586	0.65739	0.7938	1.03998e+07	4.27352e+06	6.93415e+06	6.85	41.41	22.28	8.363e+06		8904463	6.94583e+06	8787612		2.01852e+06	6.13684e+06	3.26353e+06	5.6886e+06	5.58174e+06	2.89789e+06	6853890	6593123	4.59344e+06	5603254	Peak Found	Not Found	Peak Found	High	Peak Found	Not Found	Peak Found
High	A0A0G2JV21	Nuclear envelope membrane protein OS=Rattus norvegicus OX=10116 GN=Nrm PE=3 SV=1	0	FALSE	4.249	17	2	2	2	175	19.4	7.91	0		0.662	1.497	0.992	0.110714	0.499361	1	3.35919e+06	2.22496e+06	2.24341e+06	17.27	31.18	12.23		2.40952e+06	2135364	2.6833e+06	2.57795e+06	2.98323e+06	1.98117e+06	1.9701e+06	1.09508e+06		2522576		1.75625e+06	1.91218e+06	2.17761e+06	1.69172e+06	High	Peak Found	Peak Found	Peak Found	High	Peak Found	Peak Found
High	A0A0G2JZ94	Tetratricopeptide repeat domain 13 OS=Rattus norvegicus OX=10116 GN=Ttc13 PE=1 SV=1	0	FALSE	15.374	9	5	26	5	845	95.3	7.02	19.75	Ttc13	0.65	1.497	0.972	0.645252	0.976896	1	7.12769e+06	4.62948e+06	4.7628e+06	38.99	48.32	62.29	7.44026e+06	3182540	1.07518e+07	4.39367e+06	4.50158e+06	6760135	2.27295e+06	4.51665e+06	4.18634e+06	8.29902e+06	7.69409e+06	2.76671e+06	5.35395e+06	8.40643e+06	2.96293e+06	2.13568e+06	High	High	High	High	High	High	High
High	P05065	Fructose-bisphosphate aldolase A OS=Rattus norvegicus OX=10116 GN=Aldoa PE=1 SV=2	0	FALSE	19.194	18	5	33	5	364	39.3	8.09	69.41	Aldoa	0.816	1.482	1.209	0.239246	0.146072	1	3.55263e+07	2.89768e+07	2.3975e+07	13.69	21.8	24.18	2.60465e+07	2.49693e+07	3.69612e+07	3.02387e+07	2.82781e+07	2.83148e+07	2.0757e+07	2.84152e+07	1.9367e+07	3.31011e+07	32532316	2.38267e+07	1.81681e+07	2.11107e+07	1.43872e+07	27724762	High	High	High	High	High	High	High
High	D3ZZB2	Peroxin-1 OS=Rattus norvegicus OX=10116 GN=Pex1 PE=1 SV=1	0	FALSE	7.768	2	3	13	3	1283	141.3	6.33	9.03	Pex1	0.73	1.481	1.081	0.37163	0.18435	1	4.64003e+06	3.38772e+06	3.13308e+06	13.06	13.36	36.22	3.07648e+06	4.17514e+06	3.82977e+06	3.60438e+06	3.80135e+06	3.10125e+06	2.74099e+06	3481260	3.97076e+06	2.96394e+06	3.64829e+06	2.66868e+06	3.21144e+06	2.57046e+06	1.29167e+06	2.93413e+06	High	High	High	High	Peak Found	High	High
High	G3V8B6	26S proteasome non-ATPase regulatory subunit 1 OS=Rattus norvegicus OX=10116 GN=Psmd1 PE=1 SV=1	0	FALSE	9.175	6	4	10	4	953	105.6	5.39	1.77	Psmd1	1.02	1.48	1.51	0.999998	0.673442	1	2.04672e+06	2.08778e+06	1.38279e+06	24.81	28.71	6.47	2207675	1.42808e+06	2.18463e+06	1.22647e+06	1.16894e+06	1.99685e+06	2495676	1.31305e+06	2661035	1.28377e+06	1.92591e+06	2063231	1.15531e+06		1.1574e+06		Peak Found	Peak Found	High	Peak Found	Peak Found	Peak Found	High
High	A0A0G2K1M7	Anoctamin OS=Rattus norvegicus OX=10116 GN=Ano6 PE=1 SV=1	0	FALSE	5.257	3	2	4	2	909	105.8	7.74	2.01	Ano6	0.755	1.476	1.115	0.793082	0.874208	1	3.73825e+06	2.8234e+06	2.53228e+06	36	67.03	65.17	5.0422e+06	1675672	3.31219e+06	2.97816e+06	2.85293e+06	3.03591e+06		4.47054e+06	4.67536e+06	2.66021e+06	1.15966e+06	745973	2.46271e+06	1.73742e+06	3.82406e+06	457641	Peak Found	Peak Found	High	Peak Found	Peak Found	Peak Found	Not Found
High	E9PST5	Apoptotic chromatin condensation inducer 1 OS=Rattus norvegicus OX=10116 GN=Acin1 PE=1 SV=1	0	FALSE	4.856	1	2	12	2	1339	150.9	5.86	0	Acin1	0.72	1.476	1.062	0.45167	0.464109	1	2.08749e+06	1.50258e+06	1.41447e+06	26.81	12.25	15.2	2.1003e+06	1.44309e+06	996209	1.6399e+06	1.50107e+06	1.84168e+06	1.54507e+06	1.13471e+06	1.70435e+06		1.44866e+06	1.36979e+06	1.17486e+06	948994	1.19089e+06	1.51068e+06	High	High	Peak Found	High	High	High	Peak Found
High	D3ZZ62	Exportin-T OS=Rattus norvegicus OX=10116 GN=Xpot PE=1 SV=1	0	FALSE	4.311	3	2	4	2	728	83.4	5.47	0	Xpot	0.654	1.47	0.962	0.999998	0.999997	1	1.92504e+06	1.25936e+06	1.30941e+06	43.09	103.62	27.97	1.52386e+06	3.0546e+06		1.36144e+06	1.05598e+06	1.33849e+06	1.14197e+06	5.46151e+06	1.07115e+06	1.18657e+06		946191	1.56537e+06	1094704	1.04133e+06		High	High	Not Found	Peak Found	High	Peak Found	Peak Found
High	F1M9V7	Aminopeptidase OS=Rattus norvegicus OX=10116 GN=Npepps PE=1 SV=1	0	FALSE	10.783	4	3	15	3	920	103.3	5.77	13.93	Npepps	0.993	1.467	1.457	0.999998	0.999997	1	5.95601e+06	5.91562e+06	4.06073e+06	24.42	37.15	39.48	5.88892e+06	4.97118e+06	3.24739e+06	3.15119e+06	4.54473e+06	5.26408e+06	2.70741e+06	6840548	4.13351e+06	7.34841e+06		5.39281e+06	2.92508e+06	2.7474e+06	3.94225e+06	6.79809e+06	Peak Found	High	Peak Found	Peak Found	Peak Found	High	High
High	Q5BJW9	DnaJ homolog subfamily C member 25 OS=Rattus norvegicus OX=10116 GN=Dnajc25 PE=2 SV=1	0	FALSE	9.588	11	3	13	3	357	42.1	9.17	13.85	Dnajc25	0.973	1.464	1.423	0.907665	0.999997	1	2.03796e+07	1.98195e+07	1.39233e+07	44.01	55.19	47.81	9660817	16766302	8768845	14538880	23965322	26778314	1.59072e+07	19469640	23966153			3139433	22635246	9522251	14913006	10093575	High	Peak Found	High	Peak Found	High	High	High
High	Q63184	Interferon-induced, double-stranded RNA-activated protein kinase OS=Rattus norvegicus OX=10116 GN=Eif2ak2 PE=1 SV=1	0	FALSE	21.74	17	6	36	6	513	58.2	7.44	40.65	Eif2ak2	0.531	1.462	0.777	0.0105909	0.485083	0.925002	1.2869e+07	6.83769e+06	8.80213e+06	16.42	25.68	12.98	9.37789e+06	11733005	1.21592e+07	9.90031e+06	7.30065e+06	8.51679e+06	9.23321e+06	7.60628e+06	6.01449e+06	7.30553e+06	5944580	5.02022e+06	7.23982e+06	9.15945e+06	7.29453e+06	7.84962e+06	High	High	High	High	High	High	High
High	Q5BQE6	Delta(24)-sterol reductase OS=Rattus norvegicus OX=10116 GN=Dhcr24 PE=2 SV=2	0	FALSE	6.873	4	2	14	2	516	60	7.94	22.53	Dhcr24	0.741	1.459	1.081	0.0455406	0.234212	1	4.24718e+06	3.14676e+06	2.91148e+06	16.31	14.94	14.77	2.64496e+06	3.73363e+06	3.04687e+06	2.83562e+06	3659850	4.14949e+06	2754321	2405090	3.19643e+06	3.05611e+06	2209562	3122620	2.32375e+06		3.02023e+06	2.36616e+06	High	High	Peak Found	High	High	High	High
High	Q2M2S1	Torsin OS=Rattus norvegicus OX=10116 GN=Tor1b PE=1 SV=1	0	FALSE	22.874	14	4	54	4	336	37.8	8.02	126.43	Tor1b	0.639	1.45	0.926	0.0118032	0.123098	1	2.64756e+07	1.69129e+07	1.82581e+07	8.58	20.36	21.76	2.19412e+07	2.2401e+07	1.92447e+07	1.83655e+07	2.09919e+07	2.10027e+07	18883079	1.57008e+07	1.34842e+07	1.10715e+07	1.72209e+07	15142498	9.8119e+06	1.67881e+07	1.45455e+07	1.87144e+07	High	High	High	High	High	High	High
High	Q5XIP2	GPI-anchor transamidase OS=Rattus norvegicus OX=10116 GN=Pigk PE=1 SV=1	0	FALSE	11.061	9	3	26	3	395	44.9	6.02	47.9	Pigk	0.51	1.445	0.737	0.023219	0.854718	0.845132	4.61569e+06	2.35272e+06	3.19392e+06	23.98	29.94	28.05	3.59776e+06	3.84019e+06	2.50553e+06	4.4851e+06	3.49198e+06	4062743	2.5057e+06	1152035	2.60531e+06	3.19749e+06	2.11563e+06	1.93188e+06	2.16298e+06	2.73772e+06	4.33252e+06	2862885	High	High	High	High	High	High	High
High	P56522	NADPH:adrenodoxin oxidoreductase, mitochondrial OS=Rattus norvegicus OX=10116 GN=Fdxr PE=1 SV=1	0	FALSE	9.628	5	2	12	2	494	54.3	9.23	22.63	Fdxr	0.62	1.444	0.895	0.00343392	0.0692861	1	1.32778e+07	8.23144e+06	9.19234e+06	12.35	15.92	12.63	1.02368e+07	1.04029e+07	8.97844e+06	1.01022e+07	1.13129e+07	11125144	7.48018e+06	9.63318e+06	7.29431e+06	7.60799e+06	8391233	6.57608e+06	8193218	7.79897e+06	7.93657e+06	6905604	Peak Found	High	High	High	High	High	Peak Found
High	PRTC_15|LSSEAPALFQFDLk	PRTC_15|LSSEAPALFQFDLk	0	FALSE	19.341	100	2	65	2	14	1.6	4.5	166.7		0.713	1.438	1.025	0.00297631	0.00738221	1	2.56029e+08	1.82589e+08	1.78079e+08	8.23	11.07	5.51	2.05646e+08	2.06713e+08	196007372	197094099	205827959	196605623	188902644	1.91018e+08	188888919	1.65872e+08	174045143	1.51077e+08	1.51357e+08	1.52937e+08	1.5189e+08	153977725	High	High	High	High	High	High	High
High	B1WC25	Tra2a protein OS=Rattus norvegicus OX=10116 GN=Tra2a PE=1 SV=1	0	FALSE	5.24	8	2	9	2	282	32.6	11.27	5.3	Tra2a	0.578	1.437	0.83	0.49875	0.999997	1	6.57402e+06	3.79894e+06	4.57557e+06	38.09	60.92	28.33	3.02871e+06	5455674		4.68211e+06	1.80849e+06	5.46862e+06	3.00067e+06	3.79202e+06	5.31067e+06	4.38304e+06	1032270	567996	3.25641e+06	4.2899e+06	5601993	3.03724e+06	High	High	High	Peak Found	High	High	Peak Found
High	Q5FVQ8	NLR family member X1 OS=Rattus norvegicus OX=10116 GN=Nlrx1 PE=2 SV=1	0	FALSE	16.618	8	6	17	6	973	107.5	7.56	8.58	Nlrx1	0.563	1.436	0.809	0.547908	0.999997	1	6.93161e+06	3.90343e+06	4.82706e+06	27.62	60.06	44.65	3.6208e+06	6.35878e+06	6.05112e+06	5.33627e+06	5.36911e+06	2.90774e+06	5.97496e+06	4.01292e+06	8.43741e+06	2.0442e+06	3.35839e+06	1417386	3.38211e+06	4.59698e+06	7.33877e+06	2.64745e+06	High	High	High	High	Peak Found	High	Peak Found
High	Q5XIE1	Protein THEM6 OS=Rattus norvegicus OX=10116 GN=Them6 PE=2 SV=1	0	FALSE	6.961	10	2	13	2	207	23.7	8.87	24.91	Them6	0.776	1.433	1.113	0.23179	0.413214	1	4.56655e+06	3.54578e+06	3.18607e+06	27.83	18.61	8.57	3636693	4.83295e+06	2409097	3.08175e+06	5.05483e+06	3.70414e+06	2.16874e+06	3.59267e+06	3.98531e+06	3583902	3011735	3013198	2.68076e+06	2.507e+06	3.1311e+06	2777486	High	High	High	High	Peak Found	Peak Found	High
High	P07895	Superoxide dismutase [Mn], mitochondrial OS=Rattus norvegicus OX=10116 GN=Sod2 PE=1 SV=2	0	FALSE	11.2	13	2	21	2	222	24.7	8.81	52.79	Sod2	0.554	1.432	0.793	0.00687656	0.276087	1	4.49077e+06	2.48824e+06	3.1369e+06	16.06	16.9	24.67	3.44232e+06	4090818	4.2574e+06	2.88221e+06	2.33556e+06	3784501	2.36181e+06	2.0793e+06	2.19408e+06	2.48147e+06	2794847	1.54341e+06	2489820	3176451	2.7638e+06	1.84315e+06	High	High	High	High	High	High	High
High	P07872	Peroxisomal acyl-coenzyme A oxidase 1 OS=Rattus norvegicus OX=10116 GN=Acox1 PE=1 SV=1	0	FALSE	13.778	10	4	11	4	661	74.6	8.47	9.7	Acox1	0.59	1.429	0.843	0.508599	0.91454	1	2.45751e+06	1.44956e+06	1.71962e+06	36.88	22.98	8.04	2.68537e+06		1.18721e+06	1.51377e+06		2.33247e+06	1.81801e+06	1.23637e+06		2091363	1.44956e+06	1.29887e+06	1.37249e+06		1.40169e+06	1.72549e+06	High	High	Peak Found	High	Not Found	High	Peak Found
High	B0BNE5	S-formylglutathione hydrolase OS=Rattus norvegicus OX=10116 GN=Esd PE=2 SV=1	0	FALSE	14.256	14	2	20	2	282	31.3	6.9	38.36	Esd	1.897	1.427	2.707	0.999998	0.999997	1	2.0058e+06	3.80548e+06	1.4056e+06	12.77	66.04	92.11	1.43174e+06	1.8223e+06					3.81568e+06	5.13016e+06		3.58553e+06	1.34264e+06	674925	464014	3.5425e+06	2.97758e+06	313015	High	Peak Found	Not Found	Not Found	High	High	High
High	A0A0G2K0P2	Mothers against decapentaplegic homolog OS=Rattus norvegicus OX=10116 GN=Smad2 PE=1 SV=1	0	FALSE	4.871	6	2	16	2	411	46.3	5.73	6.81	Smad2	0.429	1.422	0.61	0.131625	0.874208	1	3.86823e+06	1.65818e+06	2.71957e+06	28.29	45.27	40.53	1.85481e+06	4.30352e+06	2759788	2.99899e+06	3.87454e+06	2.91699e+06	3.53014e+06	1.45255e+06	3.02787e+06	1.56863e+06	1.65152e+06	1.37622e+06	3.16867e+06	3.11899e+06	1737016	1.59762e+06	High	High	High	High	High	Peak Found	High
High	D4A576	ATP-binding cassette subfamily D member 4 OS=Rattus norvegicus OX=10116 GN=Abcd4 PE=4 SV=1	0	FALSE	10.093	6	3	4	3	606	68.6	6.7	1.94		0.939	1.421	1.334	0.999998	0.842376	1	2.91475e+06	2.73644e+06	2.05151e+06	16.75	31.83	1.65		2774514	2.26812e+06	2.33415e+06		1.98584e+06	1706690	1.89587e+06		3.29159e+06	3.6223e+06		1.61842e+06	1.73521e+06			Not Found	Peak Found	Peak Found	Peak Found	Not Found	Peak Found	Peak Found
High	Q0D2L6	Ras-related GTP-binding protein OS=Rattus norvegicus OX=10116 GN=Rragc PE=1 SV=1	0	FALSE	10.273	12	2	10	2	398	44.1	5.1	6.87	Rragc	0.47	1.421	0.668	0.00118147	0.34541	0.413724	2.06309e+06	969973	1.45219e+06	14.45	8.84	19.04	1.56038e+06	1.8806e+06	1.48761e+06	1595833	1225469	1.76208e+06	944988	890032	932610		863752		1.01219e+06			1.52822e+06	High	High	High	Peak Found	High	High	Peak Found
High	Q9JK59	BAK protein OS=Rattus norvegicus OX=10116 GN=Bak1 PE=2 SV=1	0	FALSE	16.782	16	2	20	2	209	23.1	5.83	34.43	Bak1	0.6	1.418	0.851	0.0728363	0.549166	1	6.57031e+06	3.94264e+06	4.63206e+06	31.3	16.41	12.08	7.3517e+06		3.74872e+06	5.51459e+06	5.04226e+06	4188463	3.19484e+06	4.64527e+06	4.09504e+06	4.41224e+06	3536400	3.45157e+06	3.55582e+06	4.54622e+06	3.59924e+06	4425981	High	High	High	High	Peak Found	High	High
High	D4A416	CLPTM1-like OS=Rattus norvegicus OX=10116 GN=Clptm1l PE=1 SV=1	0	FALSE	13.686	8	3	7	3	539	62.3	8.92	12.53	Clptm1l	0.513	1.417	0.726	0.80327	0.999997	1	7.56613e+07	3.88e+07	5.3409e+07	52.98	78.46	45.13	75005480	29046930	2.90063e+07	87361640	94036286	49302860	130863500	26772720	39375412	35931064	48092440	34195192	46934772	92935066	42176668	44579384	High	Peak Found	High	Peak Found	Peak Found	High	High
High	A2RRU4	Sterol regulatory element-binding protein cleavage-activating protein OS=Rattus norvegicus OX=10116 GN=Scap PE=2 SV=1	0	FALSE	5.941	3	3	6	3	1276	139.4	6.9	5.2	Scap	1.1	1.414	1.555	0.999998	0.999997	1	2.64681e+06	2.911e+06	1.87204e+06	62.41	38.44	32.02	2.9549e+06	958611	1.14588e+06	4.14861e+06	2.93798e+06	1531513	1.38958e+06				2.911e+06	3269474	1.18664e+06		2.06532e+06		Peak Found	Peak Found	Peak Found	High	Peak Found	High	High
High	A0A0G2JZQ9	Keratin, type II cytoskeletal 1b OS=Rattus norvegicus OX=10116 GN=Krt77 PE=4 SV=1	0	FALSE	66.136	13	11	426	2	579	62	7.55	938.56	Krt77	0.662	1.414	0.936	0.58878	0.544198	1	6.10879e+06	4.04351e+06	4.32032e+06	25.33	46	23.41	6.49802e+06	5.05347e+06	4.18121e+06	5.93348e+06	4.70303e+06	3.94911e+06	3.35479e+06	2622096	3.52113e+06	6.4859e+06	8.92339e+06	3.96035e+06	3770651	4093183	2447802	3.63091e+06	High	High	High	High	High	Peak Found	High
High	D4A1Q9	Tubulin tyrosine ligase-like 12 OS=Rattus norvegicus OX=10116 GN=Ttll12 PE=1 SV=1	0	FALSE	5.333	4	2	10	2	639	73.9	5.64	12.39		0.78	1.413	1.103	0.149091	0.284813	1	3.41109e+06	2.66122e+06	2.41328e+06	21.83	10.62	18.1	2406065	2038461	2.47326e+06	2.82474e+06	2.90009e+06	3611065	2.32768e+06	1.99817e+06	2.72117e+06	2.55535e+06	2.1894e+06	2603495	2.0862e+06	1862749	1.76888e+06	2.78897e+06	High	High	Peak Found	Peak Found	Peak Found	High	Peak Found
High	B5DFC9	Nidogen-2 OS=Rattus norvegicus OX=10116 GN=Nid2 PE=2 SV=1	0	FALSE	29.453	6	7	79	6	1396	152.9	5.47	139.27	Nid2	0.536	1.412	0.757	0.0453988	0.801084	1	1.77468e+07	9.51473e+06	1.25729e+07	43.43	26.27	32.44	1.03532e+07	2.31076e+07	11769689	2.55579e+07	1.30413e+07	1.53209e+07	9.45629e+06	1.20739e+07	1.2864e+07	6.93014e+06	8.53372e+06	7.18297e+06	1.69498e+07	1.12643e+07	9.7508e+06	1.07824e+07	High	High	High	High	High	High	High
High	Q3T1J1	Eukaryotic translation initiation factor 5A-1 OS=Rattus norvegicus OX=10116 GN=Eif5a PE=1 SV=3	0	FALSE	34.301	27	5	71	5	154	16.8	5.24	167.9	Eif5a	0.778	1.394	1.085	0.100549	0.194217	1	2.76637e+07	2.152e+07	1.98407e+07	14.21	9.04	23.71	2.27434e+07	2.35011e+07	23811113	16398512	1.84351e+07	2.81456e+07	2.06302e+07	2.02733e+07	1.90984e+07	1.75867e+07	22128158	19078877	2.1757e+07	1.7134e+07	1.68296e+07	1.42952e+07	High	High	High	High	High	High	High
High	Q9ES71	Dihydroxyacetone phosphate acyltransferase OS=Rattus norvegicus OX=10116 GN=Gnpat PE=1 SV=1	0	FALSE	11.125	4	2	23	2	678	77	7.72	39.78	Gnpat	0.824	1.393	1.147	0.30609	0.63111	1	2.99665e+06	2.4687e+06	2.15141e+06	15.73	25.65	9.19	2.34386e+06	1.79484e+06	2.63794e+06	2.20103e+06	2.6777e+06	2.15939e+06	2.39728e+06	2.58747e+06	2.36077e+06	2.42612e+06	1.81806e+06	1.24575e+06	2009266	1.80541e+06	1.87797e+06	1.89021e+06	High	High	High	High	Peak Found	High	High
High	A0A0G2K7T6	Nuclear pore complex protein Nup155 OS=Rattus norvegicus OX=10116 GN=Nup155 PE=1 SV=1	0	FALSE	68.187	16	16	98	16	1390	155	6.18	139.25		0.696	1.393	0.969	0.203107	0.999997	1	3.11786e+07	2.16938e+07	2.23856e+07	5.41	46	7.72	2.52183e+07	2.4717e+07	2.80701e+07	2.34209e+07	2.34173e+07	2.36797e+07	2.68473e+07	2.06593e+07	2.30857e+07	1.91584e+07	4189547	1.36617e+07	20558277	1.83197e+07	1.97644e+07	2.04163e+07	High	High	High	High	High	High	High
High	Q8CFN2	Cell division control protein 42 homolog OS=Rattus norvegicus OX=10116 GN=Cdc42 PE=1 SV=2	0	FALSE	30.273	31	5	58	3	191	21.2	6.55	87.93	Cdc42	1.108	1.39	1.54	0.889233	0.577991	0.567665	1.30114e+07	1.44155e+07	9.35819e+06	18.54	17.88	11.04	1.05178e+07	1.17327e+07	1.197e+07	7.52038e+06	9652879	6.84165e+06	13828777	1.27403e+07	1.49659e+07	1.03886e+07	9.69335e+06	13152048	7.16748e+06	6.95762e+06	8.54456e+06	9.87593e+06	High	High	High	High	High	High	High
High	Q6AY49	Tumor suppressor candidate 3 OS=Rattus norvegicus OX=10116 GN=Tusc3 PE=1 SV=1	0	FALSE	8.65	10	3	6	3	347	39.5	10.11	5.21	Tusc3	0.679	1.39	0.944	0.394228	0.999997	1	8.29981e+06	5.63972e+06	5.97197e+06	17.48	38.06	21.03	4200046	6978344	6.23299e+06	5.86988e+06	6.40331e+06		5.40911e+06	4.59905e+06	1.2054e+06	5.97772e+06	5490666	5.28087e+06	6.26679e+06	5.64158e+06	4.63076e+06	4.65025e+06	Peak Found	Peak Found	Peak Found	Peak Found	Peak Found	Not Found	Peak Found
High	D3ZU83	ERGIC and golgi 3 OS=Rattus norvegicus OX=10116 GN=Ergic3 PE=1 SV=1	0	FALSE	9.657	8	2	18	2	383	43.2	6.38	40.34	Ergic3	0.888	1.388	1.233	0.999998	0.464109	0.91442	2.49075e+06	2.21246e+06	1.79463e+06	17.41	14.86	19.39	1949642	2.32631e+06	2.19094e+06	1.83204e+06	1.70701e+06	1.33808e+06	1.70916e+06	2310392	2.18612e+06	2.5532e+06	2.23339e+06	1748192	1.6128e+06	1.33249e+06	1.27372e+06	2.02495e+06	High	High	High	High	High	High	High
High	Q642A4	UPF0598 protein C8orf82 homolog OS=Rattus norvegicus OX=10116 PE=2 SV=1	0	FALSE	12.792	14	2	30	2	218	24.4	8.59	45.84		0.746	1.387	1.035	0.940872	0.999997	1	3.59511e+06	2.68249e+06	2.59213e+06	47.37	23.32	54.32	2.40336e+06	3.62712e+06	2.339e+06	4.23627e+06	3.22505e+06	885345	2.89719e+06	2.42046e+06	2.86328e+06	2.47753e+06	2.05227e+06	1.48005e+06	2.7355e+06	746597	3.44379e+06	1.80168e+06	High	High	High	High	High	High	High
High	A0A0G2JVH4	MICOS complex subunit MIC60 OS=Rattus norvegicus OX=10116 GN=Immt PE=1 SV=1	0	FALSE	93.904	24	13	207	13	776	86.2	5.85	583.43	Immt	0.643	1.384	0.89	0.00560041	0.132597	1	3.30472e+08	2.12405e+08	2.38702e+08	16.99	8.78	1.81	2.85304e+08	2.01299e+08	235025348	2.55311e+08	2.7698e+08	2.50141e+08	2.25339e+08	1.93983e+08	2.05188e+08	1.90333e+08	2.24556e+08	186747881	1.90777e+08	1.99288e+08	2.10252e+08	2.11979e+08	High	High	High	High	High	High	High
High	F1LM84	Nidogen-1 OS=Rattus norvegicus OX=10116 GN=Nid1 PE=1 SV=1	0	FALSE	79.526	16	14	157	13	1246	137	5.47	359.85		0.525	1.382	0.725	0.00026069	0.141927	0.242444	7.57459e+07	3.97527e+07	5.48257e+07	13.75	15.24	7.29	5.49438e+07	5.18816e+07	5.67879e+07	5.77103e+07	6.62364e+07	68827487	43858200	3.41156e+07	4.08664e+07	3.54098e+07	4.48499e+07	2.86297e+07	4.84345e+07	4.25618e+07	4.81549e+07	5.02633e+07	High	High	High	High	High	High	High
High	P61212	ADP-ribosylation factor-like protein 1 OS=Rattus norvegicus OX=10116 GN=Arl1 PE=1 SV=1	0	FALSE	30.357	31	7	76	7	181	20.4	5.72	167.47	Arl1	0.605	1.379	0.834	4.6598e-05	0.00717199	0.595344	3.84092e+07	2.32231e+07	2.78526e+07	8.82	7.56	10.93	3.18818e+07	3.10754e+07	3.08775e+07	3.19387e+07	2.96682e+07	3.15459e+07	2.3003e+07	2.2378e+07	2.22212e+07	2.09889e+07	2.42081e+07	19636818	1.92017e+07	2.46369e+07	26915262	2.41931e+07	High	High	High	High	High	High	High
High	A1L1J9	Lipase maturation factor 2 OS=Rattus norvegicus OX=10116 GN=Lmf2 PE=2 SV=1	0	FALSE	26.031	9	5	67	5	702	80.2	10.02	141.95	Lmf2	0.777	1.378	1.071	0.0195768	0.0838813	1	4.38369e+07	3.40616e+07	3.18006e+07	8.38	11.58	12.81	3.32901e+07	34476034	3.36267e+07	3.42739e+07	3.5387e+07	3.72891e+07	31483298	2.76055e+07	3.63296e+07	2.6101e+07	3.28486e+07	3.50965e+07	3.1486e+07	27528651	2.64165e+07	2.82248e+07	High	High	High	High	High	High	High
High	Q4V8J4	Glycerol-3-phosphate acyltransferase 3 OS=Rattus norvegicus OX=10116 GN=Gpat3 PE=1 SV=1	0	FALSE	7.744	3	2	10	2	457	51	8.56	11.43	Gpat3	0.86	1.372	1.181	0.999998	0.999997	1	2.50253e+06	2.15314e+06	1.82371e+06	40.89	26.65	35.56	2.33431e+06	926454	2871559	1.06565e+06		2068727	1.8077e+06	2.02201e+06	2.5892e+06	2289139	1.10752e+06	1.60374e+06	2.40999e+06	1.12871e+06	1.58844e+06	1.68603e+06	Peak Found	High	High	Peak Found	Not Found	High	High
High	Q794F9	4F2 cell-surface antigen heavy chain OS=Rattus norvegicus OX=10116 GN=Slc3a2 PE=1 SV=1	0	FALSE	9.134	5	2	15	2	527	58	5.33	28.39	Slc3a2	0.667	1.372	0.916	0.000872918	0.0174743	1	4.82046e+07	3.21641e+07	3.5131e+07	4.79	9.81	13.32	3.64393e+07	40300704	3.79372e+07	3.38409e+07	37400188	40600704	3.38285e+07	30561573	31920969	3.04577e+07	3.18061e+07	25788133	2.29634e+07	31739521	3.35316e+07	2.98763e+07	High	High	High	High	Peak Found	High	Peak Found
High	G3V6S8	Serine/arginine-rich splicing factor 6 OS=Rattus norvegicus OX=10116 GN=Srsf6 PE=1 SV=1	0	FALSE	9.648	9	3	14	2	339	39	11.46	16.23	Srsf6	0.774	1.37	1.061	0.700413	0.999997	1	1.41882e+07	1.09858e+07	1.03573e+07	27.44	40.31	6.5	10946413	1.19259e+07	7.59039e+06	6.95632e+06	14049813	1.35021e+07	1.44891e+07	1.35134e+07	10962492	4.19233e+06	7.96109e+06	1.00106e+07	9.17878e+06	8392566	9.34126e+06	9247210	High	High	High	Peak Found	Peak Found	Peak Found	Peak Found
High	F1LYJ8	GRAM domain-containing 4 OS=Rattus norvegicus OX=10116 GN=Gramd4 PE=1 SV=2	0	FALSE	21.725	9	5	50	5	608	69.5	9	107.62		0.52	1.366	0.711	0.0312945	0.874208	0.88942	2.312e+07	1.20255e+07	1.69195e+07	20.46	18.58	34.43	1.76332e+07	1.92376e+07	1.14383e+07	1.72465e+07	1.93839e+07	19061898	1.01716e+07	1.1516e+07	1.23318e+07	1.50645e+07	1.16967e+07	8.23902e+06	1.76841e+07	1.97629e+07	10473070	1.18738e+07	High	High	High	High	High	High	High
High	O35854	Branched-chain-amino-acid aminotransferase, mitochondrial OS=Rattus norvegicus OX=10116 GN=Bcat2 PE=1 SV=1	0	FALSE	18.427	12	3	27	3	393	44.2	8.16	48.78	Bcat2	0.986	1.361	1.341	0.999998	0.999997	1	3.85245e+06	3.79694e+06	2.83153e+06	34.62	42.06	50.48	1.81316e+06	2.65451e+06	4.08825e+06	3.67821e+06	3956455	2.04747e+06	3.05342e+06	1.37176e+06	5352112	5378169	3.79694e+06		3.1448e+06	1.55761e+06	4698061	1.87004e+06	High	High	High	High	High	High	High
High	P00762	Serine protease 1 OS=Rattus norvegicus OX=10116 GN=Prss1 PE=1 SV=1	0	FALSE	20.811	13	4	45	2	246	25.9	4.89	70.77	Prss1	0.699	1.361	0.952	0.00614038	0.12477	1	7.31732e+09	5.11636e+09	5.37487e+09	5.69	18.17	5.02	6146511360	6.1642e+09	6012499456	5.28119e+09	5532016640	5611922944	5.53749e+09	5052728832	5.88585e+09	4.23248e+09	4.58242e+09	3.5463e+09	4.67742e+09	4537550336	4.66371e+09	4821436416	High	Peak Found	Peak Found	Peak Found	Peak Found	Peak Found	Peak Found
High	Q4KLF8	Actin-related protein 2/3 complex subunit 5 OS=Rattus norvegicus OX=10116 GN=Arpc5 PE=1 SV=3	0	FALSE	5.303	21	2	4	2	151	16.3	5.67	8.53	Arpc5	0.831	1.356	1.127	0.994109	0.999997	1	4.17402e+06	3.46866e+06	3.07814e+06	32.19	24.62	24.43	1.55485e+06	4591254	3.67777e+06	2.83024e+06		3.9143e+06	2.221e+06	3068034	4.12903e+06				3.4863e+06	2.34511e+06		2.82887e+06	Peak Found	Peak Found	High	High	Not Found	Peak Found	Peak Found
High	B5DEH4	UDP-N-acetylglucosamine pyrophosphorylase 1-like 1 OS=Rattus norvegicus OX=10116 GN=Uap1l1 PE=1 SV=1	0	FALSE	26.229	17	7	54	7	507	56.4	5.66	120.21	Uap1l1	0.646	1.356	0.875	0.282636	0.984176	1	3.1283e+07	2.01933e+07	2.30661e+07	21.75	24.33	18.93	2.7248e+07	1.72582e+07	1.94576e+07	22591724	27277966	2.53251e+07	1.79569e+07	1.40814e+07	1.90008e+07	1.9072e+07	2.95063e+07	2.55878e+07	1.89287e+07	1.72074e+07	2.72879e+07	20617169	High	High	High	High	High	High	High
High	A0A0G2JV51	RNA cytidine acetyltransferase OS=Rattus norvegicus OX=10116 GN=Nat10 PE=1 SV=1	0	FALSE	4.258	2	2	2	2	1024	115.3	8.34	2.12		0.908	1.354	1.23	0.755492	0.713564	1	2.6729e+06	2.42827e+06	1.97426e+06	48.48	33.39	39.36	1969962			4.04043e+06	2.1749e+06	1.84227e+06	2.14287e+06	2.16951e+06		2.82231e+06		1.09748e+06	1.29918e+06	2.00187e+06	2.3575e+06	927905	Peak Found	Not Found	Not Found	High	Peak Found	Peak Found	High
High	A0A0G2JWK7	Transgelin OS=Rattus norvegicus OX=10116 GN=Tagln PE=1 SV=1	0	FALSE	36.387	47	8	79	8	207	23.3	8.66	135.82		0.853	1.354	1.156	0.689067	0.200744	0.950116	4.7758e+07	4.07505e+07	3.52665e+07	6.64	15.95	13.76	3.74953e+07	3.47192e+07	3.78782e+07	3.48851e+07	3.65488e+07	3.95896e+07	3.58298e+07	4.96194e+07	3.74266e+07	36461897	4.1951e+07	3.7662e+07	2.6055e+07	2.99156e+07	30454116	40615107	High	High	High	High	High	High	High
High	Q6P6U2	26S proteasome regulatory subunit 6A OS=Rattus norvegicus OX=10116 GN=Psmc3 PE=1 SV=1	0	FALSE	49.922	29	10	99	10	442	49.5	5.19	248.19	Psmc3	1.244	1.348	1.677	0.949866	0.999997	1	7.22928e+07	8.99513e+07	5.36471e+07	26.81	44.26	78.25	6.25328e+07	9.13481e+07	4.88139e+07	5.37571e+07	4.38324e+07	5.68381e+07	1.12014e+08	1.10382e+08	1.54823e+08	5.49275e+07	5.50682e+07	5.91062e+07	4.92679e+07	3.89784e+07	3.75668e+07	1.63875e+08	High	High	High	High	High	High	High
High	Q5FVM3	Reticulophagy regulator 1 OS=Rattus norvegicus OX=10116 GN=Retreg1 PE=2 SV=1	0	FALSE	9.758	8	3	5	3	480	52.7	4.81	4.53	Retreg1	1.152	1.347	1.552	0.999998	0.999997	1	9.65333e+06	1.11247e+07	7.16606e+06	10.45	61.89	43.3	8058452			6935383	6158291	7.85541e+06	11122693	1.12856e+06	9892759	1.424e+07			10566998		5390722	6.58575e+06	Peak Found	Not Found	Not Found	Peak Found	High	Peak Found	Peak Found
High	A0A0G2K080	Lysophospholipase D GDPD1 OS=Rattus norvegicus OX=10116 GN=Gdpd1 PE=1 SV=1	0	FALSE	13.034	22	4	26	4	256	29.3	6.64	28.19		1.112	1.346	1.496	0.821661	0.993113	0.845132	1.20603e+07	1.34063e+07	8.96228e+06	20.8	48.74	15.55	1.04273e+07	9.37316e+06	7.04862e+06	1.09334e+07	9.83869e+06	9.37872e+06	9.49932e+06	9.1815e+06	8.15713e+06	2.62059e+07	2.28995e+07	1.53747e+07	8.94518e+06	6522981	8.04749e+06	8.03711e+06	High	High	High	High	High	High	High
High	Q68G38	Torsin-1A OS=Rattus norvegicus OX=10116 GN=Tor1a PE=1 SV=1	0	FALSE	16.859	14	4	17	4	333	37.9	7.21	27.4	Tor1a	0.762	1.343	1.024	0.277151	0.60385	1	3.73134e+06	2.84504e+06	2.77766e+06	14.66	27.4	16.42	2.82543e+06	2.61609e+06	3.39288e+06	2770568	3.56664e+06	2.66151e+06	3.54757e+06	1.89005e+06	3.72968e+06	2571033	2966277	1.85655e+06	2736262	2.59223e+06	2.16719e+06	2.28681e+06	High	High	High	High	High	High	Peak Found
High	Q5NDL0	EGF domain-specific O-linked N-acetylglucosamine transferase OS=Rattus norvegicus OX=10116 GN=Eogt PE=2 SV=1	0	FALSE	10.438	6	3	22	3	527	61.5	6.52	30.54	Eogt	0.667	1.341	0.894	0.417066	0.999997	1	8.74695e+06	5.83133e+06	6.52358e+06	26.62	35.32	26.58	4.18196e+06	7.42532e+06	4.40336e+06	6.9999e+06	6.87461e+06	7.0687e+06	6.32655e+06	3.29447e+06	4.83895e+06	7.52546e+06	7.00924e+06	2.89805e+06	5.92144e+06	7.63399e+06	4.44652e+06	5.27163e+06	High	High	High	High	High	High	High
High	P22734	Catechol O-methyltransferase OS=Rattus norvegicus OX=10116 GN=Comt PE=1 SV=2	0	FALSE	12.261	15	3	42	3	264	29.6	5.66	26.74	Comt	0.748	1.34	1.003	0.862617	0.999997	1	3.38789e+07	2.53514e+07	2.5281e+07	35.6	35.1	39.75	1.99431e+07	3.60518e+07	40533722	1.26923e+07	20276256	3.68377e+07	1.62706e+07	3.30064e+07	3.77299e+07	1.90407e+07	17720744	28992190	1.67564e+07	37251460	2.66736e+07	1.80378e+07	High	High	High	High	High	High	High
High	B2GV15	Dihydrolipoamide acetyltransferase component of pyruvate dehydrogenase complex OS=Rattus norvegicus OX=10116 GN=Dbt PE=1 SV=1	0	FALSE	9.643	6	3	18	3	482	53.2	8.41	34.98	Dbt	0.961	1.337	1.285	0.986893	0.465183	1	3.33644e+06	3.20747e+06	2.49553e+06	7.77	27.18	10.01	2.65886e+06	2.78195e+06	2.92594e+06	2.70185e+06	2319630	2.68793e+06	3.18388e+06	4095314	3359229	2.87817e+06	2.15413e+06	2.28057e+06	1.93835e+06	2.14383e+06	2.58103e+06	2180834	High	High	High	High	High	High	High
High	Q6B345	Protein S100-A11 OS=Rattus norvegicus OX=10116 GN=S100a11 PE=3 SV=1	0	FALSE	9.147	21	2	9	2	98	11.1	5.9	15.62	S100a11	0.47	1.337	0.628	0.0630603	0.91454	1	7.59465e+06	3.56585e+06	5.67937e+06	19.73	33.95	43.46	6.25337e+06	6.05836e+06	7.13293e+06	5.58777e+06	4.20783e+06	4.12576e+06	1886742	4.10883e+06	5023051	2756815	2545208	3.96165e+06	4.56255e+06	4.71724e+06	2.11929e+06	7.59509e+06	High	High	High	High	Peak Found	High	High
High	Q9Z1K9	Disintegrin and metalloproteinase domain-containing protein 17 OS=Rattus norvegicus OX=10116 GN=Adam17 PE=1 SV=1	0	FALSE	7.156	3	2	20	2	827	93	5.82	36.37	Adam17	0.707	1.335	0.944	0.0349193	0.328901	1	9.83236e+06	6.95522e+06	7.36451e+06	6.04	23.91	19.68	8.12074e+06	8732094	8.18745e+06	7.02025e+06	7.47416e+06	7.45615e+06	8.34713e+06	6026110	7152803	5.09363e+06	7.10042e+06	4.30151e+06	4.65971e+06	7.13038e+06	5571766	7.91416e+06	High	High	High	High	High	High	High
High	Q63377	Sodium/potassium-transporting ATPase subunit beta-3 OS=Rattus norvegicus OX=10116 GN=Atp1b3 PE=1 SV=1	0	FALSE	29.494	25	5	65	5	279	31.8	7.96	167.47	Atp1b3	1	1.334	1.335	0.999998	0.0215656	0.103429	3.07941e+07	3.08013e+07	2.30777e+07	9.96	11.11	6.09	27335585	3.00467e+07	2.52179e+07	2.20228e+07	23370194	23942657	3.30964e+07	2.94571e+07	2.76686e+07	3.06076e+07	2.92046e+07	2.64973e+07	1.92665e+07	1.84449e+07	2.14194e+07	1.99391e+07	High	High	High	High	High	High	High
High	B1WBS6	Galactosidase, beta 1-like OS=Rattus norvegicus OX=10116 GN=Glb1l PE=2 SV=1	0	FALSE	6.9	3	2	27	2	646	73.2	7.09	49.24	Glb1l	0.812	1.334	1.083	0.636944	0.518441	1	7.01252e+06	5.69284e+06	5.25842e+06	16.14	19.42	24.2	5.67904e+06	5.89767e+06	4972464	5.54986e+06	3.85981e+06	5.72017e+06	6.73629e+06	5.11502e+06	5.6943e+06	4.18454e+06	5.67681e+06	4.28971e+06	4.48699e+06	4.11198e+06	5.55701e+06	3.17825e+06	High	High	Peak Found	High	High	High	High
High	Q5XIJ3	Isocitrate dehydrogenase [NAD] subunit, mitochondrial OS=Rattus norvegicus OX=10116 GN=Idh3g PE=1 SV=1	0	FALSE	54.566	20	6	76	6	393	42.8	9.01	229.8	Idh3g	0.792	1.332	1.054	0.22585	0.298039	1	4.17555e+07	3.30508e+07	3.13556e+07	11.26	16.22	9.56	3.43233e+07	31383680	2.91314e+07	3.05042e+07	3.48035e+07	3.34158e+07	3.90247e+07	3.04574e+07	2.99621e+07	3.47035e+07	3.17228e+07	2.60268e+07	2.91785e+07	2.73771e+07	2.63053e+07	2.75923e+07	High	High	High	High	High	High	High
High	Q68FS8	RNA 3'-terminal phosphate cyclase OS=Rattus norvegicus OX=10116 GN=Rtca PE=1 SV=1	0	FALSE	6.471	8	2	6	2	366	39.3	7.66	7.22	Rtca	0.564	1.326	0.748	0.0358709	0.760831	0.861425	2.14975e+06	1.21219e+06	1.62075e+06	24.45	10.64	7.11	1.29313e+06	2.33885e+06	1.33469e+06	1910860	1.62124e+06	1.8084e+06		1.15368e+06		1.14213e+06		960828	1.29357e+06	1.50592e+06	1382733		High	Peak Found	Peak Found	Peak Found	High	High	Not Found
High	D4ACG2	2-hydroxyacyl-CoA lyase 2 OS=Rattus norvegicus OX=10116 GN=Ilvbl PE=1 SV=1	0	FALSE	37.051	17	7	49	7	672	72.2	8.28	101.36	Ilvbl	0.748	1.324	0.991	0.136298	0.306664	1	2.41142e+07	1.80415e+07	1.82068e+07	15.16	11.87	9.73	2.01993e+07	1.93171e+07	1.53604e+07	1.76678e+07	19307854	16147975	1.79539e+07	1.88599e+07	15391001	1.76512e+07	16934961	1.58392e+07	14676270	16477137	1.57951e+07	1.42763e+07	High	High	High	High	High	High	High
High	F1LR87	Beta-hexosaminidase OS=Rattus norvegicus OX=10116 GN=Hexb PE=1 SV=3	0	FALSE	25.11	11	5	68	5	538	61.5	6.84	148.6		1.111	1.319	1.466	0.928611	0.999997	1	4.87119e+07	5.41406e+07	3.69292e+07	41.06	40.08	45.67	43806368	1.82493e+07	1.62856e+07	4.04885e+07	38502498	3.90972e+07	4.23994e+07	2.16628e+07	61466744	3.12932e+07	8.02989e+07	5.77426e+07	5.32538e+07	2.45359e+07	4.0715e+07	2.26383e+07	High	High	High	High	High	High	High
High	D3ZNV6	ELMO domain-containing 2 OS=Rattus norvegicus OX=10116 GN=Elmod2 PE=1 SV=1	0	FALSE	5.957	8	2	13	2	293	34.8	8.57	7.83	Elmod2	0.666	1.315	0.875		0.350733		3.02246e+06	2.01158e+06	2.29823e+06	14.16		22.75	1.95476e+06	2.36924e+06	2.52708e+06	2669483	2.44439e+06	2.66516e+06		1.77925e+06					1.65298e+06	1.34145e+06	2.402e+06	2.34378e+06	High	High	High	High	High	High	Not Found
High	Q5I0P9	Cytochrome P450 OS=Rattus norvegicus OX=10116 GN=Cyp2d5 PE=1 SV=1	0.001	FALSE	4.081	5	2	2	2	504	57	6.95	0	Cyp2d5	0.795	1.314	1.045	0.0979965	0.152777	1	5.50667e+06	4.37759e+06	4.18974e+06	16.85	14.76	5.98	4.18187e+06	3.73906e+06	4534032	4599092	5.49968e+06	4684098	4.21822e+06	3.91587e+06	3.67557e+06	5301052	4328532	3.72906e+06	3.19581e+06	3.71562e+06	3.84118e+06	3639784	Peak Found	Peak Found	Peak Found	Peak Found	Peak Found	Peak Found	Peak Found
High	Q9JI85	Nucleobindin-2 OS=Rattus norvegicus OX=10116 GN=Nucb2 PE=1 SV=1	0	FALSE	43.366	21	7	96	7	420	50.1	5.11	188.79	Nucb2	0.778	1.314	1.022	0.115957	0.282118	1	4.05266e+07	3.15183e+07	3.08455e+07	37.45	16.83	19.12	3.33076e+07	3.24488e+07	3.57142e+07	2.8657e+07	6.40023e+07	3.13459e+07	28238908	3.47787e+07	3.12774e+07	2.22385e+07	27919123	2.98196e+07	2.44044e+07	2.60143e+07	3.2064e+07	2.07384e+07	High	High	High	High	High	High	High
High	A0A0G2K1E1	RT1 class Ia, locus A1 OS=Rattus norvegicus OX=10116 GN=RT1-A1 PE=1 SV=1	0	FALSE	17.325	14	5	64	2	382	42.9	5.44	132.35		0.716	1.313	0.94	0.00700217	0.211555	1	6.38162e+07	4.56985e+07	4.85938e+07	11.73	9.94	14.42	5.08741e+07	4.93965e+07	4.65602e+07	5.21375e+07	5.39336e+07	5.17109e+07	4.21789e+07	3.60721e+07	45201985	3.90803e+07	5.33312e+07	4.20095e+07	4.09722e+07	5.13632e+07	39981920	42273928	High	High	High	High	High	High	High
High	P21213	Histidine ammonia-lyase OS=Rattus norvegicus OX=10116 GN=Hal PE=1 SV=1	0	FALSE	9.234	7	3	14	3	657	72.2	6.51	6.94	Hal	1.711	1.311	2.243	0.947605	0.999997	1	4.58274e+06	7.84021e+06	3.49487e+06	46.96	52.95	29.21	3.5934e+06	1.69466e+06		3.24105e+06	2.73154e+06	6.4744e+06	3.52198e+06	1.60932e+06		7.38707e+06	9.27409e+06	8.70222e+06	2.54963e+06	4.4812e+06	3.06216e+06		Peak Found	High	Not Found	High	High	High	Peak Found
High	Q66HM2	AP-2 complex subunit alpha OS=Rattus norvegicus OX=10116 GN=Ap2a2 PE=1 SV=1	0	FALSE	7.92	2	2	4	2	939	104.1	6.83	7.77	Ap2a2	0.747	1.311	0.979	0.999998	0.999997	1	7.23023e+06	5.39895e+06	5.5146e+06	41.22	22.77	13.45	5.62742e+06	6.81768e+06	6.4014e+06	5.13392e+06	1.55876e+06	3.12971e+06	6.04283e+06	3.80814e+06	3.80933e+06		5.86796e+06	4921803	5.53938e+06	4.61377e+06	4558232	5.06428e+06	Peak Found	Peak Found	Peak Found	Peak Found	High	Peak Found	High
High	Q99372	Elastin OS=Rattus norvegicus OX=10116 GN=Eln PE=1 SV=2	0	FALSE	25.145	12	5	53	5	870	73.3	10.35	126.22	Eln	0.601	1.311	0.788	0.0245026	0.854933	0.845132	2.54393e+07	1.52901e+07	1.94083e+07	17.46	26.48	9.56	1.84944e+07	1.73995e+07	1.63755e+07	2.0756e+07	2.15926e+07	2.26042e+07	1.79458e+07	1.64194e+07	1.83658e+07	9.6955e+06	1.24712e+07	1.15748e+07	1.81016e+07	1.6662e+07	1.61269e+07	1.73698e+07	High	High	High	High	High	High	High
High	A0A0G2K471	Interferon gamma-induced GTPase OS=Rattus norvegicus OX=10116 GN=Igtp PE=1 SV=1	0	FALSE	56.201	21	7	118	7	442	50.4	8.44	243.8		0.549	1.311	0.72	1.79871e-05	0.0217797	0.116484	1.24554e+08	6.8426e+07	9.49893e+07	6.12	10.67	10.37	9.95519e+07	102892364	9.91601e+07	9.62962e+07	9.60258e+07	1.01385e+08	6.34633e+07	6.3829e+07	6.5145e+07	7.92673e+07	63872489	5.99516e+07	8.16301e+07	8.11439e+07	8.14538e+07	7.32538e+07	High	High	High	High	High	High	High
High	P37285	Kinesin light chain 1 OS=Rattus norvegicus OX=10116 GN=Klc1 PE=1 SV=2	0	FALSE	13.003	9	4	30	4	560	63.7	6.01	66.98	Klc1	0.729	1.31	0.955	0.120075	0.549166	1	6.22337e+06	4.53639e+06	4.75021e+06	17.01	18.82	10.51	4.82186e+06	5.70398e+06	4.00626e+06	4.43905e+06	5.57239e+06	4252485	4.92658e+06	4.09928e+06	4.42894e+06	4.13643e+06	5233750	2795873	3.66416e+06	4.1091e+06	3.61805e+06	4.87332e+06	High	High	High	High	High	High	High
High	A0A0H2UHX7	Protein YIF1 OS=Rattus norvegicus OX=10116 GN=Yif1b PE=1 SV=1	0	FALSE	16.388	19	3	25	3	229	25.2	8.68	57.69	Yif1b	0.51	1.31	0.669	0.110664	0.690519	1	1.05427e+07	5.37954e+06	8.04514e+06	10.2	49.72	40.17	7.82658e+06	9.30283e+06	8.46681e+06	7848448	9.31589e+06	7.74837e+06	3.93449e+06	7.30826e+06	3.36937e+06	8.98067e+06	2.2834e+06	5.97698e+06	6.88634e+06	2.39275e+06	7761474	6.89412e+06	High	High	High	High	High	High	High
High	D3ZBE5	Serine/threonine-protein kinase Nek7 OS=Rattus norvegicus OX=10116 GN=Nek7 PE=2 SV=1	0	FALSE	5.095	8	2	3	2	302	34.5	8.25	0	Nek7	1.427	1.309	1.868			0.704692	1.24302e+06	1.77403e+06	949458		17.59	13.79					953930		1779300			1.67149e+06		1.27342e+06			917381	791271	Not Found	Not Found	Not Found	Not Found	Peak Found	Not Found	Peak Found
High	G3V8V4	Ceramide synthase 2 OS=Rattus norvegicus OX=10116 GN=Cers2 PE=1 SV=1	0	FALSE	9.293	7	2	5	2	380	44.9	8.75	4.34	Cers2	0.559	1.309	0.732	0.045654	0.901173	0.968398	1.20318e+07	6.72335e+06	9.18913e+06	17.91	30.84	32.04	9.79203e+06	9.58734e+06	7.10958e+06	9.51384e+06	10810301	9.47772e+06	7.82576e+06	6228902	9.04532e+06	6047879	3.694e+06	4.75527e+06	10556638	8.4952e+06	5.32329e+06	7636955	Peak Found	Peak Found	Peak Found	High	Peak Found	High	Peak Found
High	Q5FVN0	Lysophospholipid acyltransferase 5 OS=Rattus norvegicus OX=10116 GN=Lpcat3 PE=2 SV=1	0	FALSE	14.748	7	3	49	3	487	56	8.69	80.51	Lpcat3	0.736	1.305	0.961	0.000835178	0.0275509	1	1.8534e+07	1.36473e+07	1.42057e+07	5.05	10.82	8.11	1.43926e+07	1.55964e+07	1.56002e+07	1.2702e+07	1.56402e+07	1.54177e+07	9.8087e+06	1.32847e+07	1.4403e+07	1.30856e+07	1.34105e+07	1.14032e+07	1.17968e+07	1.30827e+07	11437023	1.25476e+07	High	High	High	High	High	High	High
High	Q64303	Serine/threonine-protein kinase PAK 2 OS=Rattus norvegicus OX=10116 GN=Pak2 PE=1 SV=1	0	FALSE	6.785	6	2	4	2	524	57.9	5.77	5.5	Pak2	1.864	1.302	2.426	0.806478	0.999997	1	3.41259e+06	6.36015e+06	2.6215e+06	55.67	45.51	39.7	6280831		2.40446e+06	2.48454e+06	2.54402e+06		7.91484e+06		4.54408e+06				2791963	1.64242e+06			High	Not Found	Peak Found	Peak Found	High	Not Found	Peak Found
High	P18395	Cold shock domain-containing protein E1 OS=Rattus norvegicus OX=10116 GN=Csde1 PE=2 SV=1	0	FALSE	26.37	12	8	41	8	798	88.8	6.37	57.51	Csde1	1.008	1.302	1.312	0.999998	0.999997	1	1.78636e+07	1.80009e+07	1.37157e+07	35.05	24.96	19.26	5252407	1.38537e+07	1.68431e+07	1.624e+07	1.24833e+07	1.96408e+07	1.2704e+07	1.49702e+07	2.44299e+07	18286676	1.18851e+07	1.74531e+07	8.32819e+06	1.03372e+07	1.33306e+07	1.4792e+07	High	High	High	High	High	High	High
High	Q4QQW8	Putative phospholipase B-like 2 OS=Rattus norvegicus OX=10116 GN=Plbd2 PE=1 SV=2	0	FALSE	34.099	14	6	75	6	585	65.4	6.7	197.69	Plbd2	0.67	1.301	0.871	0.0313698	0.289923	1	2.37258e+07	1.58901e+07	1.82433e+07	18.06	15.8	5.08	1.85449e+07	1.9243e+07	1.46618e+07	1.8769e+07	2.27475e+07	1.9608e+07	1.82395e+07	1.73403e+07	1.43276e+07	1.59541e+07	1.49117e+07	13373427	1.44495e+07	1.53691e+07	1.62814e+07	1.5237e+07	High	High	High	High	High	High	High
High	D4AD70	60S ribosomal protein L38 OS=Rattus norvegicus OX=10116 PE=3 SV=1	0	FALSE	15.179	47	3	44	3	70	8.2	10.1	119.96	RGD1561636	0.686	1.3	0.892	0.00126251	0.0999797	0.943774	4.72204e+07	3.23846e+07	3.6321e+07	11.19	11.92	2	39173811	38781028	3.46793e+07	39029918	36618103	3.70128e+07	2.78336e+07	3.14688e+07	36668722	2.47672e+07	3.35871e+07	2.7546e+07	29907726	3.02796e+07	3.13163e+07	3.34743e+07	High	High	High	High	High	High	High
High	P52020	Squalene monooxygenase OS=Rattus norvegicus OX=10116 GN=Sqle PE=1 SV=1	0	FALSE	29.669	12	5	51	5	573	64	8.47	109.96	Sqle	0.458	1.3	0.596	0.059957	0.999997	0.780774	1.86351e+07	8.53995e+06	1.43328e+07	16.2	53.72	27.1	1.41028e+07	1.60052e+07	1.17403e+07	13608602	1.72514e+07	1.47644e+07	9.6646e+06	1.05393e+07	6428124	6.33778e+06	2.05952e+07	5.35427e+06	1.13881e+07	1.06975e+07	1.95765e+07	1.32314e+07	High	High	High	High	High	High	High
High	D3ZNS8	Achalasia, adrenocortical insufficiency, alacrimia (Allgrove, triple-A) (Predicted), isoform CRA_a OS=Rattus norvegicus OX=10116 GN=Aaas PE=1 SV=2	0	FALSE	17.151	8	3	22	3	546	59.3	6.96	52.16	Aaas	0.718	1.296	0.931	0.0308779	0.381282	1	1.27872e+07	9.18641e+06	9.86439e+06	12.04	19.36	11.26	9.76328e+06	9471751	9.84275e+06	1.08758e+07	1.0409e+07	10818672	1.01059e+07	9.90444e+06	8867553	8.94373e+06	7.26056e+06	6.66984e+06	8.43324e+06	7.58392e+06	8.06898e+06	1.05129e+07	High	High	High	High	High	High	High
High	O55171	Acyl-coenzyme A thioesterase 2, mitochondrial OS=Rattus norvegicus OX=10116 GN=Acot2 PE=1 SV=1	0	FALSE	25.789	19	7	52	6	453	49.7	7.83	86.42	Acot2	1.076	1.295	1.394	0.999998	0.487251	0.65504	1.47727e+07	1.59021e+07	1.14062e+07	13.4	22.75	21.3	1.2253e+07	9.04548e+06	14019166	1.06434e+07	1.11285e+07	1.08134e+07	15606515	1.46856e+07	19040931	12155889	1.52306e+07	8724439	8.57427e+06	1.01247e+07	1.06638e+07	6762629	High	High	High	High	High	High	High
High	A0A0G2K6Q5	Guanine nucleotide-binding protein-like 1 OS=Rattus norvegicus OX=10116 GN=Gnl1 PE=1 SV=1	0	FALSE	21.299	14	6	37	6	606	68.6	5.87	27.25	Gnl1	0.698	1.295	0.904	0.0485055	0.367005	1	1.71497e+07	1.19763e+07	1.32433e+07	15.47	15.37	6.78	14458745	1.31268e+07	1.08911e+07	1.39971e+07	12630684	1.47724e+07	1.44198e+07	9.98216e+06	1.25793e+07	1.07156e+07	1.10325e+07	1.19643e+07	1.11806e+07	10405164	12325993	1.15061e+07	High	High	High	High	High	High	High
High	Q5HZV9	Protein phosphatase 1 regulatory subunit 7 OS=Rattus norvegicus OX=10116 GN=Ppp1r7 PE=1 SV=1	0	FALSE	7.098	6	2	8	2	360	41.3	4.92	11.79	Ppp1r7	0.618	1.293	0.799	0.69204	0.999997	1	2.83936e+06	1.75597e+06	2.19679e+06	38.77	45.44	55.61	3.43247e+06	1.28407e+06	2.43557e+06	1225324	2.84866e+06	2.41098e+06	2.85835e+06	1.17797e+06	1.93105e+06	2.86029e+06	979396	1.45192e+06	1.02664e+06	3.21799e+06	3.1696e+06	1226013	Peak Found	High	High	Peak Found	Peak Found	Peak Found	High
High	Q6AYS8	Estradiol 17-beta-dehydrogenase 11 OS=Rattus norvegicus OX=10116 GN=Hsd17b11 PE=2 SV=1	0	FALSE	37.689	27	7	94	7	298	32.9	8.63	209.88	Hsd17b11	0.588	1.293	0.761	0.00026069	0.172162	0.227774	7.23902e+07	4.25816e+07	5.59776e+07	10.75	12.06	8.81	56877709	5.97485e+07	5.31334e+07	5.44649e+07	6.41616e+07	5.71984e+07	4.39243e+07	4.59078e+07	3.80066e+07	39814726	4.29086e+07	3.68705e+07	4.59172e+07	4.55353e+07	5.70681e+07	4.98233e+07	High	High	High	High	High	High	High
High	P11730	Calcium/calmodulin-dependent protein kinase type II subunit gamma OS=Rattus norvegicus OX=10116 GN=Camk2g PE=1 SV=1	0	FALSE	38.991	13	5	79	3	527	59	7.71	180.6	Camk2g	0.967	1.289	1.247	0.980643	0.0693544	0.319825	5.4956e+06	5.31412e+06	4.26313e+06	10.81	10.11	6.95	5.29039e+06	4.18265e+06	5214182	3.83401e+06	4.06459e+06	4.60535e+06	5.65238e+06	5.12616e+06	5.00089e+06	5.165e+06	4.88373e+06	4696246	3.37395e+06	4.06496e+06	3.73326e+06	3.92005e+06	High	High	High	High	High	High	High
High	D3ZW08	Adenylosuccinate lyase OS=Rattus norvegicus OX=10116 GN=Adsl PE=1 SV=1	0	FALSE	5.084	6	2	2	2	484	54.8	7.11	2.08	Adsl	0.767	1.289	0.989	0.690323	0.821985	1	1.78252e+06	1.36719e+06	1.38237e+06	11.02	30.4	15.92		1.45283e+06		1159035	1619961	1.50036e+06	2.11652e+06	1.18544e+06	1.86333e+06	1.2231e+06	1.08808e+06	1271430	1103312	1.36835e+06	1.04396e+06		Not Found	Peak Found	Not Found	Peak Found	Peak Found	Peak Found	High
High	Q6MGB5	(3R)-3-hydroxyacyl-CoA dehydrogenase OS=Rattus norvegicus OX=10116 GN=Hsd17b8 PE=1 SV=1	0	FALSE	7.461	10	2	23	2	259	26.8	6.55	50.64	Hsd17b8	0.595	1.287	0.766	0.0878509	0.743602	1	5.14845e+06	3.06413e+06	4.00148e+06	14.06	29.3	27.65	3.84194e+06	3.34462e+06	4.80006e+06	3.81291e+06	3.34373e+06	4.85312e+06	4.52831e+06	2.88789e+06	3.78508e+06	2.70942e+06	2.38474e+06	2.4409e+06	3.43376e+06	3.11148e+06	2.24859e+06	4.74257e+06	High	High	High	High	High	High	High
High	Q6IRK9	Carboxypeptidase Q OS=Rattus norvegicus OX=10116 GN=Cpq PE=1 SV=1	0	FALSE	13.816	7	3	29	3	472	52	6.42	63.37	Cpq	0.746	1.285	0.958	0.332136	0.999997	1	8.06352e+06	6.01537e+06	6.27693e+06	23.02	32.94	3.62	5.84112e+06	4.04617e+06	6.39477e+06	7.13063e+06	6.67552e+06	7.53406e+06	7.32664e+06	5.26156e+06	6.06733e+06	5.06117e+06	6.37284e+06	2.2086e+06	5.13366e+06	5.1271e+06	5.23477e+06	5.90428e+06	High	High	High	High	High	High	High
High	G3V8A5	Vacuolar protein sorting-associated protein 35 OS=Rattus norvegicus OX=10116 GN=Vps35 PE=1 SV=1	0	FALSE	40.378	12	7	79	7	796	91.7	5.44	180.45	Vps35	0.66	1.283	0.846	0.000204022	0.0694567	0.335996	8.15879e+07	5.38106e+07	6.35824e+07	7.28	12.71	6.93	7.08756e+07	7.3413e+07	7.01148e+07	5.91606e+07	5.86708e+07	6.3558e+07	4.89794e+07	5.11761e+07	5.5234e+07	4.36374e+07	52697236	3.70805e+07	5.40459e+07	5.58626e+07	5.16871e+07	5.56029e+07	High	High	High	High	High	High	High
High	F1M9D6	Signal transducer and activator of transcription OS=Rattus norvegicus OX=10116 GN=Stat1 PE=1 SV=2	0	FALSE	72.883	23	14	158	14	749	87.2	5.82	288.76		0.796	1.281	1.02	0.0505293	0.136559	1	9.6817e+07	7.71064e+07	7.55709e+07	8.54	11.83	11.97	8.59482e+07	7.86006e+07	7.66539e+07	69993029	76368068	7.39272e+07	7.58281e+07	8.09911e+07	7.44214e+07	7.50783e+07	7.04847e+07	6.1047e+07	6.61211e+07	7.15412e+07	6.04007e+07	6.25669e+07	High	High	High	High	High	High	High
High	G3V6W6	Proteasome 26S subunit, ATPase 6 OS=Rattus norvegicus OX=10116 GN=Psmc6 PE=1 SV=1	0	FALSE	36.817	22	7	76	7	403	45.8	7.78	166.08	Psmc6	0.749	1.279	0.959	0.00556805	0.202179	1	5.19199e+07	3.89036e+07	4.05873e+07	9.23	12.39	14.14	4.29774e+07	3.79688e+07	4.28379e+07	3.90962e+07	4.44965e+07	4.05177e+07	35726921	34972073	3.94651e+07	2.97413e+07	38278613	2.72791e+07	2.77066e+07	4.08639e+07	3.57159e+07	3.714e+07	High	High	High	High	High	High	High
High	P27605	Hypoxanthine-guanine phosphoribosyltransferase OS=Rattus norvegicus OX=10116 GN=Hprt1 PE=1 SV=1	0	FALSE	10.816	12	2	21	2	218	24.5	6.54	39.23	Hprt1	0.768	1.276	0.98	0.899352	0.999997	1	6.61847e+06	5.08431e+06	5.18583e+06	25.43	21.44	23.18	5528674	6.06646e+06	6.0325e+06	4524893	3.32165e+06	3.12219e+06	6.15796e+06	5.16098e+06	5.39606e+06	4.50213e+06	3.89931e+06	3862161	6.02232e+06	3851460	4.55897e+06	4.75e+06	High	High	High	Peak Found	Peak Found	High	High
High	Q63413	Spliceosome RNA helicase Ddx39b OS=Rattus norvegicus OX=10116 GN=Ddx39b PE=2 SV=3	0	FALSE	16.381	10	4	49	2	428	49	5.67	60.59	Ddx39b	0.756	1.276	0.964	0.0061767	0.0482417	1	1.71272e+07	1.29424e+07	1.34254e+07	7.31	11.07	9.83	1.47264e+07	1.36015e+07	1.59026e+07	1.17382e+07	13563513	1.27367e+07	1.38689e+07	11558494	1.1486e+07	12758951	12818290	1.0778e+07	9.04695e+06	1.2034e+07	1.18511e+07	1.22467e+07	Peak Found	Peak Found	High	High	High	High	High
High	D3ZFF4	Lysocardiolipin acyltransferase 1 OS=Rattus norvegicus OX=10116 GN=Lclat1 PE=1 SV=1	0	FALSE	13.498	13	4	38	4	376	44.5	8.65	70.75	Lclat1	0.354	1.276	0.451	0.600494	0.999997	1	6.66184e+07	2.35521e+07	5.22235e+07	41.56	61.9	44.07	5.46375e+07	55531971	19775824	4.9376e+07	2.13202e+07	5.48261e+07	6.68375e+07	2.13931e+07	2.28755e+07	43678814	2.12307e+07	1.93882e+07	4.24302e+07	42889629	61887599	1.76836e+07	High	High	High	High	High	High	High
High	Q6Q0N3	5'-nucleotidase domain-containing protein 2 OS=Rattus norvegicus OX=10116 GN=Nt5dc2 PE=2 SV=2	0	FALSE	18.437	10	5	28	5	553	63.6	7.17	22.86	Nt5dc2	0.809	1.274	1.03	0.705142	0.993113	1	3.85258e+07	3.11525e+07	3.02412e+07	13.1	13.31	25.98	3.10075e+07	3.2787e+07	2.74799e+07	2.65692e+07	2.29426e+07	3.40757e+07	3.1592e+07	3.43039e+07	3.33241e+07	2.7369e+07	2.83902e+07	2.61193e+07	3.60044e+07	2.52661e+07	2.65141e+07	2.34588e+07	High	High	High	High	High	High	High
High	Q04970	GTPase NRas OS=Rattus norvegicus OX=10116 GN=Nras PE=1 SV=1	0	FALSE	14.389	23	4	51	3	189	21.2	5.17	84.47	Nras	0.72	1.274	0.918	0.0467947	0.684544	1	7.17776e+06	5.16906e+06	5.63188e+06	13.22	18.9	11.49	6478966	6187334	4.98628e+06	5475970	5.30311e+06	5.39299e+06	5.35678e+06	3462189	4.41939e+06	6.07155e+06	4.75541e+06	5.12213e+06	5.50953e+06	4.70447e+06	4.93872e+06	4.98313e+06	High	High	High	High	High	High	High
High	D3ZBL6	Nucleoporin 160 OS=Rattus norvegicus OX=10116 GN=Nup160 PE=1 SV=3	0	FALSE	20.481	6	6	32	6	1226	137.8	5.59	60.65		0.597	1.274	0.761	0.0824853	0.999997	0.968398	9.4275e+06	5.63099e+06	7.40091e+06	18.54	37.99	5.43	7.30365e+06	7.89158e+06	6.49933e+06	8.02274e+06	8.26948e+06	5911059	6.69122e+06	4.1226e+06	6.61466e+06	5.6451e+06	1.72815e+06	4.82455e+06	6.14169e+06	5783371	6.74235e+06	6.54157e+06	High	High	High	High	High	High	High
High	D4A4F4	Ngfi-A binding protein 2, isoform CRA_a OS=Rattus norvegicus OX=10116 GN=Nab2 PE=1 SV=1	0	FALSE	6.121	4	2	14	2	525	56.6	6.81	29.47	Nab2	0.607	1.272	0.772	0.0406177	0.985515	0.8493	8.06885e+06	4.89901e+06	6.34196e+06	23.19	24.03	28.5	6.30179e+06	6.74979e+06	5044988	7.71102e+06	6195719	5.15961e+06	4647578	5.30558e+06	3.14159e+06	4.93738e+06	3.46233e+06	4.19634e+06	6.42339e+06	4178096	7.23331e+06	4464600	High	High	High	High	High	High	High
High	D4ABX6	Multimerin 2 OS=Rattus norvegicus OX=10116 GN=Mmrn2 PE=1 SV=1	0	FALSE	20.61	8	5	32	5	933	104.1	5.88	74.95		1.061	1.269	1.347	0.995487	0.992604	1	5.16247e+06	5.4797e+06	4.06783e+06	34.52	10.2	54.22	5278306	5.1926e+06	1.76617e+06	3.28081e+06	4.40893e+06	3.62763e+06	5.36426e+06	5.00046e+06	5297739	5.53249e+06	4538986	4.62497e+06		1.34866e+06	3564184	5.23716e+06	High	High	High	High	High	Peak Found	High
High	P27615	Lysosome membrane protein 2 OS=Rattus norvegicus OX=10116 GN=Scarb2 PE=1 SV=2	0	FALSE	18.034	8	3	43	3	478	54.1	5.01	111.33	Scarb2	0.918	1.268	1.163	0.999998	0.999997	1	1.2247e+07	1.12391e+07	9.66031e+06	23.04	30.9	29.07	9.52505e+06	1.02118e+07	5.94621e+06	6.65524e+06	1.0396e+07	10514388	8.40589e+06	1.1165e+07	5.37721e+06	9.52074e+06	1.25008e+07	1.37654e+07	6.09419e+06	10039141	11811840	7.14218e+06	High	High	High	High	High	High	High
High	P68182	cAMP-dependent protein kinase catalytic subunit beta OS=Rattus norvegicus OX=10116 GN=Prkacb PE=1 SV=2	0	FALSE	12.572	14	4	19	4	351	40.7	8.56	29.9	Prkacb	0.775	1.268	0.982	0.0187543	0.132597	1	1.26387e+07	9.79197e+06	9.96933e+06	7.21	15.49	6.31	1.01801e+07	1.17955e+07	1.03705e+07	8.6717e+06	1.03228e+07	1.00354e+07	1.08875e+07	9.41594e+06	9.18578e+06	9.80969e+06	8.82802e+06	7.22537e+06	7.52531e+06	8.78965e+06	9.24453e+06	8.68772e+06	Peak Found	High	Peak Found	High	High	High	Peak Found
High	Q5U2R4	tRNA methyltransferase 10 homolog C OS=Rattus norvegicus OX=10116 GN=Trmt10c PE=2 SV=1	0	FALSE	17.463	17	6	16	6	414	48.3	9.44	18.49	Trmt10c	0.651	1.267	0.824	0.516109	0.999997	1	1.13355e+07	7.37471e+06	8.94725e+06	28.68	37.02	36.92	9.65195e+06	9.32734e+06	6018278	1.14089e+07	8.77365e+06	7.21632e+06	1.11668e+07	8.43252e+06	10180614	5.25968e+06	5.37483e+06	5.20051e+06	9.83921e+06	5954306	9.84842e+06	4.89059e+06	Peak Found	High	Peak Found	High	High	High	High
High	Q6TXI6	Hypothetical LOC317456 OS=Rattus norvegicus OX=10116 GN=LOC317456 PE=2 SV=1	0	FALSE	14.082	12	3	40	3	268	31.3	9.58	53.74	LOC317456	0.749	1.265	0.947	0.498823	0.760831	1	1.87294e+07	1.40254e+07	1.4808e+07	13.53	37.55	3.78	1.58378e+07	1.7149e+07	1.36068e+07	1.51079e+07	1.32827e+07	1.34819e+07	1.34794e+07	2.42296e+07	11277330	1.31025e+07	12286331	1.28955e+07	12070487	11575920	1.29955e+07	1.35869e+07	High	High	High	High	High	High	High
High	A0A0G2JYQ4	Runt-related transcription factor OS=Rattus norvegicus OX=10116 GN=Runx1 PE=1 SV=1	0	FALSE	12.8	11	4	19	4	464	50.1	8.97	33.93	Runx1	0.744	1.265	0.941	0.0773029	0.396723	1	1.55885e+07	1.15971e+07	1.2326e+07	11.5	16.71	21.46	1.37499e+07	13147297	1.30687e+07	1.26583e+07	1.17714e+07	10775608	11257562	9.09249e+06	9.08279e+06	1.31101e+07	1.06493e+07	12363228	1.16661e+07	8771487	8.38189e+06	1.33081e+07	High	Peak Found	High	High	High	High	High
High	P50430	Arylsulfatase B OS=Rattus norvegicus OX=10116 GN=Arsb PE=2 SV=2	0	FALSE	7.192	5	2	10	2	528	58.9	6.6	19.34	Arsb	0.625	1.265	0.79	0.00194791	0.381221	0.505482	2.31009e+07	1.44321e+07	1.82585e+07	11.17	16.38	6.09	1.96642e+07	1.52827e+07	1.84294e+07	16115306	18896437	1.93599e+07	13986140	1.44577e+07	1.74049e+07	1.17781e+07	1.32747e+07	1.04799e+07	1.51782e+07	1.62366e+07	15359731	15747253	Peak Found	High	High	High	High	High	Peak Found
High	D4AAE9	CDGSH iron sulfur domain 2 OS=Rattus norvegicus OX=10116 GN=Cisd2 PE=1 SV=1	0	FALSE	17.991	31	3	27	3	135	15.3	9.64	60.89		0.799	1.264	1.011	0.790918	0.999997	1	1.13063e+07	9.03888e+06	8.94374e+06	22.53	13.81	26.64	9.89316e+06	6.6627e+06	1.05824e+07	1.03226e+07	8.1682e+06	7.13274e+06	1.07417e+07	7748012	9.10279e+06	9442936	8.50289e+06	8161256	10913716	7.24851e+06	8.08366e+06	7.16376e+06	High	High	High	High	High	High	High
High	D3ZA85	NFU1 iron-sulfur cluster scaffold homolog, mitochondrial OS=Rattus norvegicus OX=10116 GN=Nfu1 PE=1 SV=1	0	FALSE	7.288	11	2	9	2	253	28.3	4.96	14.38		0.73	1.261	0.92	0.938715	0.854718	1	8.22843e+06	6.00472e+06	6.52392e+06	37.14	18.8	33.54	6.66336e+06	3.92593e+06		8713923		6.56384e+06	6.97152e+06	4883605		5657663			5250729	5.45417e+06		3.09116e+06	High	Peak Found	Not Found	High	Not Found	Peak Found	High
High	Q5FWS5	Lysyl oxidase homolog OS=Rattus norvegicus OX=10116 GN=Loxl1 PE=2 SV=1	0	FALSE	27.438	20	8	38	8	608	66.5	7.03	28.24	Loxl1	0.672	1.261	0.848	0.0358433	0.403945	1	1.45334e+07	9.76889e+06	1.1522e+07	10.53	24.06	16.18	1.0137e+07	11737523	1.38372e+07	9.37637e+06	13081260	1.23452e+07	1.12544e+07	1.11307e+07	8.39877e+06	9.47975e+06	6.49149e+06	8.64673e+06	6.71254e+06	9553304	1.01794e+07	1.14751e+07	High	High	High	High	High	High	High
High	D4A4B4	U2 snRNP-associated SURP domain-containing OS=Rattus norvegicus OX=10116 GN=U2surp PE=1 SV=1	0	FALSE	33.13	9	6	49	6	985	113.2	8.35	100.4	U2surp	0.77	1.259	0.97	0.911373	0.999997	1	1.85087e+07	1.4259e+07	1.47007e+07	27.84	26.1	9.19	1.49926e+07	1.7762e+07	1.79128e+07	1.26278e+07	7628341	1.00143e+07	14621490	1.80076e+07	1.54608e+07	12358875	1.30093e+07	8.27888e+06	1.21118e+07	1.40807e+07	12477888	1.25894e+07	High	High	High	High	High	High	High
High	F1LNL2	SWI/SNF related, matrix associated, actin dependent regulator of chromatin, subfamily a, member 5 (Predicted), isoform CRA_a OS=Rattus norvegicus OX=10116 GN=Smarca5 PE=1 SV=2	0	FALSE	23.842	7	5	34	5	995	116.6	8.41	45.02		1.178	1.258	1.482	0.645252	0.999997	0.878483	1.09335e+07	1.28806e+07	8.6898e+06	16.95	17.98	36.86	8.75662e+06	1.02392e+07	8.91666e+06	7.54463e+06	5560893	9.63346e+06	1.18938e+07	14492897	1.11435e+07	1.17154e+07	1.36331e+07	8.82035e+06	8.71094e+06	5658853	1.24792e+07	6.3585e+06	Peak Found	High	High	High	High	High	High
High	G3V6Y6	Alpha-1,4 glucan phosphorylase OS=Rattus norvegicus OX=10116 GN=Pygb PE=1 SV=2	0	FALSE	22.609	8	5	35	5	846	96.7	6.9	66.81	Pygb	0.846	1.256	1.062	0.810132	0.741437	1	1.51906e+07	1.285e+07	1.20945e+07	26.81	35.27	18.42	12194042	12271885	1.19646e+07	1.38671e+07	1.8408e+07	9.86264e+06	12186351	1.08692e+07	2.40957e+07	1.11677e+07	1.34372e+07	9.17998e+06	1.17801e+07	8.31676e+06	1.18553e+07	9.93545e+06	High	High	High	High	High	Peak Found	High
High	F1M3H8	Hypothetical protein LOC681410 OS=Rattus norvegicus OX=10116 GN=LOC681410 PE=1 SV=3	0	FALSE	63.074	32	5	105	5	301	30.1	9.32	356.56		0.818	1.254	1.025	0.319501	0.581613	1	5.81041e+07	4.75051e+07	4.63509e+07	10.8	16.74	6.92	4.79193e+07	4.85668e+07	51017223	41237019	4.03981e+07	3.7002e+07	5.45535e+07	4.38001e+07	4.83833e+07	4.38345e+07	4.51327e+07	3.31969e+07	40735251	3.9612e+07	39728947	3.99605e+07	High	High	High	High	High	High	High
High	Q5FVM4	Non-POU domain-containing octamer-binding protein OS=Rattus norvegicus OX=10116 GN=Nono PE=1 SV=3	0	FALSE	43.381	16	6	92	5	476	54.9	8.95	215.2	Nono	1.739	1.253	2.179	0.659024	0.999997	1	4.36443e+07	7.59063e+07	3.48342e+07	72.33	68.47	93.24	3.145e+07	3.92776e+07	32853612	1.12609e+08	2.85822e+07	6.24531e+07	6.52603e+07	4.18081e+07	7.84982e+07	2.07758e+08	5.70342e+07	1.87166e+08	2.66419e+07	30390823	28711951	141015502	High	High	High	High	High	High	High
High	D3ZJX5	Mitochondrial import inner membrane translocase subunit TIM50 OS=Rattus norvegicus OX=10116 GN=Timm50 PE=1 SV=2	0	FALSE	17.201	11	3	35	3	353	39.8	8.13	87.88		0.932	1.253	1.168	0.437124	0.448161	1	1.62165e+07	1.51176e+07	1.29383e+07	18.95	17.61	17.53	1.2503e+07	1.24336e+07	1.23877e+07	11623849	16621694	1.77492e+07	1.44666e+07	1.26144e+07	1.54273e+07	8.84155e+06	15828891	1.34704e+07	1.23972e+07	8.87206e+06	1.02278e+07	1.31793e+07	High	High	High	High	High	High	High
High	F1LTJ5	Uncharacterized protein OS=Rattus norvegicus OX=10116 PE=1 SV=3	0	FALSE	116.237	12	20	229	20	2449	262.9	5.99	506.32		0.704	1.253	0.882	0.0418655	0.626217	1	1.19605e+08	8.42173e+07	9.54613e+07	13.58	18.13	5.72	9.34245e+07	93414128	7.71637e+07	8.78921e+07	1.0303e+08	9.89141e+07	8.97516e+07	8.93783e+07	9.75576e+07	6.76187e+07	70467235	6.61063e+07	8.26963e+07	7.90936e+07	8.43979e+07	8.31087e+07	High	High	High	High	High	High	High
High	Q6AYD9	Acyl-coenzyme A diphosphatase NUDT19 OS=Rattus norvegicus OX=10116 GN=Nudt19 PE=2 SV=1	0	FALSE	9.346	11	3	26	3	357	39.9	6.89	14.49	Nudt19	0.95	1.252	1.189	0.999998	0.842376	1	5.37949e+06	5.11003e+06	4.29686e+06	23.44	19.76	28.56	2.8783e+06	5.91107e+06	3.81733e+06	4.47443e+06	4.19486e+06	4.37651e+06	5.73717e+06	4.86926e+06	4.88295e+06	3.53173e+06	4.06665e+06	4.86258e+06	2.17303e+06	3.56533e+06	3.79334e+06	5.23296e+06	High	High	High	High	High	High	High
High	Q6IMF3	Keratin, type II cytoskeletal 1 OS=Rattus norvegicus OX=10116 GN=Krt1 PE=2 SV=1	0	FALSE	81.667	14	15	696	2	625	64.8	7.87	1601.03	Krt1	0.905	1.247	1.129	0.688214	0.999997	1	3.88907e+07	3.51961e+07	3.11771e+07	15.68	33.73	16.1	34950337	32902020	25912119	27191055	30190116	25546994	30782806	25312701	10763232	33797902	3.8371e+07	3.39088e+07	24588324	34574716	27644933	27359690	Not Found	Not Found	Not Found	Not Found	Not Found	Not Found	Not Found
High	O35824	DnaJ homolog subfamily A member 2 OS=Rattus norvegicus OX=10116 GN=Dnaja2 PE=1 SV=1	0	FALSE	12.981	9	3	12	3	412	45.7	6.48	26.64	Dnaja2	0.947	1.245	1.178	0.999998	0.982294	1	1.14019e+07	1.07921e+07	9.15934e+06	24.29	16.7	3.73	9.31362e+06	1.19573e+07	1.11684e+07	7.71412e+06	5.52244e+06	7.12661e+06	1.00418e+07	7.98362e+06	1.17998e+07	1.25727e+07	1.03388e+07	7.81327e+06	7.69141e+06	7.38959e+06	7.9218e+06	8.52761e+06	High	Peak Found	High	Peak Found	Peak Found	High	Peak Found
High	A1L134	Lipid droplet-regulating VLDL assembly factor AUP1 OS=Rattus norvegicus OX=10116 GN=Aup1 PE=2 SV=1	0	FALSE	12.827	6	2	27	2	410	46.2	8.4	67.89	Aup1	0.691	1.245	0.86	0.0466104	0.899845	0.981173	1.80139e+07	1.2442e+07	1.44638e+07	12.45	26	11.85	1.53178e+07	12980908	12733820	13902264	14523991	1.41741e+07	1.22896e+07	1.07168e+07	6018033	1.2038e+07	14017771	9.42768e+06	1.32429e+07	11972755	1.27993e+07	11395905	High	High	High	High	High	High	High
High	Q4V8H6	MAGE family member A9 OS=Rattus norvegicus OX=10116 GN=Magea9 PE=2 SV=1	0	FALSE	11.019	12	3	10	3	300	33.8	4.73	14.34	Magea9	0.711	1.244	0.884	0.456492	0.999997	1	6.03221e+06	4.28944e+06	4.85022e+06	33.74	21.39	34.28	4.50498e+06	5.61347e+06	3.05696e+06	6.10417e+06	4.84388e+06	3.07018e+06	4.59591e+06	3.72586e+06	4.35673e+06	4.49471e+06	3.0553e+06	2.7778e+06	6.0829e+06	4038323	4.26717e+06	3.10087e+06	High	High	High	High	Peak Found	Peak Found	High
High	A0A0G2JVP1	VRK serine/threonine kinase 2 OS=Rattus norvegicus OX=10116 GN=Vrk2 PE=4 SV=1	0	FALSE	17.763	9	3	31	3	503	57.7	9.03	58.62	Vrk2	0.738	1.243	0.917	0.423957	0.999997	1	1.14779e+07	8.47321e+06	9.23521e+06	23.47	8	13.54	1.00042e+07	9.69496e+06	6.76851e+06	9.16017e+06	8.65434e+06	6.07718e+06	7690419	8.09079e+06	8.12493e+06	9.09044e+06	7768090	7.58624e+06	8.30658e+06	8.36386e+06	6.80029e+06	7.83488e+06	High	High	High	High	High	High	High
High	Q499N5	Medium-chain acyl-CoA ligase ACSF2, mitochondrial OS=Rattus norvegicus OX=10116 GN=Acsf2 PE=2 SV=1	0	FALSE	16.473	8	4	40	4	615	67.8	8.12	101.52	Acsf2	0.725	1.242	0.9	0.0218824	0.393571	1	1.20374e+07	8.7261e+06	9.69282e+06	7.34	19.19	9.97	9.12992e+06	10292239	9.18061e+06	9.02721e+06	8.92055e+06	10427396	1.00638e+07	7.32323e+06	9.30245e+06	7.2587e+06	6375671	8.38402e+06	7.33616e+06	8801776	8.95579e+06	7.7616e+06	High	High	High	High	High	High	High
High	B1WBW4	Armadillo repeat-containing protein 10 OS=Rattus norvegicus OX=10116 GN=Armc10 PE=1 SV=1	0	FALSE	15.189	19	4	17	4	306	33.4	7.97	28.42	Armc10	0.923	1.241	1.145	0.999998	0.984176	1	4.52687e+06	4.17861e+06	3.64917e+06	18.57	16.95	17.72	2457383	4176778	2.93464e+06	3.35029e+06	3.4462e+06	3.77241e+06	3.38074e+06	4.30025e+06	3.18195e+06	4.12462e+06	5.12963e+06	3.63613e+06	3.26189e+06	3.58763e+06	2.58103e+06	2994458	High	High	High	Peak Found	High	High	High
High	D4AC36	Eukaryotic translation initiation factor 3 subunit F OS=Rattus norvegicus OX=10116 GN=Eif3f PE=1 SV=3	0	FALSE	12.964	8	2	26	2	361	38	5.45	59.46	Eif3f	0.94	1.24	1.166	0.999998	0.622037	0.995625	1.6374e+07	1.5398e+07	1.32016e+07	14.12	10.75	47.91	1.4947e+07	1.28685e+07	1.16873e+07	1.23438e+07	1.3269e+07	11462225	1.67674e+07	1.34242e+07	15581993	1.49592e+07	1.384e+07	1.35075e+07	3198032	14762554	11059368	12689447	High	High	High	High	High	High	High
High	Q64057	Alpha-aminoadipic semialdehyde dehydrogenase OS=Rattus norvegicus OX=10116 GN=Aldh7a1 PE=1 SV=2	0	FALSE	82.422	35	14	152	14	539	58.7	7.87	391.34	Aldh7a1	0.828	1.24	1.026	0.37551	0.217863	1	7.58797e+07	6.28002e+07	6.12109e+07	6.55	12.06	13.79	6.16243e+07	6.32631e+07	5.8424e+07	5.34169e+07	5.85806e+07	5.73367e+07	69349623	6.43368e+07	6.36831e+07	5.42394e+07	6.00134e+07	5.6312e+07	4.77165e+07	5.77839e+07	4.31149e+07	5.75956e+07	High	High	High	High	High	High	High
High	D4ABI7	Very-long-chain (3R)-3-hydroxyacyl-CoA dehydratase OS=Rattus norvegicus OX=10116 GN=Hacd3 PE=1 SV=2	0	FALSE	40.889	23	7	97	7	362	43.1	9.04	212.72	Hacd3	0.849	1.239	1.052	0.41935	0.143298	1	8.33403e+07	7.0737e+07	6.72641e+07	9.21	7.92	4.51	6.58592e+07	6.9436e+07	6.16733e+07	58708750	6.48274e+07	5.74931e+07	7.43801e+07	6.58691e+07	7.20228e+07	6.44804e+07	6.92964e+07	62474620	5.26543e+07	5.7336e+07	6.02232e+07	5.72908e+07	High	High	High	High	High	High	High
High	P62278	40S ribosomal protein S13 OS=Rattus norvegicus OX=10116 GN=Rps13 PE=1 SV=2	0	FALSE	16.559	25	3	46	3	151	17.2	10.54	104.41	Rps13	0.79	1.239	0.979	0.103779	0.276565	1	2.69293e+07	2.12799e+07	2.17307e+07	7.97	15.87	8.59	23152678	2.3338e+07	2.17628e+07	2.00967e+07	1.97898e+07	2.02837e+07	2.482e+07	2.20525e+07	2.20251e+07	1.9322e+07	1.94367e+07	1.70186e+07	19006744	19292576	17556684	1.88062e+07	High	High	High	High	High	High	High
High	P27881	Hexokinase-2 OS=Rattus norvegicus OX=10116 GN=Hk2 PE=1 SV=1	0	FALSE	47.777	17	12	67	8	917	102.5	6.1	78.25	Hk2	0.981	1.238	1.214	0.755492	0.388691	1	2.70972e+07	2.65899e+07	2.18966e+07	20.95	12.68	12.7	2.09621e+07	1.85907e+07	2.41179e+07	2.28279e+07	2.96097e+07	1.97084e+07	2.38782e+07	20012546	1.99965e+07	2.64558e+07	2.76361e+07	2.4061e+07	1.93587e+07	2.02215e+07	1.73684e+07	1.75291e+07	High	High	High	High	High	High	High
High	REFSEQ:XP_001252647	(Bos taurus) similar to endopin 2B	0	TRUE	11.925	8	3	15	3	417	46.9	5.66	3.87		0.779	1.238	0.964	0.0693708	0.494215	1	6.34324e+06	4.94157e+06	5.1236e+06	15.29	13.68	23.83	5.83389e+06	6.89177e+06	4.97397e+06	4.36257e+06	5.00588e+06	4.88835e+06	4.54686e+06	4914917	4.77497e+06	3716662	4.17696e+06	4.96152e+06	5.52658e+06	4.68912e+06	3.50898e+06	4.30136e+06	High	High	High	High	Peak Found	High	High
High	D4A0M2	Nucleoredoxin OS=Rattus norvegicus OX=10116 GN=Nxn PE=1 SV=2	0	FALSE	7.341	8	2	23	2	369	41	4.81	10.49		1.014	1.237	1.254	0.999998	0.999997	1	2.35243e+06	2.38486e+06	1.90207e+06	32.9	11.93	4.98	1.75701e+06	679603	2.05142e+06	1.92911e+06	2.20911e+06	1.96486e+06	2.16787e+06	2.0685e+06	2.47953e+06	2.37887e+06	1.91132e+06	1.78514e+06	1439473	1.65465e+06	1.60224e+06	1.81823e+06	High	High	High	High	High	Peak Found	High
High	D4A7D3	Similar to TANK-binding kinase 1 OS=Rattus norvegicus OX=10116 GN=Tbk1 PE=1 SV=1	0	FALSE	9.281	7	3	3	3	729	83.3	6.79	1.84	Tbk1	0.983	1.237	1.217	0.999998	0.999997	1	1.9511e+06	1.91889e+06	1.57723e+06	36.71	23.75	28.78			1.31806e+06	1.79977e+06			2209573			1.7282e+06	1.37314e+06	1.83007e+06	1.25884e+06	1252981		2255524	Not Found	Not Found	Peak Found	Peak Found	Not Found	Not Found	High
High	D4A4H5	Stromal cell derived factor 2 (Predicted), isoform CRA_b OS=Rattus norvegicus OX=10116 GN=Sdf2 PE=1 SV=2	0	FALSE	35.188	32	4	46	4	219	24	7.93	158.8	Sdf2	1.008	1.232	1.242	0.841095	0.882374	1	1.1981e+07	1.20731e+07	9.72355e+06	21.68	36.05	14.76	9.07166e+06	9857210	1.63279e+07	7.80322e+06	9.36181e+06	9.99012e+06	1.29409e+07	8608207	11310151	1.40902e+07	12854451	3.63918e+06	8.47657e+06	8.61642e+06	6.6145e+06	8430792	High	High	High	High	High	High	High
High	A0A0G2K401	Propanoyl-CoA:carbon dioxide ligase subunit alpha OS=Rattus norvegicus OX=10116 GN=Pcca PE=1 SV=1	0	FALSE	283.673	51	36	738	3	723	79.8	7.21	1952.03		0.815	1.232	1.005	0.589037	0.713564	1	1.9172e+08	1.56341e+08	1.55613e+08	17.06	16.83	4.54	1.44037e+08	1.70757e+08	1.16905e+08	1.41031e+08	1.39263e+08	1.88682e+08	196018161	1.44315e+08	1.59671e+08	1.41887e+08	1.52688e+08	1.30993e+08	122752989	1.39409e+08	1.37953e+08	1.37989e+08	High	High	High	High	High	High	High
High	P63322	Ras-related protein Ral-A OS=Rattus norvegicus OX=10116 GN=Rala PE=1 SV=1	0	FALSE	12.344	14	2	15	2	206	23.5	7.11	33.54	Rala	0.584	1.231	0.719	1.30705e-05	0.0908647	0.0232738	5.94371e+07	3.46993e+07	4.82697e+07	11.37	6.84	4.45	4.60669e+07	45084940	4.60559e+07	4.87728e+07	5.21578e+07	4.95387e+07	3.14674e+07	2.67312e+07	3.48691e+07	32451271	3.64567e+07	2.92111e+07	41108478	3.87773e+07	4.18828e+07	4.47958e+07	High	Peak Found	High	High	Peak Found	High	High
High	G3V7I8	Non-specific serine/threonine protein kinase OS=Rattus norvegicus OX=10116 GN=Slk PE=1 SV=1	0	FALSE	6.673	2	2	12	2	1203	137.6	5.02	17.24	Slk	0.745	1.229	0.916	0.599311	0.905993	1	2.99835e+06	2.23379e+06	2.43911e+06	5.18	26.99	17.46	2.43054e+06		2.54673e+06				2.11415e+06	1.89697e+06	3587565	2.19214e+06	1.87819e+06	1713857	1.94673e+06	1.5717e+06	2340720		High	Not Found	High	Not Found	High	Not Found	High
High	Q5XI86	Aminoacyl-tRNA hydrolase OS=Rattus norvegicus OX=10116 GN=Ptrh2 PE=1 SV=1	0	FALSE	23.826	35	4	51	4	181	19.5	7.42	113.86	Ptrh2	0.94	1.228	1.154	0.918639	0.999997	1	1.18307e+07	1.11225e+07	9.63489e+06	13.24	29.03	17.86	8.878e+06	10271173	1.27338e+07	8.7128e+06	7.95276e+06	8.46483e+06	9.4842e+06	4.91793e+06	11597322	1.25772e+07	14548445	8.78622e+06	7.9805e+06	1.04547e+07	7.28598e+06	8.53225e+06	High	High	High	High	High	High	High
High	F1MAK9	Sphingomyelin phosphodiesterase 4 OS=Rattus norvegicus OX=10116 GN=Smpd4 PE=1 SV=3	0	FALSE	12.962	7	4	21	4	824	93.3	8.1	19.32		0.69	1.226	0.846	0.252893	0.989031	1	1.01584e+07	7.00759e+06	8.28606e+06	22.48	30.65	22.78	1.00418e+07	8.38865e+06	8.99511e+06	9.04898e+06	5.51029e+06	6858816	4667184	5.81816e+06	1.13782e+07	7.03388e+06	5.51729e+06	7.66128e+06	8.61246e+06	5.26421e+06	7.87456e+06	7020907	High	High	High	High	High	High	High
High	G3V8W1	Ras association (RalGDS/AF-6) domain family 2 OS=Rattus norvegicus OX=10116 GN=Rassf2 PE=4 SV=3	0	FALSE	11.34	9	2	16	2	326	38	7.61	33.02	Rassf2	0.821	1.224	1.005	0.821661	0.395333	1	8.18494e+06	6.71927e+06	6.68438e+06	10.56	14.64	25.73	6.29984e+06	6956033	6.22127e+06	6.16638e+06	6.37725e+06	5.46852e+06	7.99974e+06	5740561	6938667	6.87088e+06	6377310	5.62206e+06	5.67639e+06	5817566	5.62599e+06	3.46168e+06	High	High	High	High	High	High	Peak Found
High	Q6P6S4	Nucleotide exchange factor SIL1 OS=Rattus norvegicus OX=10116 GN=Sil1 PE=2 SV=1	0	FALSE	8.507	5	2	16	2	465	52.3	5.14	30.61	Sil1	1.026	1.223	1.254	0.999998	0.535439	0.718555	1.00762e+07	1.03356e+07	8.23957e+06	12.53	15.61	48.31	6243634	8.00179e+06	7.69157e+06	7.44704e+06	8.41029e+06	9.00932e+06	9673741	8.50856e+06	1.31065e+07	9.27444e+06	8662426	1.10165e+07	1.52683e+06	7.36756e+06	7.56516e+06	7.22626e+06	High	High	High	High	High	High	High
High	F1LPC5	Transmembrane protein 259 OS=Rattus norvegicus OX=10116 GN=Tmem259 PE=1 SV=2	0	FALSE	6.145	4	2	13	2	574	63.3	5.49	20.25	Tmem259	0.961	1.222	1.175	0.999998	0.999997	1	4.59939e+06	4.4206e+06	3.76307e+06	43.54	39.62	20.9	4.86682e+06	4689045	1720724	3.5008e+06	1.55464e+06	3.53279e+06	4903964	3.58481e+06	4.80931e+06	2.29849e+06	6.16932e+06	1.87428e+06	3.66154e+06	2445860	3.75706e+06	3.035e+06	High	High	High	Peak Found	High	High	High
High	B4F7E8	Protein Niban 2 OS=Rattus norvegicus OX=10116 GN=Niban2 PE=1 SV=1	0	FALSE	8.93	4	3	22	3	747	84.7	5.95	32.24	Niban2	0.706	1.222	0.863	0.0612806	0.756422	1	2.761e+06	1.9501e+06	2.25863e+06	16.17	17.21	12.93	2605504	2.23756e+06	2.24663e+06	1.99956e+06	1.53799e+06	2407191	2.28844e+06	1.65581e+06	2.15017e+06	1.91402e+06	1.60466e+06	1582449	2.11279e+06	1.91674e+06	1.9496e+06	1.77515e+06	High	High	High	High	High	High	High
High	Q3KRD0	Aspartate--tRNA ligase, mitochondrial OS=Rattus norvegicus OX=10116 GN=Dars2 PE=1 SV=1	0	FALSE	13.125	8	4	32	4	652	73.9	7.18	57.5	Dars2	0.707	1.22	0.863	0.347157	0.999997	1	1.22727e+07	8.68122e+06	1.00559e+07	31.61	32.51	30.84	8711184	1.1424e+07	6.80723e+06	9555572	15072013	8.83075e+06	1.08944e+07	6424438	6.0835e+06	9.77618e+06	1.142e+07	5.07739e+06	8.6258e+06	1.20135e+07	8.19809e+06	6.19555e+06	High	High	High	High	High	High	High
High	D4AB03	Family with sequence similarity 120A OS=Rattus norvegicus OX=10116 GN=Fam120a PE=1 SV=2	0	FALSE	45.059	14	11	79	11	1115	122.1	8.84	138.47		0.97	1.219	1.182	0.999998	0.999997	1	3.37199e+08	3.27173e+08	2.7671e+08	13.59	29.83	23.21	2.93551e+08	2.79712e+08	3.0122e+08	2.38583e+08	1.8668e+08	2.66538e+08	4.04361e+08	3.44794e+08	2.97851e+08	3.37743e+08	2.213e+08	1.92699e+08	2.2545e+08	3.1778e+08	2.37505e+08	2.02057e+08	High	High	High	High	High	High	High
High	Q5M920	EBNA1 binding protein 2 OS=Rattus norvegicus OX=10116 GN=Ebna1bp2 PE=1 SV=1	0	FALSE	6.742	7	2	4	2	307	34.7	10.02	0	Ebna1bp2	0.899	1.216	1.093	0.999998	0.886673	1	2.30585e+06	2.07362e+06	1.89696e+06	33.25	36.67	14.19	1.67803e+06	3.24125e+06	2.03429e+06	1.24072e+06		1.90614e+06	1.44165e+06	1.56393e+06	2425649		3.49271e+06		1.19697e+06		1.6621e+06	1.81261e+06	Peak Found	Peak Found	High	Peak Found	Not Found	High	Peak Found
High	A0A0G2K2Y3	Aminopeptidase OS=Rattus norvegicus OX=10116 GN=Erap1 PE=1 SV=1	0	FALSE	62.453	17	14	146	14	884	100.7	6.38	334.56	Erap1	0.762	1.215	0.926	0.00118147	0.069348	1	7.42526e+07	5.6571e+07	6.11132e+07	7.36	7.36	5.67	5.58297e+07	6.30244e+07	5.82208e+07	5.67802e+07	6.14023e+07	6.00145e+07	5.67218e+07	5.18167e+07	5.98733e+07	5.14709e+07	5.23431e+07	4.96543e+07	4.80725e+07	5.5563e+07	5.43308e+07	5.3533e+07	High	High	High	High	High	High	High
High	Q1RMK2	TREMBL:Q1RMK2 (Bos taurus) IGHM protein	0	TRUE	10.789	8	4	12	4	597	65	5.97	1.67		0.724	1.214	0.879	0.728192	0.999997	1	8.563e+06	6.20043e+06	7.053e+06	40.79	40.87	24.37	1.07031e+07	4.75265e+06	5.98808e+06	3.41903e+06	9.16898e+06	8.91906e+06	5.32214e+06	5.69537e+06	1.06072e+07	4101386	9.1488e+06	3.25959e+06		6.53185e+06	6.17976e+06	4.36783e+06	High	Peak Found	Peak Found	Peak Found	Peak Found	High	Peak Found
High	Q811S9	Guanine nucleotide-binding protein-like 3 OS=Rattus norvegicus OX=10116 GN=Gnl3 PE=1 SV=1	0	FALSE	36.64	17	7	72	7	538	60.6	9.14	147.39	Gnl3	0.745	1.213	0.903	0.117623	0.760831	1	2.49408e+07	1.85702e+07	2.05563e+07	15.82	23.04	23.41	2.19816e+07	27585663	1.91972e+07	1.71326e+07	1.79063e+07	2.12267e+07	2.25625e+07	1.89083e+07	2.07831e+07	1.55939e+07	1.46038e+07	1.3208e+07	1.94885e+07	1.38373e+07	2.30832e+07	1.59041e+07	High	High	High	High	High	High	High
High	Q1HAQ0	Lysophosphatidylcholine acyltransferase 1 OS=Rattus norvegicus OX=10116 GN=Lpcat1 PE=1 SV=2	0	FALSE	16.827	9	4	38	4	534	59.7	6.25	51.37	Lpcat1	0.793	1.212	0.961	0.0279169	0.19491	1	1.75153e+07	1.38878e+07	1.44536e+07	12.59	7.69	14.55	1.3821e+07	1.43948e+07	1.36539e+07	1.57502e+07	1.32041e+07	1.53768e+07	1.35824e+07	1.32125e+07	1.24381e+07	1.34312e+07	13149404	1.23343e+07	1.25627e+07	1.39389e+07	1.06455e+07	1.21974e+07	High	High	High	High	High	High	High
High	P69897	Tubulin beta-5 chain OS=Rattus norvegicus OX=10116 GN=Tubb5 PE=1 SV=1	0	FALSE	375.932	77	44	1115	4	444	49.6	4.89	2715.53	Tubb5	0.855	1.208	1.033	0.138834	0.158976	1	7.41042e+08	6.3322e+08	6.13244e+08	9.63	7.69	5.07	6.2516e+08	6.19108e+08	563097560	5.74651e+08	5.64906e+08	5.46947e+08	6.26914e+08	6.18955e+08	6.12516e+08	6.15211e+08	6.12596e+08	5.31837e+08	5.22536e+08	5.21242e+08	5.285e+08	5.34255e+08	High	High	High	High	High	High	High
High	Q641Y0	Dolichyl-diphosphooligosaccharide--protein glycosyltransferase 48 kDa subunit OS=Rattus norvegicus OX=10116 GN=Ddost PE=2 SV=1	0	FALSE	43.974	21	8	115	8	441	48.9	5.97	277.61	Ddost	0.726	1.208	0.877	0.0054036	0.380884	0.845132	6.75276e+07	4.90299e+07	5.58967e+07	10.06	9.24	9.04	59129165	5.79341e+07	5.1188e+07	4.80038e+07	5.15569e+07	4.88649e+07	52064406	42330486	4.99905e+07	4.77947e+07	4.79648e+07	4.08796e+07	5.11983e+07	4.63679e+07	4.93597e+07	4.77333e+07	High	High	High	High	High	High	High
High	D3ZPR0	Chromosome segregation 1-like protein OS=Rattus norvegicus OX=10116 GN=Cse1l PE=1 SV=1	0	FALSE	6.739	2	2	5	2	971	110.1	5.77	1.98	Cse1l	0.67	1.207	0.809	0.000753337	0.336842	0.273746	1.74005e+08	1.16569e+08	1.44142e+08	13.06	6.67	9.85	163158960	164893056	156942352	120219448	120353352	123942744	115867152	102963128	116432192	116164712	111127712	99122240	136045792	120258824	126555088	126111952	Peak Found	Peak Found	High	High	High	Peak Found	Peak Found
High	Q9Z0V5	Peroxiredoxin-4 OS=Rattus norvegicus OX=10116 GN=Prdx4 PE=2 SV=1	0	FALSE	191.244	67	22	423	19	273	31	6.65	1178.49	Prdx4	0.619	1.207	0.747	4.34145e-05	0.0908647	0.0944886	1.15491e+09	7.14734e+08	9.57042e+08	9.41	5.97	6.31	890616049	8.58243e+08	8.68805e+08	8.99021e+08	9.24447e+08	9.67446e+08	642733017	6.26648e+08	6.84922e+08	7.50277e+08	7.66201e+08	6.31942e+08	7.75884e+08	8.17504e+08	7.44856e+08	865895478	High	High	High	High	High	High	High
High	Q5M843	2-oxoglutarate and iron-dependent oxygenase domain-containing protein 3 OS=Rattus norvegicus OX=10116 GN=Ogfod3 PE=2 SV=1	0	FALSE	6.031	7	2	8	2	315	35.4	6.39	0	Ogfod3	1.17	1.206	1.412	0.999998	0.999997	1	7.14308e+06	8.36034e+06	5.92126e+06	30.17	33.68	53.79	4.07098e+06		6293841	7601513	4769269	8.08086e+06	9.21606e+06	4816652	4.0689e+06	8878513	7.4174e+06	9.37922e+06	8.14821e+06	6.41741e+06	4.00208e+06	2.37226e+06	Peak Found	Not Found	Peak Found	High	High	Peak Found	High
High	Q5U2U0	ATP-dependent Clp protease ATP-binding subunit clpX-like, mitochondrial OS=Rattus norvegicus OX=10116 GN=Clpx PE=2 SV=1	0	FALSE	34.704	15	7	56	7	633	69.2	7.72	91.64	Clpx	0.887	1.206	1.069	0.300593	0.414124	1	1.93796e+07	1.7191e+07	1.60759e+07	11.49	8.65	11.92	1.55911e+07	1.56215e+07	1.51062e+07	1.60009e+07	1.38628e+07	1.85496e+07	1.6652e+07	1.49879e+07	1.95302e+07	1.54599e+07	1.74407e+07	1.40916e+07	12381031	1.30742e+07	1.44795e+07	1.82083e+07	High	High	High	High	High	High	High
High	F1M944	Calsequestrin OS=Rattus norvegicus OX=10116 GN=Casq2 PE=1 SV=2	0	FALSE	7.512	6	2	10	2	427	49.4	4.31	7.32		0.916	1.205	1.104	0.799462	0.999997	1	4.49937e+06	4.12149e+06	3.73429e+06	22.37	17.35	22.85	3.96668e+06	4593663	3.47234e+06	2.82053e+06	4.37595e+06	2.60502e+06	3.59939e+06	3.75551e+06	4192768	3.80749e+06	4.52294e+06	2.36389e+06	2810223	2.86472e+06	3.47014e+06	5004641	Peak Found	High	Peak Found	High	High	Peak Found	High
High	A0A0G2KAI8	Developmentally-regulated GTP-binding protein 2 OS=Rattus norvegicus OX=10116 GN=Drg2 PE=1 SV=1	0	FALSE	9.584	8	3	17	3	364	40.5	9.35	20.29		0.817	1.205	0.985	0.935464	0.999997	1	9.17508e+06	7.49939e+06	7.61592e+06	30.9	44.68	49.26	7.36786e+06	8.30295e+06	3.10454e+06	7.49715e+06	6.8519e+06	6.25237e+06	2.99391e+06	6867381	3.21977e+06	1.05097e+07	7.38478e+06	6.94271e+06	5.56208e+06	1.71245e+06	8.48256e+06	7.64905e+06	High	High	High	High	High	High	Peak Found
High	M0R4W1	CD177 antigen-like OS=Rattus norvegicus OX=10116 GN=LOC100909620 PE=4 SV=1	0	FALSE	15.482	15	3	27	3	249	26.2	7.15	62.31	LOC100909620	0.81	1.205	0.977	0.28242	0.897135	1	1.47171e+07	1.19245e+07	1.22094e+07	12.57	24.63	8	1.13044e+07	13790441	1.38359e+07	1.05888e+07	8.97591e+06	1.06962e+07	1.09586e+07	1.09313e+07	1.14592e+07	5.75413e+06	1.4486e+07	10544048	1.02007e+07	8899450	1.04137e+07	1.15267e+07	High	High	High	High	High	High	High
High	P0C5H9	Mesencephalic astrocyte-derived neurotrophic factor OS=Rattus norvegicus OX=10116 GN=Manf PE=1 SV=1	0	FALSE	6.181	14	2	14	2	179	20.4	8.25	26.93	Manf	0.831	1.204	1	0.176069	0.628574	1	3.30463e+06	2.74572e+06	2.74541e+06	10.51	12.16	11.64	2611258	3109079	2.39337e+06	2.36412e+06	2.35408e+06	2.70155e+06	2.31981e+06	2.81431e+06	2.51938e+06	2.13785e+06	2.95891e+06	2.64084e+06	2.1912e+06	2.60371e+06	2.16432e+06		Peak Found	High	High	High	High	High	High
High	Q6P9U0	Serine (Or cysteine) peptidase inhibitor, clade B, member 6a OS=Rattus norvegicus OX=10116 GN=Serpinb6a PE=1 SV=1	0	FALSE	15.931	13	4	35	4	379	43	6.1	71.3	Serpinb6a	0.608	1.204	0.732	0.294191	0.999997	1	1.96542e+07	1.19429e+07	1.63256e+07	27.06	22.35	12	1.54077e+07	1.62585e+07	7.29677e+06	14341664	1.57251e+07	1.36685e+07	1.11032e+07	9.69302e+06	15904745	13665552	8.20081e+06	1.04389e+07	1.37326e+07	1.11216e+07	1.35724e+07	1.59878e+07	High	High	High	High	High	High	High
High	P62193	26S proteasome regulatory subunit 4 OS=Rattus norvegicus OX=10116 GN=Psmc1 PE=1 SV=1	0	FALSE	42.388	20	6	92	5	440	49.2	6.21	222.36	Psmc1	0.987	1.2	1.184	0.584064	0.526779	1	2.78135e+07	2.74486e+07	2.31767e+07	47.45	18.33	12.07	2.31744e+07	2.04322e+07	5.58493e+07	1.84483e+07	1.86037e+07	4.70974e+07	2.71157e+07	2.84003e+07	25547684	2.77152e+07	1.86613e+07	2.2422e+07	1.7246e+07	2.11338e+07	2.17815e+07	1.79164e+07	High	High	High	High	High	High	High
High	F1M9Q8	Alkylglycerone-phosphate synthase OS=Rattus norvegicus OX=10116 GN=Agps PE=1 SV=3	0	FALSE	96.616	31	13	200	13	644	71.5	7.65	481.53		0.829	1.199	0.994	0.0460602	0.182634	1	1.12287e+08	9.31209e+07	9.36665e+07	6.76	11.52	7.05	9.24796e+07	9.048e+07	8.64098e+07	8.17869e+07	8.92284e+07	8.96072e+07	8.68576e+07	92151635	102007704	8.38487e+07	8.20312e+07	7.18441e+07	78243504	7.63155e+07	8.42119e+07	7.6684e+07	High	High	High	High	High	High	High
High	P20417	Tyrosine-protein phosphatase non-receptor type 1 OS=Rattus norvegicus OX=10116 GN=Ptpn1 PE=1 SV=1	0	FALSE	31.061	19	6	57	6	432	49.6	6.16	105.99	Ptpn1	0.682	1.199	0.818	0.298236	0.999997	1	3.19596e+07	2.18052e+07	2.66604e+07	15.66	31.33	19.33	2.38153e+07	2.78135e+07	22663500	2.70064e+07	2.66297e+07	2.1662e+07	3.27316e+07	1.98323e+07	3.04936e+07	1.73056e+07	2.12053e+07	1.5662e+07	2.68236e+07	2.05863e+07	1.88609e+07	2.65278e+07	High	High	High	High	High	High	High
High	Q5M823	NudC domain-containing protein 2 OS=Rattus norvegicus OX=10116 GN=Nudcd2 PE=2 SV=1	0	FALSE	5.934	13	2	11	2	157	17.7	5.07	27.64	Nudcd2	0.803	1.198	0.961	0.0643803	0.298974	1	3.27077e+09	2.62533e+09	2.73064e+09	6.99	16.86	4.76	2832242202	2958292300	2821674284	2355460678	2465035340	2493294006	2932627332	2618940958	3020531104	2193229928	2295361248	2049793203	2248588508	2366308856	2250093559	2432302972	High	Peak Found	Peak Found	High	Peak Found	High	High
High	Q4QQS7	Uridine 5'-monophosphate synthase OS=Rattus norvegicus OX=10116 GN=Umps PE=1 SV=1	0	FALSE	13.632	9	3	25	3	481	52.3	6.48	48.46	Umps	0.828	1.197	0.992	0.254974	0.884022	1	5.9647e+06	4.94023e+06	4.98216e+06	15.76	21.4	6.82	4158268	5.76421e+06	5.9681e+06	4.72845e+06	3.80496e+06	4.17254e+06	4.35809e+06	5.15418e+06	4979097	5.5212e+06	3.76747e+06	3.09864e+06	3.77002e+06	4322858	4.78759e+06	4411738	High	High	High	High	High	High	High
High	PRTC_12|LTILEELr	PRTC_12|LTILEELr	0.001	FALSE	4.111	100	2	106	2	8	1	4.5	170.62		0.756	1.197	0.905	0.000267313	0.0506538	0.609442	2.27765e+09	1.72206e+09	1.90276e+09	6.68	5.6	4.37	1.82152e+09	1826634985	1772172654	1.73927e+09	1.77942e+09	1.84952e+09	1.68843e+09	1.52492e+09	1.77215e+09	1.62066e+09	1.62774e+09	1.49973e+09	1.61743e+09	1.61483e+09	1.64232e+09	1.68496e+09	High	High	High	High	High	High	High
High	P49432	Pyruvate dehydrogenase E1 component subunit beta, mitochondrial OS=Rattus norvegicus OX=10116 GN=Pdhb PE=1 SV=2	0	FALSE	68.249	41	12	133	12	359	39	6.65	304.99	Pdhb	0.758	1.196	0.907	0.179375	0.894742	1	7.7116e+07	5.8452e+07	6.4475e+07	11.67	16.41	12.71	5.15366e+07	7.15921e+07	5.51435e+07	5.49686e+07	5.91978e+07	6.37305e+07	6.19347e+07	6.76785e+07	5.72027e+07	5.61324e+07	5.49785e+07	4.48197e+07	5.15353e+07	6.47939e+07	5.64093e+07	5.27598e+07	High	High	High	High	High	High	High
High	A0A0G2JZH8	Dihydrolipoamide acetyltransferase component of pyruvate dehydrogenase complex OS=Rattus norvegicus OX=10116 GN=Pdhx PE=1 SV=1	0	FALSE	9.977	10	3	22	3	502	54.1	8.75	30.1		0.69	1.196	0.825	0.22349	0.999997	1	8.08168e+06	5.5754e+06	6.7565e+06	27	24.27	16.42	6.50634e+06	6.50993e+06	4.7955e+06	8.22244e+06	4.76546e+06	7.0379e+06	4.70685e+06	5.20699e+06	8.0723e+06	3.64139e+06	5.21769e+06	5619049	4396871	5.08102e+06	6.58128e+06	7.16116e+06	High	High	High	High	High	High	High
High	F1LM66	116 kDa U5 small nuclear ribonucleoprotein component OS=Rattus norvegicus OX=10116 GN=Eftud2 PE=1 SV=2	0	FALSE	21.193	7	6	47	6	971	109.3	5	57.73		0.753	1.195	0.9	0.142276	0.885198	1	3.24266e+07	2.44186e+07	2.71438e+07	15.21	10.76	12.15	26427345	2.58024e+07	2.10711e+07	2.57417e+07	2.79239e+07	23977605	2.66074e+07	2.02723e+07	2.84049e+07	2.27958e+07	2.45445e+07	2.21463e+07	2.6294e+07	2.25901e+07	2.38914e+07	22980286	High	High	High	High	High	High	High
High	Q66HF1	NADH-ubiquinone oxidoreductase 75 kDa subunit, mitochondrial OS=Rattus norvegicus OX=10116 GN=Ndufs1 PE=1 SV=1	0	FALSE	49.774	23	11	83	11	727	79.4	5.9	177.69	Ndufs1	0.901	1.194	1.076	0.999998	0.999997	1	2.4471e+07	2.20557e+07	2.04949e+07	22.58	11.06	25.86	1.3725e+07	23059695	19910250	2.13166e+07	1.34489e+07	2.19069e+07	1.73448e+07	2.03296e+07	2.51107e+07	1.75287e+07	2.24361e+07	1.97656e+07	2.24932e+07	20111070	1.52994e+07	1.51127e+07	High	High	High	High	High	High	High
High	P62832	60S ribosomal protein L23 OS=Rattus norvegicus OX=10116 GN=Rpl23 PE=2 SV=1	0	FALSE	42.894	44	5	130	5	140	14.9	10.51	317.13	Rpl23	0.81	1.194	0.967	0.000933582	0.0293211	1	3.08243e+08	2.4968e+08	2.58171e+08	5.82	5.29	4.8	2.43076e+08	251209391	2.38417e+08	227531974	2.40277e+08	2.52501e+08	2.28058e+08	227495181	2.51321e+08	2.33115e+08	2.36288e+08	2.04099e+08	2.1308e+08	2.21135e+08	2.20788e+08	2.20925e+08	High	High	High	High	High	High	High
High	Q8K1P9	Fatty acid desaturase 3 OS=Rattus norvegicus OX=10116 GN=Fads3 PE=1 SV=1	0	FALSE	15.36	16	4	18	4	449	51.4	7.49	11.52	Fads3	0.704	1.194	0.84	0.0168165	0.684595	0.861425	1.14685e+07	8.07083e+06	9.60488e+06	13.45	8.91	13.98	9.8987e+06	9.56267e+06	7.84024e+06	9065525	8.75966e+06	8.34839e+06	7.29213e+06	7.04282e+06	7544016	8.95575e+06	7.62516e+06	7.90232e+06	9.03665e+06	8.66821e+06	7.31112e+06	8.17711e+06	High	High	Peak Found	High	High	High	High
High	Q64560	Tripeptidyl-peptidase 2 OS=Rattus norvegicus OX=10116 GN=Tpp2 PE=2 SV=3	0	FALSE	8.66	3	2	8	2	1249	138.2	6.38	7.81	Tpp2	0.95	1.192	1.133	0.999998	0.982487	1	1.16896e+06	1.11087e+06	980758	16.85	13.53	7.5	810415				1.01117e+06		1.08993e+06			950901			742303			950480	High	Not Found	Not Found	Not Found	Peak Found	Not Found	High
High	P08461	Dihydrolipoyllysine-residue acetyltransferase component of pyruvate dehydrogenase complex, mitochondrial OS=Rattus norvegicus OX=10116 GN=Dlat PE=1 SV=3	0	FALSE	61.076	25	11	143	11	632	67.1	8.53	327.16	Dlat	0.81	1.191	0.965	0.0415992	0.194865	1	6.31481e+07	5.11678e+07	5.30032e+07	4.05	14.32	5.6	4.97087e+07	5.07551e+07	52867920	4.71923e+07	5.03208e+07	5.1821e+07	5.44857e+07	5.37038e+07	5.12412e+07	4.16929e+07	4.43754e+07	4.64597e+07	4.38077e+07	4.36132e+07	4.22513e+07	4.94915e+07	High	High	High	High	High	High	High
High	Q5XIC0	Enoyl-CoA delta isomerase 2 OS=Rattus norvegicus OX=10116 GN=Eci2 PE=1 SV=1	0	FALSE	26.52	18	5	41	3	391	43	8.98	96.03	Eci2	0.8	1.191	0.952	0.602179	0.999997	1	1.35324e+07	1.08196e+07	1.13624e+07	24.93	21.61	19.8	9.5385e+06	12450362	8.75278e+06	7.13027e+06	1.41945e+07	1.26968e+07	1.28583e+07	10997846	12549041	7.8787e+06	9278683	8582719	7495809	1.2509e+07	9.75015e+06	1.06622e+07	Peak Found	Peak Found	High	Peak Found	Peak Found	Peak Found	Peak Found
High	Q00438	Polypyrimidine tract-binding protein 1 OS=Rattus norvegicus OX=10116 GN=Ptbp1 PE=1 SV=1	0	FALSE	41.345	20	8	79	8	555	59.3	9.1	139.72	Ptbp1	0.592	1.19	0.704	0.0652169	0.999997	0.845674	2.80374e+07	1.66045e+07	2.35693e+07	14.79	32.08	12.58	2.10771e+07	2.35923e+07	2.43643e+07	1.35478e+07	23323724	2.39348e+07	10035212	2.22788e+07	2.26206e+07	1.29309e+07	20089469	1.22714e+07	17823666	2.24062e+07	1.75439e+07	2.28611e+07	High	High	High	High	High	High	High
High	A0A096MJ11	Gasdermin D OS=Rattus norvegicus OX=10116 GN=Gsdmd PE=1 SV=1	0	FALSE	21.212	11	5	45	5	488	53.2	4.93	82.67	Gsdmd	0.966	1.189	1.149	0.999998	0.878774	1	1.74455e+07	1.68498e+07	1.46665e+07	13.4	15.88	15.15	1.58099e+07	1.38793e+07	1.25164e+07	1.37227e+07	1.39654e+07	1.27838e+07	1.70394e+07	1.13252e+07	14907579	1.8565e+07	1.78985e+07	14460705	1.07705e+07	13326321	1.57841e+07	12035852	High	High	High	High	High	High	High
High	Q01205	Dihydrolipoyllysine-residue succinyltransferase component of 2-oxoglutarate dehydrogenase complex, mitochondrial OS=Rattus norvegicus OX=10116 GN=Dlst PE=1 SV=2	0	FALSE	81.766	24	9	178	9	454	48.9	8.69	436.01	Dlst	0.889	1.189	1.057	0.416365	0.354548	1	1.38542e+08	1.23203e+08	1.16555e+08	10.7	11.44	9.73	1.12572e+08	1.10571e+08	1.03931e+08	1.12649e+08	114904253	1.07564e+08	1.26689e+08	119173528	1.22846e+08	1.16122e+08	1.18503e+08	9.2107e+07	1.02718e+08	1.0055e+08	9.89695e+07	93824979	High	High	High	High	High	High	High
High	Q6IUR5	Neudesin OS=Rattus norvegicus OX=10116 GN=Nenf PE=1 SV=1	0	FALSE	81.578	52	7	144	7	171	19	5.44	448.09	Nenf	0.886	1.188	1.053	0.831927	0.658887	1	2.94483e+08	2.60861e+08	2.47844e+08	10.47	11.83	9.57	237739090	2.36554e+08	207097168	218215382	2.34506e+08	215889299	274372034	2.59658e+08	252359366	2.53414e+08	2.40957e+08	2.05924e+08	2.16609e+08	2.21556e+08	2.03091e+08	2.05578e+08	High	High	High	High	High	High	High
High	A0A0G2K8D1	Motile sperm domain-containing 2 OS=Rattus norvegicus OX=10116 GN=Mospd2 PE=1 SV=1	0	FALSE	6.865	4	2	9	2	518	59.7	5.85	13.32	Mospd2	0.585	1.188	0.695	0.00344553	0.854933	0.30799	5.54121e+06	3.23954e+06	4.66355e+06	20.16	20.82	3.53	3.51766e+06	6.01395e+06	4440495	4.73813e+06	4.67571e+06	3.81416e+06	3.28314e+06	3.20317e+06	3.91263e+06	2.3449e+06	2393357	2641811	3.93427e+06	3.79992e+06	4.12327e+06	4.24732e+06	Peak Found	Peak Found	Peak Found	High	High	Peak Found	Peak Found
High	A0A0G2JSR7	Matrin-3 OS=Rattus norvegicus OX=10116 GN=Matr3 PE=1 SV=1	0	FALSE	23.411	7	5	44	5	845	94.4	6.25	72.83	Matr3	0.788	1.187	0.935	0.400796	0.885198	1	2.38255e+07	1.87652e+07	2.00649e+07	16.4	12.54	13.37	18684840	13817728	2.09178e+07	1.9701e+07	1.63353e+07	2.04798e+07	2.16321e+07	1.72204e+07	1.95906e+07	1.69539e+07	1.77729e+07	1.64883e+07	1.85061e+07	1.41812e+07	1.85375e+07	1.74883e+07	High	High	High	High	High	High	High
High	B2RYD7	Dolichyl-diphosphooligosaccharide--protein glycotransferase OS=Rattus norvegicus OX=10116 GN=Stt3b PE=1 SV=1	0	FALSE	29.026	9	6	84	6	824	93.4	9.01	125.58	Stt3b	0.771	1.186	0.914	0.000753337	0.132597	0.617258	4.08443e+07	3.14794e+07	3.44278e+07	7.45	4.24	5.8	3.16697e+07	3.4161e+07	31330411	3.04824e+07	3.25516e+07	30782377	2.78263e+07	28077665	3.3218e+07	2.86783e+07	32014088	2.68505e+07	2.78276e+07	3.1427e+07	28787469	3.12422e+07	High	High	High	High	High	High	High
High	P62963	Profilin-1 OS=Rattus norvegicus OX=10116 GN=Pfn1 PE=1 SV=2	0	FALSE	28.984	49	5	52	5	140	14.9	8.28	133.46	Pfn1	0.848	1.185	1.004	0.0932335	0.309683	1	5.85307e+07	4.96109e+07	4.94019e+07	9.64	14.34	2.6	5.10237e+07	4.80114e+07	4.70388e+07	4.80128e+07	4.54443e+07	4.53154e+07	5.28227e+07	4.89287e+07	5.19713e+07	4.45063e+07	4.18887e+07	3.83866e+07	4.05831e+07	4.06144e+07	4.40175e+07	4.42771e+07	High	High	High	High	High	High	High
High	P32089	Tricarboxylate transport protein, mitochondrial OS=Rattus norvegicus OX=10116 GN=Slc25a1 PE=1 SV=1	0	FALSE	13.811	11	3	50	3	311	33.8	9.86	93.83	Slc25a1	0.751	1.185	0.89	0.00348248	0.370641	0.718555	6.79121e+07	5.10021e+07	5.73262e+07	8.51	6.62	7.36	53489905	53965091	50029277	52319433	52579929	55698043	52078897	44513757	53635901	48264014	50780420	44417312	52098467	48472300	49662810	51227468	High	High	High	High	High	High	High
High	Q5BJN7	40S ribosomal protein S30 OS=Rattus norvegicus OX=10116 GN=LOC100360647 PE=1 SV=1	0	FALSE	7.274	8	2	35	2	133	14.4	10.17	95.27	LOC100360647	0.684	1.185	0.81	0.000208376	0.161054	0.190523	4.65296e+08	3.18103e+08	3.92674e+08	5.14	10.86	5.67	388285174	393064698	386465420	342327453	350793204	363472692	328900930	298684684	340943460	282335957	290429325	255767091	336368074	332744526	339447300	338106718	High	High	High	High	High	High	High
High	D3ZC84	Ubiquitinyl hydrolase 1 OS=Rattus norvegicus OX=10116 GN=Usp9x PE=1 SV=1	0	FALSE	42.443	6	11	53	11	2547	289.3	5.78	55.97	Usp9x	0.59	1.185	0.699	0.00208019	0.849227	0.227774	5.47786e+07	3.23201e+07	4.62373e+07	11.45	16.33	11.67	4.25308e+07	4.64187e+07	4.86838e+07	3.89917e+07	3.18968e+07	3.88807e+07	3.39681e+07	2.94914e+07	35391967	2.95185e+07	2.37828e+07	2.56116e+07	3.51049e+07	4.06362e+07	3.30471e+07	4.49245e+07	Peak Found	High	High	High	High	High	High
High	Q99P75	Ras-related protein Rab-9A OS=Rattus norvegicus OX=10116 GN=Rab9a PE=1 SV=2	0	FALSE	30.372	44	7	74	7	201	22.9	5.66	146.62	Rab9a	0.905	1.184	1.071	0.778167	0.98129	1	3.57438e+07	3.23439e+07	3.01878e+07	19.41	12.99	15.78	2.74062e+07	3.29893e+07	19926050	2.57637e+07	3.24351e+07	2.82698e+07	3.04837e+07	2.63286e+07	32488318	3.04164e+07	23111036	2.95417e+07	1.99363e+07	2.29838e+07	2.90442e+07	32336327	High	High	High	High	High	High	High
High	Q9ES73	Melanoma-associated antigen D1 OS=Rattus norvegicus OX=10116 GN=Maged1 PE=1 SV=3	0	FALSE	7.223	2	2	15	2	775	85.7	7.55	36.43	Maged1	0.807	1.183	0.955	0.616715	0.999997	1	3.21941e+06	2.59861e+06	2.72245e+06	25.31	37.48	34.22	3.1695e+06	2.5158e+06	1.82882e+06	2.41798e+06	2119540	3.55056e+06	2.79223e+06	1.2939e+06	1.52154e+06	2506048	2.53884e+06	3.60321e+06	1.47683e+06	3.27052e+06	2952783	2.02121e+06	High	High	High	High	High	High	High
High	P05696	Protein kinase C alpha type OS=Rattus norvegicus OX=10116 GN=Prkca PE=1 SV=3	0	FALSE	17.836	6	3	24	3	672	76.7	7.05	40.92	Prkca	0.75	1.183	0.888	0.28242	0.965432	1	4.04769e+06	3.03711e+06	3.42183e+06	22.02	15.85	27.33	3.77772e+06	4.37458e+06	2.45605e+06	2.99788e+06	2.9662e+06	2.90713e+06	3.16026e+06	2.55546e+06	3.54027e+06	2.73569e+06	2266342	2.8961e+06	3.68368e+06	3.00386e+06	2.04275e+06	2994894	High	High	High	High	Peak Found	High	High
High	G3V7N6	Membrane-bound O-acyltransferase domain-containing 7-like 1 OS=Rattus norvegicus OX=10116 GN=Mboat7l1 PE=1 SV=1	0	FALSE	21.649	12	3	39	3	473	53.3	8.69	122.52	Mboat7l1	0.718	1.183	0.85	0.0192932	0.318721	1	2.23845e+07	1.60794e+07	1.89204e+07	13.25	16.16	8.03	2.16661e+07	17666413	17705307	1.80695e+07	1.80635e+07	1.6916e+07	2.00867e+07	1.44467e+07	1.51775e+07	15078860	16155274	1.42989e+07	1.54402e+07	1.65622e+07	16213639	1.51153e+07	High	High	High	High	High	High	High
High	D3ZZZ9	Catenin (Cadherin associated protein), delta 1 (Predicted), isoform CRA_a OS=Rattus norvegicus OX=10116 GN=Ctnnd1 PE=1 SV=1	0	FALSE	26.943	8	5	57	5	932	104	6.95	117.69		1.003	1.181	1.185	0.999998	0.999997	1	1.70088e+07	1.70589e+07	1.44011e+07	17.39	22.33	12.33	1.69086e+07	1.69535e+07	1.24401e+07	1.23137e+07	1.27514e+07	1.20906e+07	9.30492e+06	1.749e+07	1.70168e+07	1.60714e+07	2.18119e+07	1.55194e+07	1.1478e+07	1.51232e+07	1.24328e+07	1.32534e+07	High	High	High	High	High	High	High
High	B0BN93	26S proteasome non-ATPase regulatory subunit 13 OS=Rattus norvegicus OX=10116 GN=Psmd13 PE=1 SV=1	0	FALSE	26.573	22	7	53	7	376	42.8	5.83	69.76	Psmd13	0.731	1.179	0.863	0.00842073	0.553385	0.828591	4.2691e+07	3.12228e+07	3.61971e+07	13.35	12.86	4.18	3.39788e+07	3.19933e+07	3.14765e+07	3.69033e+07	34796870	3.46483e+07	2.61537e+07	3.04462e+07	3.05618e+07	3.26226e+07	3.18165e+07	2.17984e+07	27694752	3.19574e+07	3.22167e+07	3.27484e+07	High	High	High	High	High	High	High
High	Q07984	Translocon-associated protein subunit delta OS=Rattus norvegicus OX=10116 GN=Ssr4 PE=2 SV=1	0	FALSE	22.354	31	4	53	4	173	19	5.78	90.51	Ssr4	0.66	1.179	0.779	0.0639887	0.885198	1	2.33529e+07	1.54226e+07	1.98011e+07	15.46	27.45	10.04	2.15706e+07	1.84512e+07	1.66613e+07	1.98795e+07	1.88241e+07	1.74225e+07	1.71964e+07	2.15728e+07	1.63172e+07	12644069	1.18982e+07	1.32547e+07	1.77391e+07	1.63045e+07	17615246	15984438	High	High	High	High	High	High	High
High	Q2PQA9	Kinesin-1 heavy chain OS=Rattus norvegicus OX=10116 GN=Kif5b PE=1 SV=1	0	FALSE	33.65	14	10	47	10	963	109.5	6.44	55.68	Kif5b	1.224	1.178	1.441	0.070291	0.999997	0.251228	2.41122e+07	2.95027e+07	2.04754e+07	16.59	10.8	6.18	1.94221e+07	2.05747e+07	2.2721e+07	11612213	1.48542e+07	1.93856e+07	2.616e+07	2.88657e+07	2.95828e+07	2.85005e+07	2.43401e+07	2.33404e+07	1.79168e+07	1.64253e+07	1.74319e+07	1.93661e+07	High	High	High	High	High	Peak Found	High
High	Q5RK23	Protein ABHD1 OS=Rattus norvegicus OX=10116 GN=Abhd1 PE=2 SV=1	0	FALSE	9.119	7	2	11	2	412	45.5	7.44	8.72	Abhd1	0.984	1.178	1.16	0.999998	0.895063	1	2.00423e+07	1.97237e+07	1.70091e+07	24.67	8.54	25.3	1.51125e+07	9.89359e+06	13840322	1.7037e+07	18296187	1.71703e+07	1.93642e+07	18687602	17509052	17775148	20620824	16709447	15150165	15409762	1.37526e+07	9397526	High	Peak Found	Peak Found	High	High	High	Peak Found
High	B2RYB3	Serine and arginine repetitive matrix 1 OS=Rattus norvegicus OX=10116 GN=Srrm1 PE=1 SV=1	0	FALSE	27.017	9	4	51	4	908	102.4	11.85	142.9	Srrm1	1.248	1.177	1.469	0.817273	0.999997	1	1.0205e+07	1.27383e+07	8.6686e+06	42.91	24.63	36.92	1.06141e+07	10667868	7.13837e+06	11590302	4.26489e+06	4976813	1.41673e+07	1.29731e+07	1.36876e+07	10573404	7.29023e+06	1.07794e+07	1.2722e+07	7.16546e+06	6.86774e+06	8.05748e+06	High	High	High	High	High	High	High
High	Q6AYC2	Immunity-related GTPase family M protein OS=Rattus norvegicus OX=10116 GN=Irgm PE=2 SV=1	0	FALSE	18.632	14	5	56	5	411	46.3	8.12	110.08	Irgm	0.754	1.177	0.888	0.00520158	0.234069	1	3.58454e+07	2.703e+07	3.04444e+07	10.48	11.24	9.21	2.8361e+07	2.99604e+07	27043697	3.00971e+07	27199730	2.94213e+07	24679991	2.47089e+07	2.17231e+07	2.7936e+07	2.63883e+07	21545415	2.45191e+07	26312507	2.23151e+07	27727498	High	High	High	High	High	High	High
High	G3V9J6	Phosphatidylcholine translocator ABCB4 OS=Rattus norvegicus OX=10116 GN=Abcb1b PE=1 SV=1	0	FALSE	13.972	4	4	20	4	1275	141.2	8.56	38.55	Abcb1b	0.631	1.177	0.743	0.0800892	0.999997	0.845132	5.24616e+06	3.3114e+06	4.45717e+06	19.11	33.12	13.56	5.12079e+06	4.00875e+06	3.61338e+06	4.15201e+06	4.3725e+06	3.44279e+06	3.43218e+06	1.19271e+06		3623214	3186552	3.01874e+06	4.12184e+06	3.23075e+06	4.238e+06	3.77468e+06	High	High	Peak Found	High	High	Peak Found	High
High	D3ZZC5	Tumor necrosis factor receptor type 1-associated DEATH domain protein OS=Rattus norvegicus OX=10116 GN=Tradd PE=1 SV=1	0	FALSE	9.613	10	2	12	2	310	34.5	5.14	26.24	Tradd	1.254	1.176	1.475	0.999998	0.999997	1	4.35144e+06	5.4552e+06	3.69934e+06	36.91	47.2	18.51	4.44192e+06			2.35586e+06				1.95763e+06	2.26828e+06	5.1399e+06	6.40729e+06	5.88458e+06	3.38066e+06	3793203	2.83087e+06	2.89696e+06	High	Not Found	High	High	Not Found	High	Not Found
High	Q9WTQ1	Serine/threonine-protein kinase D1 OS=Rattus norvegicus OX=10116 GN=Prkd1 PE=1 SV=2	0	FALSE	9.391	4	2	23	2	918	102	6.54	28.86	Prkd1	0.847	1.176	0.997	0.679063	0.882374	1	1.05616e+07	8.94937e+06	8.97841e+06	64.08	9.53	11.01	5.37789e+06	24807014	9.46467e+06	8.10047e+06	7038874	8.58436e+06	8.16133e+06	9372939	8.15298e+06	8.81198e+06	8.42377e+06	7.97452e+06	7.04471e+06	7.6354e+06	6.41335e+06	8732013	High	High	High	High	High	Peak Found	High
High	D3ZJF9	Alpha-galactosidase OS=Rattus norvegicus OX=10116 GN=Gla PE=1 SV=2	0	FALSE	59.01	30	10	119	10	420	47.5	5.72	278.19		0.755	1.175	0.887	0.0373965	0.579654	1	9.26686e+07	7.00094e+07	7.88899e+07	11.38	15.42	6.03	7.04997e+07	82647307	6.64559e+07	6.73181e+07	7.97273e+07	69863472	7.15976e+07	72162388	7.85731e+07	5.86232e+07	6.04874e+07	5.37672e+07	6.20451e+07	6.69316e+07	6.21396e+07	7.48766e+07	High	High	High	High	High	High	High
High	G3V7V6	All-trans-13,14-dihydroretinol saturase, isoform CRA_b OS=Rattus norvegicus OX=10116 GN=Retsat PE=1 SV=1	0	FALSE	26.593	13	6	60	6	609	67.4	8.81	107.1	Retsat	0.699	1.173	0.82	2.15251e-05	0.0281852	0.112235	4.44754e+07	3.11064e+07	3.79271e+07	8.06	4.33	5.57	3.74264e+07	3.59959e+07	3.80574e+07	3.71519e+07	3.49981e+07	35770088	2.98566e+07	2.61127e+07	3.16851e+07	2.87403e+07	3.14867e+07	28014899	2.97625e+07	33747860	3.37989e+07	3.24932e+07	High	High	High	High	High	High	High
High	Q5XIT9	Methylcrotonoyl-CoA carboxylase beta chain, mitochondrial OS=Rattus norvegicus OX=10116 GN=Mccc2 PE=2 SV=1	0	FALSE	30.693	12	4	47	4	563	61.5	8.31	106.32	Mccc2	0.954	1.172	1.119	0.999998	0.999997	1	1.06638e+07	1.01763e+07	9.09582e+06	38.79	26.34	17.34	8.58292e+06	1.40932e+07	9.39601e+06	5.33845e+06	5.33845e+06	5.3882e+06	1.06892e+07	1.32572e+07	1.03305e+07	9420864	8.10672e+06	6.73704e+06	8.4366e+06	6.93605e+06	8737557	6.57696e+06	High	High	High	High	High	High	High
High	Q9JMI1	Acetoacetyl-CoA synthetase OS=Rattus norvegicus OX=10116 GN=Aacs PE=1 SV=1	0	FALSE	6.728	3	2	13	2	672	75	6.49	17.13	Aacs	0.737	1.172	0.864	0.85708	0.999997	1	2.4524e+06	1.80647e+06	2.09173e+06	30.67	16.22	25.21	2.09982e+06	2.12178e+06	2.07268e+06	1.2826e+06	2.2708e+06	891149	1.75282e+06	1884730	1.6553e+06	2.04109e+06	1574532	1.34764e+06	1.60916e+06	2.41105e+06	1.90146e+06	1.4449e+06	Peak Found	High	High	Peak Found	High	High	High
High	P45592	Cofilin-1 OS=Rattus norvegicus OX=10116 GN=Cfl1 PE=1 SV=3	0	FALSE	62.888	47	9	85	9	166	18.5	8.09	210.81	Cfl1	0.699	1.172	0.82	0.00802215	0.639179	0.721739	3.56114e+08	2.49044e+08	3.03836e+08	6.73	15.58	1.76	2.84552e+08	2.59226e+08	2.81301e+08	2.57179e+08	2.71728e+08	2.96079e+08	2.76984e+08	2.70191e+08	2.62254e+08	2.2226e+08	2.19344e+08	2.0414e+08	2.422e+08	2.54331e+08	2.71129e+08	2.72463e+08	High	High	High	High	High	High	High
High	F1LQX8	Inositol 1,4,5-trisphosphate receptor OS=Rattus norvegicus OX=10116 GN=Itpr1 PE=1 SV=3	0	FALSE	29.327	3	7	65	4	2733	311	6.15	94.17		0.746	1.171	0.874	0.233298	0.999997	1	1.13258e+07	8.44889e+06	9.66952e+06	13.63	31.96	26.89	7.94119e+06	9.01651e+06	8.54454e+06	9.76813e+06	9.74135e+06	9.75986e+06	9.91405e+06	8.14978e+06	3794071	9.58624e+06	7079022	7.06265e+06	9.52835e+06	6.7343e+06	10170342	6.21274e+06	High	High	High	High	High	High	High
High	D3ZAF5	Periostin OS=Rattus norvegicus OX=10116 GN=Postn PE=1 SV=1	0	FALSE	39.751	13	7	60	7	810	90	7.53	105.37	Postn	0.813	1.169	0.95	0.0853743	0.681089	1	3.50423e+07	2.84944e+07	2.99821e+07	13.17	17.95	11.51	2.76396e+07	3.19029e+07	2.60044e+07	3.08298e+07	2.66432e+07	2.80618e+07	28189858	2.83101e+07	2.36471e+07	2.98745e+07	2.04769e+07	2.34049e+07	2.69661e+07	2.65307e+07	2.28315e+07	2.60328e+07	High	High	High	High	High	High	High
High	D3ZUN5	GDP-fucose protein O-fucosyltransferase 2 OS=Rattus norvegicus OX=10116 GN=Pofut2 PE=1 SV=1	0	FALSE	89.081	39	13	201	13	429	49.5	6.38	479.27		0.838	1.168	0.98	0.0119904	0.152205	1	1.64668e+08	1.38056e+08	1.40925e+08	8.89	4.53	8.04	1.36982e+08	1.2199e+08	1.3465e+08	1.31584e+08	1.30518e+08	1.318e+08	1.23338e+08	1.24441e+08	1.35294e+08	129784129	1.38941e+08	112799000	1.14632e+08	128933964	1.21156e+08	1.16749e+08	High	High	High	High	High	High	High
High	M0R9L0	Nascent polypeptide-associated complex subunit alpha OS=Rattus norvegicus OX=10116 GN=Naca PE=1 SV=1	0	FALSE	23.873	2	3	36	3	2163	220.1	9.32	122.99	Naca	0.81	1.168	0.946	0.00786551	0.460582	0.861425	1.31697e+07	1.06662e+07	1.12733e+07	7.74	7.09	7.64	11327587	1.13277e+07	1.18671e+07	8.4386e+06	9.88266e+06	9879541	9337877	8.37701e+06	1.09279e+07	1.02325e+07	1.01666e+07	1.06406e+07	1.0394e+07	9389973	9.79287e+06	10398733	High	High	High	High	High	High	High
High	Q4FZT8	SPRY domain-containing protein 4 OS=Rattus norvegicus OX=10116 GN=Spryd4 PE=2 SV=1	0	FALSE	10.267	15	3	15	3	207	23.2	9.35	16.71	Spryd4	0.379	1.168	0.443	0.00361662	0.999997	0.227774	9.23322e+06	3.49856e+06	7.90199e+06	14.26	48.03	9.24	7.15596e+06	7.20236e+06	7.59021e+06	8.70194e+06	7.42471e+06	7.69584e+06	2.37123e+06	6.1397e+06	4.77519e+06	1.96439e+06	2389042	4.19455e+06	6.63744e+06	7.14123e+06	6.57878e+06	6412599	Peak Found	High	High	High	High	High	Peak Found
High	A0A0G2K1Z9	Histocompatibility 13 (Predicted), isoform CRA_d OS=Rattus norvegicus OX=10116 GN=Hm13 PE=1 SV=1	0	FALSE	8.87	9	2	31	2	378	41.7	6.23	15.58		0.764	1.167	0.891	0.000124914	0.0527176	0.265663	2.98798e+07	2.282e+07	2.56076e+07	6.74	3.62	1.9	24373162	24217384	23546328	22417652	23479280	22928236	20719742	21668188	22424498	21672582	22126128	20638598	21082710	21252546	22207966	23706712	High	High	High	High	High	High	High
High	P42667	Signal peptidase complex catalytic subunit SEC11A OS=Rattus norvegicus OX=10116 GN=Sec11a PE=2 SV=1	0	FALSE	7.517	16	3	33	3	179	20.6	9.17	75.03	Sec11a	0.689	1.167	0.805	0.00032277	0.319242	0.18151	2.7538e+07	1.89866e+07	2.35956e+07	7.7	4.59	10.23	22308604	23267035	24677592	19149364	18449434	19896329	18043652	15787502	1.88772e+07	1.8478e+07	1.90477e+07	1.66407e+07	20935286	17090431	21107926	21239224	High	High	High	High	High	High	High
High	P19804	Nucleoside diphosphate kinase B OS=Rattus norvegicus OX=10116 GN=Nme2 PE=1 SV=1	0	FALSE	6.302	14	2	15	2	152	17.3	7.44	11.68	Nme2	1.018	1.166	1.187	0.999998	0.999997	1	7.26651e+06	7.39691e+06	6.23139e+06	51.2	23.63	13.96	5678311	8983025	7.54247e+06	1.28404e+06		4.20817e+06	5.17228e+06	7013048	6883028	7.79571e+06	8.25152e+06	3828702	4.94393e+06	4837710	5492508	7219275	High	High	High	Peak Found	Not Found	Peak Found	High
High	P97536	Cullin-associated NEDD8-dissociated protein 1 OS=Rattus norvegicus OX=10116 GN=Cand1 PE=1 SV=1	0	FALSE	17.401	5	5	20	5	1230	136.3	5.78	16.7	Cand1	1.198	1.164	1.395	0.871586	0.999997	1	5.64142e+06	6.7582e+06	4.84539e+06	55.46	34.01	68.44	7.74239e+06	1.19107e+06	6.2991e+06	2.53739e+06	6.73228e+06	3.68005e+06	6.21025e+06	8.22852e+06	1.07693e+07	3.56517e+06	6.17842e+06	5.97632e+06	3.28731e+06	1.90644e+06	4.99447e+06	1.07271e+07	High	Peak Found	High	High	Peak Found	High	Peak Found
High	G3V9D3	Protein sel-1 homolog 1 OS=Rattus norvegicus OX=10116 GN=Sel1l PE=1 SV=1	0	FALSE	30.88	10	5	53	5	793	88.5	5.52	119.16	Sel1l	0.883	1.163	1.027	0.603355	0.874208	1	2.47464e+07	2.1855e+07	2.12707e+07	13.63	19.18	14.94	1.88328e+07	2.0324e+07	1.82808e+07	2.20492e+07	2.0644e+07	2.06708e+07	2.38323e+07	2.40265e+07	2.35185e+07	1.90864e+07	19489626	1.49904e+07	2.06724e+07	1.64496e+07	1.64469e+07	2.11325e+07	High	High	High	High	High	High	High
High	A0A0G2JWH4	1-acyl-sn-glycerol-3-phosphate acyltransferase delta OS=Rattus norvegicus OX=10116 GN=Agpat4 PE=3 SV=1	0	FALSE	21.296	14	5	65	5	414	47.9	8.5	86.46	Agpat4	0.868	1.163	1.009	0.457484	0.999997	1	3.25401e+07	2.8243e+07	2.79857e+07	17.31	26.63	12.28	1.69901e+07	28230494	2.69979e+07	2.5949e+07	2.77584e+07	2.57313e+07	2.66357e+07	2.47886e+07	12956444	2.6817e+07	30739835	2.03079e+07	21578669	2.42182e+07	3.01095e+07	2.4368e+07	High	High	High	High	High	High	High
High	D3ZJ32	Extended synaptotagmin 2 OS=Rattus norvegicus OX=10116 GN=Esyt2 PE=1 SV=3	0	FALSE	55.089	20	12	126	12	845	93.9	8.24	241.83		0.927	1.162	1.077	0.918978	0.854933	1	3.18815e+07	2.95576e+07	2.74368e+07	18.02	8.18	13.99	2.10721e+07	2.68674e+07	2.76631e+07	2.97235e+07	2.66037e+07	21521871	3.04625e+07	2.39661e+07	2.95606e+07	2.86039e+07	2.9479e+07	2.5631e+07	2.60065e+07	2.52618e+07	2.16354e+07	22895444	High	High	High	High	High	High	High
High	Q5XIP9	Transmembrane protein 43 OS=Rattus norvegicus OX=10116 GN=Tmem43 PE=2 SV=1	0	FALSE	117.052	54	17	202	17	400	44.7	7.36	396.41	Tmem43	0.816	1.162	0.948	0.00345831	0.0591436	1	2.38312e+08	1.94556e+08	2.05144e+08	5.96	6.38	1.87	1.8882e+08	1.77388e+08	207093025	175993108	1.93489e+08	1.89497e+08	1.96871e+08	1.81885e+08	1.93076e+08	1.77769e+08	1.95547e+08	1.70862e+08	1.63512e+08	1.72808e+08	1.73659e+08	1.88786e+08	High	High	High	High	High	High	High
High	P30835	ATP-dependent 6-phosphofructokinase, liver type OS=Rattus norvegicus OX=10116 GN=Pfkl PE=1 SV=3	0	FALSE	64.338	19	10	104	8	780	85.3	7.4	238.51	Pfkl	0.803	1.162	0.933	0.11352	0.467107	1	5.5793e+07	4.48159e+07	4.80269e+07	10.2	13.68	12.57	4.82998e+07	4.76407e+07	47778044	4.22056e+07	3.51668e+07	4.42973e+07	5.08968e+07	39898894	3.95193e+07	4.19514e+07	4.53954e+07	3.71151e+07	3.89711e+07	4.30725e+07	4.13904e+07	3.49941e+07	High	High	High	High	High	High	High
High	F1M110	Glycylpeptide N-tetradecanoyltransferase OS=Rattus norvegicus OX=10116 GN=Nmt2 PE=1 SV=3	0	FALSE	12.224	10	4	12	4	529	60.4	7.8	10.37		0.793	1.162	0.921	0.777496	0.999997	1	2.12162e+06	1.68267e+06	1.82647e+06	48.18	16.66	36.29		1.58975e+06	1.14688e+06	1.50047e+06	2.49785e+06	3.70446e+06		1.48164e+06	1.55775e+06		2.22721e+06	1.54088e+06	1.45777e+06	2.2496e+06		1.19223e+06	Not Found	Peak Found	Peak Found	High	High	High	High
High	A0A0G2K6U1	Vesicle-fusing ATPase OS=Rattus norvegicus OX=10116 GN=Nsf PE=1 SV=1	0	FALSE	44.343	17	11	86	11	744	82.6	6.95	169.5	Nsf	0.688	1.162	0.8	0.0686763	0.901173	1	1.01261e+08	6.9674e+07	8.7114e+07	12.58	21.11	28.62	7.80446e+07	85202720	8.71453e+07	8.3078e+07	6.09129e+07	9.00991e+07	67530580	5.59476e+07	8.25554e+07	6.40034e+07	7.14631e+07	3.79363e+07	5.96508e+07	8.48897e+07	4.93263e+07	1.00525e+08	High	High	High	High	High	High	High
High	P35571	Glycerol-3-phosphate dehydrogenase, mitochondrial OS=Rattus norvegicus OX=10116 GN=Gpd2 PE=1 SV=1	0	FALSE	128.861	33	20	309	20	727	80.9	6.62	705.41	Gpd2	0.761	1.161	0.883	0.000260008	0.126628	0.265663	2.69858e+08	2.05252e+08	2.32445e+08	6.58	5.12	3.67	2.14363e+08	210228075	2.11352e+08	2.05327e+08	2.07459e+08	2.22691e+08	1.96252e+08	1.92152e+08	2.06546e+08	1.91686e+08	1.9526e+08	1.78205e+08	1.87165e+08	2.05974e+08	1.98467e+08	2.11746e+08	High	High	High	High	High	High	High
High	Q5XFX0	Transgelin-2 OS=Rattus norvegicus OX=10116 GN=Tagln2 PE=1 SV=1	0	FALSE	17.088	24	4	29	4	199	22.4	8.25	54.49	Tagln2	1.173	1.16	1.361	0.752436	0.999997	0.926848	1.45229e+07	1.70408e+07	1.25181e+07	7.16	28.49	8.34	1.20946e+07	11129543	1.32141e+07	9.0339e+06	1.13533e+07	1.17856e+07	1.5602e+07	1.99518e+07	2.19405e+07	9.27699e+06	1.3766e+07	15124493	9489328	1.08597e+07	1.05701e+07	1.30665e+07	High	High	High	High	High	High	High
High	P09527	Ras-related protein Rab-7a OS=Rattus norvegicus OX=10116 GN=Rab7a PE=1 SV=2	0	FALSE	78.556	66	12	180	12	207	23.5	6.7	496.88	Rab7a	0.81	1.16	0.94	0.000872918	0.101904	0.797025	3.21938e+08	2.60776e+08	2.77418e+08	6.05	4.58	2.89	264432925	2.66265e+08	248382041	228458376	2.48692e+08	256539786	2.49582e+08	2.33217e+08	2.57317e+08	2.48369e+08	2.51167e+08	2.24012e+08	2.32772e+08	2.32299e+08	2.39309e+08	2.54546e+08	High	High	High	High	High	High	High
High	P12001	60S ribosomal protein L18 OS=Rattus norvegicus OX=10116 GN=Rpl18 PE=1 SV=2	0	FALSE	31.555	30	6	158	6	188	21.6	11.78	402.66	Rpl18	0.653	1.16	0.757	0.00036563	0.372296	0.18151	6.6532e+09	4.34373e+09	5.73539e+09	7.21	13.72	2.77	4.89605e+09	5.26391e+09	5428189685	4.93549e+09	5.54966e+09	5.90325e+09	4391105039	4.48919e+09	4768696260	3.7184e+09	3924590750	3.36332e+09	4646260890	4878745548	4.95103e+09	5.0559e+09	High	High	High	High	High	High	High
High	D3ZQ74	Procollagen-lysine 5-dioxygenase OS=Rattus norvegicus OX=10116 GN=Plod1 PE=1 SV=2	0	FALSE	92.772	25	14	199	14	728	83.6	6.74	557.36	Plod1	0.904	1.159	1.048	0.315098	0.278781	1	1.05843e+08	9.5723e+07	9.13576e+07	9.52	4.41	3.86	8.97164e+07	8.51726e+07	7.68688e+07	8.04362e+07	7.99841e+07	8.8856e+07	8.99609e+07	8.93054e+07	9.14852e+07	9.23002e+07	9.23685e+07	85268563	7.77651e+07	7.656e+07	79855603	8.19342e+07	High	High	High	High	High	High	High
High	G3V6J2	O-acyltransferase OS=Rattus norvegicus OX=10116 GN=Soat1 PE=3 SV=1	0	FALSE	22.72	9	5	60	5	545	64.1	8.84	137.46		0.814	1.159	0.944	0.233298	0.894742	1	1.85454e+07	1.51036e+07	1.60046e+07	10.97	15.26	15.25	1.42845e+07	1.66953e+07	1.36765e+07	1.3986e+07	1.44391e+07	1.30154e+07	1.53614e+07	1.48113e+07	1.55567e+07	1.37808e+07	1.44886e+07	9.89454e+06	1.50008e+07	1.38526e+07	1.13448e+07	14206995	High	High	High	High	High	High	High
High	D3ZEH9	RING-type E3 ubiquitin transferase OS=Rattus norvegicus OX=10116 GN=Mgrn1 PE=1 SV=1	0	FALSE	5.962	5	2	3	2	554	60.9	5.1	0	Mgrn1	1.139	1.157	1.317	0.46595	0.989031	0.718555	1.84644e+06	2102776	1.59619e+06	2.43	10.65	22.95			1646122	1305861		1.47345e+06				2.36229e+06	2102776	1.90359e+06		1.57182e+06	1.18737e+06		Not Found	Not Found	High	Peak Found	Not Found	Peak Found	High
High	O08629	Transcription intermediary factor 1-beta OS=Rattus norvegicus OX=10116 GN=Trim28 PE=1 SV=2	0	FALSE	48.405	19	9	89	9	835	88.9	5.77	142.73	Trim28	1.008	1.157	1.165	0.999998	0.999997	1	2.09273e+07	2.10857e+07	1.80941e+07	8.94	22.68	23.69	1.69736e+07	1.75108e+07	1.69135e+07	1.7082e+07	1.46173e+07	1.71578e+07	1.81754e+07	1.53305e+07	2.853e+07	2.18564e+07	2.18052e+07	1.36132e+07	1.37555e+07	1.58816e+07	2.36544e+07	1.54925e+07	High	High	High	High	High	High	High
High	Q5RKI5	FLII, actin-remodeling protein OS=Rattus norvegicus OX=10116 GN=Flii PE=1 SV=1	0	FALSE	24.636	6	6	42	6	1270	144.8	6	54.34	Flii	0.973	1.157	1.126	0.949478	0.487251	1	9.00631e+06	8.7643e+06	7.78611e+06	15.21	7.07	13.93	7.66803e+06	6.85995e+06	7.11884e+06	7.64997e+06	8.59015e+06	6.67914e+06	8.50607e+06	7.63963e+06	7.78519e+06	8796663	8.89327e+06	7.78451e+06	7.2681e+06	6.07427e+06	5.835e+06	7.66818e+06	High	High	High	High	High	High	High
High	A0A0G2K022	Reticulocalbin-3 OS=Rattus norvegicus OX=10116 GN=Rcn3 PE=1 SV=1	0	FALSE	100.168	38	14	189	14	337	38.9	4.86	456.22	Rcn3	0.92	1.157	1.064	0.536972	0.318721	1	1.79749e+08	1.65295e+08	1.5532e+08	10.29	8.81	2.41	1.40971e+08	140493183	135398562	1.47604e+08	1.45161e+08	1.48054e+08	1.59187e+08	1.64508e+08	1.66748e+08	1.53988e+08	1.56336e+08	1.32818e+08	1.27327e+08	1.29945e+08	1.35992e+08	1.38227e+08	High	High	High	High	High	High	High
High	B0BNF6	RING-type E3 ubiquitin transferase OS=Rattus norvegicus OX=10116 GN=March5 PE=1 SV=1	0	FALSE	11.39	12	2	21	2	278	31.2	8.7	50.67	March5	0.773	1.157	0.895	0.0350333	0.395333	1	1.43383e+07	1.10879e+07	1.23948e+07	8.55	13.29	9.94	11286267	11580718	1.28988e+07	12107434	1.04498e+07	11766874	12847264	1.12518e+07	11257749	10263135	1.03828e+07	9.6809e+06	1.10721e+07	9260262	10363825	11936675	High	High	High	High	High	High	High
High	P16970	ATP-binding cassette sub-family D member 3 OS=Rattus norvegicus OX=10116 GN=Abcd3 PE=1 SV=3	0	FALSE	27.778	11	6	49	6	659	75.3	9.25	77.19	Abcd3	0.921	1.156	1.064	0.381054	0.466984	1	2.63056e+07	2.42186e+07	2.2761e+07	9.74	9.47	10.44	2.31071e+07	23346309	2.1958e+07	1.96379e+07	1.83744e+07	1.9253e+07	2.21813e+07	2.28135e+07	2.46179e+07	2.23912e+07	22304964	1.79224e+07	1.9899e+07	2.04302e+07	1.85749e+07	1.85062e+07	High	High	High	High	High	High	High
High	F1M6Q3	Collagen type IV alpha 2 chain OS=Rattus norvegicus OX=10116 GN=Col4a2 PE=1 SV=3	0	FALSE	13.636	3	5	31	5	1645	160.7	8.09	66.78		0.797	1.156	0.921	0.0607311	0.776925	1	4.28849e+07	3.41737e+07	3.71054e+07	15.19	19.69	6.43	2.99404e+07	3.25502e+07	33713787	33161378	41221828	4.14717e+07	3.28427e+07	3.08891e+07	3.7927e+07	3.15081e+07	2.94443e+07	18974046	2.8883e+07	2.82695e+07	3.43883e+07	3.4965e+07	High	High	High	High	High	High	High
High	A0A0H2UHH9	40S ribosomal protein S24 OS=Rattus norvegicus OX=10116 GN=Rps24 PE=3 SV=1	0	FALSE	45.052	35	5	146	5	131	15.2	10.89	367.85	Rps24	0.82	1.155	0.947	0.0945157	0.318721	1	1.86687e+08	1.53146e+08	1.61696e+08	12.46	9.78	7.65	1.7659e+08	1.68757e+08	1.68815e+08	1.2865e+08	1.37119e+08	1.29343e+08	1.59945e+08	1.51228e+08	1.45542e+08	1.51444e+08	142147649	1.32728e+08	1.31863e+08	1.17752e+08	1.46826e+08	1.45437e+08	High	High	High	High	High	High	High
High	A0A0G2K3Y6	Cytoplasmic polyadenylation element-binding protein 4 OS=Rattus norvegicus OX=10116 GN=Cpeb4 PE=1 SV=1	0	FALSE	31.178	10	5	62	5	729	80.1	7.18	177.31	Cpeb4	0.987	1.154	1.139	0.999998	0.93729	1	1.66788e+07	1.64691e+07	1.44581e+07	18.9	10.91	16.14	1.39162e+07	9.77606e+06	1.20886e+07	1.41616e+07	1.19878e+07	1.49297e+07	1.38862e+07	1.46041e+07	1.66596e+07	1.19149e+07	1.64272e+07	1.61021e+07	10916458	9.22271e+06	1.33911e+07	14895380	High	High	High	High	High	High	High
High	D3ZG43	Complex I-30kD OS=Rattus norvegicus OX=10116 GN=Ndufs3 PE=1 SV=1	0	FALSE	21.362	19	4	51	4	264	30.2	7.53	126.71	Ndufs3	0.886	1.151	1.02	0.536721	0.494215	1	2.40357e+07	2.13068e+07	2.0891e+07	10.01	4	13.99	2.0337e+07	2.00871e+07	1.79784e+07	1.80227e+07	1.83168e+07	1.72262e+07	1.98505e+07	1.91868e+07	2.06205e+07	1.97186e+07	2.0297e+07	2.03504e+07	1.87467e+07	1.8187e+07	1.75783e+07	1.53992e+07	High	High	High	High	High	High	High
High	A0A096P6L8	Fibronectin OS=Rattus norvegicus OX=10116 GN=Fn1 PE=1 SV=2	0	FALSE	982.505	53	114	2060	114	2477	272.3	5.67	5622.73	Fn1	0.769	1.151	0.884	0.000257631	0.101904	0.319825	3.72525e+09	2.86331e+09	3.23724e+09	6.28	5.87	2.68	2.89426e+09	2.97684e+09	2.95665e+09	2.84901e+09	2.97884e+09	3097353013	2.71057e+09	2.63591e+09	3.04468e+09	2.53229e+09	2.72759e+09	2.50795e+09	2.66803e+09	2.75003e+09	2.76634e+09	2.92791e+09	High	High	High	High	High	High	High
High	Q9JL55	Glycerophosphodiester phosphodiesterase 1 OS=Rattus norvegicus OX=10116 GN=Gde1 PE=1 SV=2	0	FALSE	7.042	6	2	17	2	331	37.6	6.74	10.65	Gde1	0.719	1.151	0.828	0.383747	0.999997	1	5.15839e+06	3.71058e+06	4.48038e+06	28.12	33.76	25.89	4.73109e+06	2.32378e+06	3.71185e+06	3.60576e+06	4.00527e+06	5661048	1.56146e+06	4.18734e+06	4.2075e+06	3.49612e+06		2656556	2317536	4.63794e+06	3.62518e+06	4.45887e+06	High	High	High	High	High	High	High
High	Q3B7D2	Serine palmitoyltransferase 2 OS=Rattus norvegicus OX=10116 GN=Sptlc2 PE=1 SV=1	0	FALSE	30.058	15	6	88	6	560	62.9	8.18	202.1	Sptlc2	0.9	1.15	1.035	0.91715	0.999997	1	3.61332e+07	3.25328e+07	3.14252e+07	14.24	14.34	7.66	2.78302e+07	2.69642e+07	32301278	1.88504e+07	3.15967e+07	3.11954e+07	3.28069e+07	30909549	3.85589e+07	2.8536e+07	27536679	25698153	2.65663e+07	24661205	2.99516e+07	2.72663e+07	High	High	High	High	High	High	High
High	Q4QQS6	Dolichyl-phosphate beta-glucosyltransferase OS=Rattus norvegicus OX=10116 GN=Alg5 PE=1 SV=1	0	FALSE	25.712	19	4	39	4	324	36.8	8.65	75.27	Alg5	0.789	1.15	0.907	0.0737888	0.59495	1	2.80746e+07	2.21535e+07	2.44188e+07	13.58	11.83	11.27	20906832	2.13937e+07	2.1477e+07	24934040	2.26439e+07	2.43532e+07	2.44055e+07	1.9107e+07	2.26225e+07	2.233e+07	2.16387e+07	17680623	2.14462e+07	2.22748e+07	1.89882e+07	2.05675e+07	High	High	High	High	High	High	High
High	D3Z9P1	3-ketodihydrosphingosine reductase OS=Rattus norvegicus OX=10116 GN=Kdsr PE=1 SV=1	0	FALSE	38.841	23	7	76	7	332	36	8.29	162.9	Kdsr	0.858	1.149	0.986	0.0316748	0.309683	1	9.10122e+07	7.80709e+07	7.92157e+07	7.79	9.21	4.69	79339513	7.39712e+07	7.16061e+07	6.43998e+07	7.55341e+07	7.51968e+07	7.8686e+07	7.07272e+07	7.98673e+07	7.18184e+07	7.26897e+07	6.14923e+07	6.43633e+07	7.14799e+07	6.77038e+07	7.15128e+07	High	High	High	High	High	High	High
High	O35796	Complement component 1 Q subcomponent-binding protein, mitochondrial OS=Rattus norvegicus OX=10116 GN=C1qbp PE=1 SV=2	0	FALSE	29.535	17	4	56	4	279	31	4.87	149.36	C1qbp	0.962	1.148	1.104	0.999998	0.999997	1	1.19686e+07	1.15131e+07	1.04269e+07	19.82	13.9	5.5	10743830	1.08598e+07	6.62044e+06	8.54215e+06	9.10169e+06	8.42736e+06	1.03992e+07	9.97189e+06	1.2576e+07	1.07052e+07	8.17633e+06	1.09813e+07	7.78192e+06	9.1483e+06	9458195	9.256e+06	High	High	High	High	High	High	High
High	Q5XIF6	Tubulin alpha-4A chain OS=Rattus norvegicus OX=10116 GN=Tuba4a PE=1 SV=1	0	FALSE	394.677	77	52	998	5	448	49.9	5.06	2350.98	Tuba4a	0.842	1.148	0.967	0.0101678	0.136559	1	1.72366e+08	1.45173e+08	1.50084e+08	6.13	6.66	5.72	1.3479e+08	141599061	1.40335e+08	130700343	1.45076e+08	1.42385e+08	1.40713e+08	1.42487e+08	1.41707e+08	1.36903e+08	1.45045e+08	123240204	1.29964e+08	1.29636e+08	1.26707e+08	1.33502e+08	High	High	High	High	High	High	High
High	P53676	AP-3 complex subunit mu-1 OS=Rattus norvegicus OX=10116 GN=Ap3m1 PE=1 SV=1	0	FALSE	18.952	15	5	20	5	418	47	6.93	11.14	Ap3m1	0.797	1.148	0.916	0.593434	0.854933	1	5.91696e+06	4.71725e+06	5.1523e+06	25.3	12.47	40.65	4.51257e+06	3028014	7.03021e+06	5.40996e+06	4.53376e+06	4.89893e+06	3.72916e+06	4.38445e+06	3702414	4.38899e+06	4.77702e+06	4.85155e+06	4.25133e+06	4.1665e+06	1.85908e+06	6.24163e+06	High	High	High	High	Peak Found	High	High
High	B2RZB7	Small nuclear ribonucleoprotein Sm D1 OS=Rattus norvegicus OX=10116 GN=Snrpd1 PE=1 SV=1	0	FALSE	11.642	20	2	20	2	119	13.3	11.56	57.96	Snrpd1	0.973	1.147	1.116	0.938715	0.283535	0.871852	1.47721e+07	1.43666e+07	1.28755e+07	5.99	9.18	8.2	12558083	1.24326e+07	12834329	10176746	1.0532e+07	1.30902e+07	1.29253e+07	1.48564e+07	1.43898e+07	1.28714e+07	1.28342e+07	13042359	1.15386e+07	9.94149e+06	11151111	1.1971e+07	High	High	High	High	High	High	High
High	Q5XI31	GPI transamidase component PIG-S OS=Rattus norvegicus OX=10116 GN=Pigs PE=2 SV=3	0	FALSE	18.934	12	4	30	4	555	61.7	6.44	27.33	Pigs	0.721	1.147	0.827	0.00106725	0.395477	0.319825	2.65229e+07	1.91167e+07	2.31222e+07	8.96	8.12	7.1	2.29071e+07	2.21387e+07	1.97161e+07	2.00247e+07	2.02369e+07	21739482	1.89049e+07	1.69662e+07	2.10843e+07	1.79507e+07	1.79992e+07	1.58807e+07	2.01066e+07	20014018	1.95678e+07	1.97543e+07	High	High	High	High	High	High	Peak Found
High	D3Z8B2	Nucleoporin 133 OS=Rattus norvegicus OX=10116 GN=Nup133 PE=1 SV=3	0	FALSE	38.164	11	9	54	9	1154	128.3	5.14	91.31	Nup133	0.914	1.146	1.048	0.570276	0.999997	1	1.53809e+07	1.40633e+07	1.34249e+07	20.23	15.33	24.33	13008211	1.24902e+07	1.87671e+07	1.11167e+07	8.889e+06	1.19636e+07	1.23048e+07	1.27819e+07	1.2164e+07	8.92132e+06	1.43274e+07	1.3387e+07	1.20244e+07	1.00012e+07	8998374	1.63938e+07	High	High	High	High	High	High	High
High	Q9JI92	Syntenin-1 OS=Rattus norvegicus OX=10116 GN=Sdcbp PE=1 SV=1	0	FALSE	11.538	10	2	14	2	300	32.4	7.49	17.55	Sdcbp	0.845	1.146	0.969	0.999998	0.999997	1	1.70251e+07	1.43924e+07	1.48552e+07	42.38	43.26	58.38	1.44154e+07	1.40933e+07	1.30329e+07	12910533	13098503	1.86661e+06	11879725	1.30613e+07	1.50631e+07	1.63586e+07	1.84105e+06	1.27877e+07	1.30762e+07	1.44947e+06	1.46819e+07	1.23787e+07	Peak Found	High	High	Peak Found	High	Peak Found	Peak Found
High	P43278	Histone H1.0 OS=Rattus norvegicus OX=10116 GN=H1-0 PE=2 SV=2	0	FALSE	20.232	16	3	71	3	194	20.9	10.9	132.95	H1-0	0.702	1.146	0.804	0.0033383	0.47588	0.58873	6.40019e+07	4.49299e+07	5.5865e+07	12.97	12.72	9.34	6.32398e+07	5.43321e+07	6.24662e+07	4.42494e+07	4.43134e+07	4.92301e+07	4.11286e+07	4.60787e+07	4.81735e+07	3.34566e+07	4.21884e+07	3.98849e+07	4.85502e+07	4.6095e+07	42409060	5.202e+07	High	High	High	High	High	High	High
High	D3ZFP4	DNA replication licensing factor MCM3 OS=Rattus norvegicus OX=10116 GN=Mcm3 PE=1 SV=3	0	FALSE	15.417	8	5	21	5	813	91.6	5.48	27.65	Mcm3	0.914	1.145	1.046	0.889365	0.994051	1	8.35171e+06	7.62941e+06	7.29205e+06	17.52	16.73	27.53	7.74316e+06	7.7231e+06	6.604e+06	7.4124e+06	5.58331e+06	5.78543e+06	8379918	5762598	8.81834e+06	7393423	7.41789e+06	5.55925e+06	7.27374e+06	4.87795e+06	8.28694e+06	5.15173e+06	High	Peak Found	High	High	High	High	High
High	Q3KRF2	High density lipoprotein binding protein (Vigilin) OS=Rattus norvegicus OX=10116 GN=Hdlbp PE=1 SV=1	0	FALSE	54.926	16	15	95	15	1268	141.6	6.95	161.36	Hdlbp	1.038	1.144	1.187	0.834698	0.885198	0.772755	4.92737e+07	5.11356e+07	4.30707e+07	11.42	8.77	11.09	3.71894e+07	4.30712e+07	4.49504e+07	2.85011e+07	4.03742e+07	34219068	4.93805e+07	4.80043e+07	5.01841e+07	4.08272e+07	51971896	4.37379e+07	38915117	3.12903e+07	3.90488e+07	3.82541e+07	High	High	High	High	High	High	High
High	A0A0G2K8V2	Metavinculin OS=Rattus norvegicus OX=10116 GN=Vcl PE=1 SV=1	0	FALSE	17.057	7	5	19	5	1134	123.5	5.71	12.27		0.857	1.144	0.98	0.999998	0.999997	1	5.10814e+06	4.37709e+06	4.4646e+06	47.61	63.42	38.01	4.21849e+06	3.39713e+06	8.62389e+06	3.4184e+06	5.02978e+06	1705101	9305615	7.88962e+06	2.28765e+06	2410383	2.79538e+06	6.24806e+06	1.46477e+06	4.28775e+06	4.34797e+06	3.69149e+06	High	High	High	Peak Found	Peak Found	Peak Found	High
High	P81795	Eukaryotic translation initiation factor 2 subunit 3, X-linked OS=Rattus norvegicus OX=10116 GN=Eif2s3 PE=1 SV=2	0	FALSE	28.516	18	6	57	6	472	51	8.4	83.47	Eif2s3	0.954	1.143	1.091	0.999998	0.999997	1	1.99693e+07	1.90574e+07	1.74707e+07	18.94	17.7	11.65	1.6717e+07	2.00889e+07	1.23846e+07	1.62209e+07	1.35931e+07	1.54094e+07	1.76653e+07	1.60911e+07	18279206	1.92913e+07	2.37854e+07	1.23393e+07	1.6284e+07	14133991	1.58187e+07	1.4268e+07	High	High	High	High	High	High	High
High	Q66H94	Peptidyl-prolyl cis-trans isomerase FKBP9 OS=Rattus norvegicus OX=10116 GN=Fkbp9 PE=2 SV=1	0	FALSE	44.057	21	11	116	11	570	63.1	5.1	243.34	Fkbp9	0.821	1.143	0.939	0.111803	0.673515	1	1.1187e+08	9.18557e+07	9.7845e+07	10.61	5.77	9.73	7.55698e+07	9.94353e+07	8.10591e+07	8.02812e+07	8.46086e+07	9.76869e+07	9.17326e+07	83457344	87976738	8.57203e+07	9.27412e+07	8.10402e+07	8.65352e+07	82684927	7.47835e+07	88960319	High	High	High	High	High	High	High
High	P29315	Ribonuclease inhibitor OS=Rattus norvegicus OX=10116 GN=Rnh1 PE=1 SV=2	0	FALSE	35.177	26	9	97	9	456	49.9	4.79	172.31	Rnh1	1.103	1.141	1.258	0.514304	0.999997	0.919193	4.12615e+07	4.5492e+07	3.61501e+07	11.63	11.01	16.05	2.97748e+07	34490975	2.86675e+07	2.94083e+07	3.58197e+07	3.38631e+07	4.5356e+07	3.36424e+07	4.99752e+07	4.42068e+07	4.41087e+07	3.79831e+07	2.96554e+07	4.02136e+07	3.08168e+07	3.21763e+07	High	High	High	High	High	High	High
High	A0A0G2JU12	Microsomal glutathione S-transferase 2 OS=Rattus norvegicus OX=10116 GN=Mgst2 PE=1 SV=1	0	FALSE	10.484	20	2	32	2	128	14.8	9.77	71.06		0.802	1.141	0.915	0.000124914	0.0597042	0.242444	8.17517e+07	6.55532e+07	7.1634e+07	3.63	5.3	4.1	66300102	66834891	70485704	61054276	63686397	65063361	61188756	54267499	64629623	66236441	62433238	60458528	61775496	59415649	62916092	65674851	High	High	High	High	High	High	High
High	Q4V8J6	YTH N(6)-methyladenosine RNA-binding protein 1 OS=Rattus norvegicus OX=10116 GN=Ythdf1 PE=1 SV=1	0	FALSE	11.187	5	2	9	2	559	60.9	8.95	11.47	Ythdf1	0.703	1.141	0.802	0.0366253	0.743602	1	2.78519e+06	1.95718e+06	2.44062e+06	9.16	11.01	18.36		1944766	2.45406e+06	2.11669e+06	2.23618e+06	2.24361e+06	2.06989e+06	2106839	1.98132e+06	1.76386e+06	1928376	1725581		2.04043e+06	1.67406e+06	2550970	High	Peak Found	High	High	Peak Found	High	High
High	P15800	Laminin subunit beta-2 OS=Rattus norvegicus OX=10116 GN=Lamb2 PE=1 SV=1	0	FALSE	54.417	9	12	106	12	1801	196.3	6.79	188.77	Lamb2	0.928	1.14	1.058	0.705142	0.999997	1	4.355e+07	4.04044e+07	3.81945e+07	9.96	20.44	14.59	3.26727e+07	3.45747e+07	3.28353e+07	3.20807e+07	3.82125e+07	38091393	43147212	40429723	4.29935e+07	2.57418e+07	3.31444e+07	3.45268e+07	38888679	31233012	3.1197e+07	3.58867e+07	High	High	High	High	High	High	High
High	G3V728	4-nitrophenylphosphatase domain and non-neuronal SNAP25-like protein homolog 1 (C. elegans), isoform CRA_b OS=Rattus norvegicus OX=10116 GN=Nipsnap1 PE=1 SV=1	0	FALSE	8.685	8	2	19	2	284	33.3	9.38	33.79	Nipsnap1	0.176	1.14	0.201	0.699088	0.999997	1	1.35153e+07	2.3773e+06	1.18542e+07	63.56	93.64	71.8	1.35944e+07	1.25262e+07	1.57596e+06	1.75497e+06	9.7304e+06	1.19092e+07		2.10273e+06	1.29898e+06	1.00225e+07	9.89462e+06	1.10044e+06	1.02824e+07	1.27108e+06		1.08943e+07	High	High	High	High	High	High	High
High	A0A0H2UHF6	PRA1 family protein OS=Rattus norvegicus OX=10116 GN=Arl6ip5 PE=1 SV=1	0	FALSE	13.156	13	2	33	2	207	23.6	9.6	106.35	Arl6ip5	0.877	1.138	0.998	0.516109	0.525943	1	1.53254e+07	1.34391e+07	1.34624e+07	6.72	10.5	3.71	1.23984e+07	1.33941e+07	1.24425e+07	11497607	10740127	1.22371e+07	1.40966e+07	1.43403e+07	1.3333e+07	1.2609e+07	1.34961e+07	1.14926e+07	1.14551e+07	11358200	1.15948e+07	1.22597e+07	High	High	High	High	High	High	High
High	P19234	NADH dehydrogenase [ubiquinone] flavoprotein 2, mitochondrial OS=Rattus norvegicus OX=10116 GN=Ndufv2 PE=1 SV=2	0	FALSE	20.165	22	4	45	4	248	27.4	6.68	89.1	Ndufv2	1.06	1.137	1.206	0.911184	0.999997	0.968398	8.21807e+06	8.71268e+06	7.22543e+06	10.68	14.1	11.55	6.74922e+06	6.9584e+06	5629739	5.78165e+06	6.33999e+06	6.10025e+06	8.82264e+06	8.14681e+06	7.03916e+06	8.49333e+06	8.42111e+06	6.37009e+06	5.54731e+06	6839078	5.44799e+06	6903122	High	High	High	High	High	High	High
High	P68370	Tubulin alpha-1A chain OS=Rattus norvegicus OX=10116 GN=Tuba1a PE=1 SV=1	0	FALSE	442.249	85	60	1249	2	451	50.1	5.06	2978.88	Tuba1a	0.896	1.137	1.019	0.0875377	0.151898	1	3.53559e+09	3.1683e+09	3.10868e+09	5.39	5.87	3.95	2.82205e+09	2887450319	2.81665e+09	2.63705e+09	2.75718e+09	2.80105e+09	3039188985	2988844136	3.1845e+09	2.9624e+09	3.02893e+09	2.67971e+09	2.59148e+09	2.67078e+09	2.65052e+09	2.75515e+09	High	High	High	High	High	High	High
High	D3ZLE2	Transmembrane and coiled-coil domain family 3 OS=Rattus norvegicus OX=10116 GN=Tmcc3 PE=1 SV=1	0	FALSE	16.803	12	4	16	4	477	53.5	8.48	15.37	Tmcc3	1.22	1.136	1.386	0.999998	0.999997	1	2.73858e+06	3.34028e+06	2.41044e+06	41.9	42.92	55.69	974620	3.28769e+06	1.90317e+06	2.45564e+06	2.92254e+06	1.49437e+06	3.25016e+06	1775330	1.34909e+06	3.70302e+06	3060031	4.69188e+06	2.43463e+06	1.5924e+06	3.60367e+06	835584	Peak Found	Peak Found	High	High	High	Peak Found	Peak Found
High	Q63570	26S proteasome regulatory subunit 6B OS=Rattus norvegicus OX=10116 GN=Psmc4 PE=1 SV=1	0	FALSE	49.972	32	10	61	10	418	47.4	5.21	54.51	Psmc4	1.001	1.136	1.137	0.970925	0.871658	0.845132	2.15698e+07	2.15892e+07	1.89847e+07	9.97	8.07	11.2	1.37545e+07	1.74238e+07	1.99495e+07	15672065	1.48886e+07	1.89476e+07	1.94613e+07	18882853	2.46313e+07	1.86155e+07	2.04942e+07	2.08109e+07	1.6979e+07	1.43664e+07	1.81367e+07	1.6002e+07	High	High	High	High	High	High	High
High	A0A096MK61	Cartilage-associated protein-like 1 OS=Rattus norvegicus OX=10116 GN=Crtapl1 PE=1 SV=1	0	FALSE	16.667	11	5	43	5	403	46.5	5.8	79	Crtapl1	0.85	1.136	0.966	0.832156	0.671948	1	4.0067e+07	3.40637e+07	3.52639e+07	16.83	8.58	32.02	28934279	2.38679e+07	4.15933e+07	3.02804e+07	3.43098e+07	3.09954e+07	3.24156e+07	3.0835e+07	3.82271e+07	3.13605e+07	3.00515e+07	2.96082e+07	3.0237e+07	27442090	3.3854e+07	1.55383e+07	High	High	High	High	High	High	High
High	D3ZMX6	Syntrophin, beta 2 OS=Rattus norvegicus OX=10116 GN=Sntb2 PE=1 SV=3	0	FALSE	6.627	4	2	7	2	522	56.5	8.69	10.62		0.789	1.136	0.896	0.802476	0.999997	1	3.9428e+06	3.11019e+06	3.4707e+06	21.57	23.76	22.57	3.08104e+06	1.95178e+06		2.94392e+06	3365485	3.05718e+06	3.85473e+06	2.53204e+06	3.37046e+06	3.35817e+06	2458739	2.13765e+06	3.39378e+06	2.25485e+06	3.58458e+06	2.70594e+06	Peak Found	Peak Found	Not Found	Peak Found	High	Peak Found	Peak Found
High	P82808	Glutamine--fructose-6-phosphate aminotransferase [isomerizing] 1 OS=Rattus norvegicus OX=10116 GN=Gfpt1 PE=1 SV=3	0	FALSE	29.543	15	7	50	7	681	76.8	6.84	78.4	Gfpt1	1.072	1.135	1.217	0.422563	0.999997	1	9.61286e+06	1.0309e+07	8.46944e+06	22.44	18.46	23.49	7.90929e+06	8.06504e+06	8.37811e+06	7.36872e+06	3.91627e+06	6790246	8447984	8.29639e+06	9.56446e+06	1.04425e+07	1.43444e+07	1.15839e+07	7.56026e+06	1.01203e+07	6.60419e+06	6959411	High	High	High	High	High	High	High
High	D4A7R0	Signal recognition particle subunit SRP72 OS=Rattus norvegicus OX=10116 GN=LOC108348180 PE=1 SV=2	0	FALSE	31.742	12	7	76	7	670	74.6	9.17	176.36		0.869	1.135	0.987	0.917307	0.999997	1	2.91888e+07	2.53791e+07	2.57094e+07	19.53	9.84	4.94	2.86007e+07	1.83227e+07	2.00985e+07	2.2608e+07	2.35597e+07	2.29417e+07	2.23346e+07	2.15465e+07	3.03059e+07	2.71618e+07	2.57063e+07	2.1924e+07	2.05986e+07	2.31496e+07	2.15726e+07	2.35366e+07	High	High	High	High	High	High	High
High	Q5RJR8	Leucine-rich repeat-containing protein 59 OS=Rattus norvegicus OX=10116 GN=Lrrc59 PE=1 SV=1	0	FALSE	46.496	33	9	125	9	307	34.8	9.52	282.35	Lrrc59	0.858	1.135	0.973	0.0114293	0.180842	1	1.21663e+08	1.04343e+08	1.07231e+08	7.74	3.92	5.38	9.65305e+07	9.9441e+07	9.61433e+07	9.17922e+07	1.0204e+08	9.30115e+07	9.45271e+07	9.5522e+07	9.91412e+07	9.95103e+07	1.03088e+08	8.90216e+07	8.86273e+07	9.4458e+07	9.07293e+07	9.2837e+07	High	High	High	High	High	High	High
High	D3ZTX0	Transmembrane emp24 domain-containing protein 7 OS=Rattus norvegicus OX=10116 GN=Tmed7 PE=1 SV=1	0	FALSE	46.527	35	7	110	7	226	25.5	6.89	261.68	Tmed7	0.825	1.135	0.937	0.250927	0.999997	1	2.26454e+08	1.86867e+08	1.99451e+08	12.53	18	18.41	1.98188e+08	189030404	1.70951e+08	177342414	1.72777e+08	1.54221e+08	2.01633e+08	1.66086e+08	1.50958e+08	1.85935e+08	1.85964e+08	1.23912e+08	2.01517e+08	1.68177e+08	1.73269e+08	1.4843e+08	High	High	High	High	High	High	High
High	Q5PQR0	RALY heterogeneous nuclear ribonucleoprotein OS=Rattus norvegicus OX=10116 GN=Raly PE=1 SV=1	0	FALSE	9.618	11	3	37	3	295	31	9.47	72.49	Raly	0.753	1.135	0.855	0.00972568	0.776925	0.65504	1.55234e+07	1.16923e+07	1.3672e+07	9.02	17.24	6.65	1.16944e+07	11772751	1.24914e+07	1.18373e+07	1.35001e+07	1.3311e+07	11161021	1.12319e+07	1.22429e+07	9.05638e+06	1.11379e+07	7245130	1.12807e+07	1.10567e+07	10923307	1.32896e+07	High	High	High	High	High	High	High
High	P25235	Dolichyl-diphosphooligosaccharide--protein glycosyltransferase subunit 2 OS=Rattus norvegicus OX=10116 GN=Rpn2 PE=2 SV=2	0	FALSE	62.295	21	10	128	10	631	69	5.97	305.41	Rpn2	0.996	1.134	1.13	0.999998	0.999997	1	1.28232e+08	1.27774e+08	1.13038e+08	11.73	16.43	14.1	9.86695e+07	1.08074e+08	9.18372e+07	9.29774e+07	7.84929e+07	1.10501e+08	1.33206e+08	9.3773e+07	131693264	1.16508e+08	1.32097e+08	8.50571e+07	1.01143e+08	104617649	8.94666e+07	8.79207e+07	High	High	High	High	High	High	High
High	A0JPJ7	Obg-like ATPase 1 OS=Rattus norvegicus OX=10116 GN=Ola1 PE=2 SV=1	0	FALSE	26.449	21	6	61	6	396	44.5	7.77	105.2	Ola1	1.217	1.133	1.378	0.841095	0.999997	0.891	1.42823e+07	1.73817e+07	1.26103e+07	12.12	26.9	12.18	1.37011e+07	1.2047e+07	12381154	11556815	1.03841e+07	1.05858e+07	2.03985e+07	1.70367e+07	2.07562e+07	1.47788e+07	1.23531e+07	1.06355e+07	1.09008e+07	1.23637e+07	1.01564e+07	1.07002e+07	High	High	High	High	High	High	High
High	A0A0G2JZI2	Glutamyl-prolyl-tRNA synthetase OS=Rattus norvegicus OX=10116 GN=Eprs PE=1 SV=1	0	FALSE	202.935	31	38	340	38	1512	169.8	7.44	709.58		0.845	1.133	0.957	0.0853743	0.484926	1	9.51133e+08	8.03644e+08	8.39603e+08	6.22	10.3	6.37	7.67517e+08	7.76904e+08	7.41427e+08	7.1629e+08	7.41602e+08	7.73832e+08	8.17816e+08	8.09907e+08	8.35227e+08	7.26699e+08	7.15671e+08	6.94048e+08	6.86498e+08	7.57478e+08	7.18094e+08	7.17917e+08	High	High	High	High	High	High	High
High	Q75Q40	Mitochondrial import receptor subunit TOM40 homolog OS=Rattus norvegicus OX=10116 GN=Tomm40 PE=1 SV=1	0	FALSE	10.332	11	3	18	3	361	37.9	8.35	34.63	Tomm40	0.759	1.133	0.861	0.136334	0.858607	1	8.79967e+06	6.68232e+06	7.76481e+06	17.04	15.91	20.06	8104429	6.35653e+06	7.92558e+06	7.71146e+06	5.34725e+06	7.11634e+06	6.37586e+06	5.5218e+06	5189424	5.86787e+06	8.30352e+06	6.58701e+06	6.83486e+06	5.88609e+06	7.8558e+06	5.19502e+06	High	High	High	High	High	Peak Found	High
High	P01966	SWISS-PROT:P01966 (Bos taurus) Hemoglobin subunit alpha	0	TRUE	110.122	52	9	222	9	142	15.2	8.44	691.48	HBA	0.943	1.132	1.068	0.999998	0.885198	1	5.26559e+08	4.9668e+08	4.65098e+08	12.29	16.7	3.47	4.6751e+08	4.91967e+08	4.69738e+08	367815406	3.49338e+08	370774611	5.35136e+08	511418306	5.58955e+08	4.1477e+08	4.26929e+08	380729126	3.81351e+08	3.99334e+08	392007180	4.16197e+08	High	High	High	High	High	High	High
High	A0A0H2UHD9	Nicalin OS=Rattus norvegicus OX=10116 GN=Ncln PE=1 SV=1	0	FALSE	25.223	9	4	51	4	562	62.8	6.58	146.04	Ncln	0.889	1.132	1.006	0.117344	0.860898	1	1.3986e+07	1.24339e+07	1.23561e+07	14.03	11.08	7.82	1.11639e+07	1.50095e+07	12064093	8759708	11006599	10731023	1.14095e+07	11387680	1.25759e+07	1.15533e+07	1.05554e+07	8.9336e+06	1.13656e+07	10310897	1.08465e+07	1.10971e+07	High	High	High	High	High	High	High
High	D4A7R3	Nucleoporin 205 OS=Rattus norvegicus OX=10116 GN=Nup205 PE=1 SV=1	0	FALSE	41.749	7	12	100	12	2008	227.1	6.32	190.51		0.787	1.132	0.891	0.00157856	0.236805	0.623852	4.92976e+07	3.88095e+07	4.35672e+07	7.09	7.31	5.62	4.30821e+07	37305378	4.2485e+07	3.6953e+07	3.85115e+07	4.00336e+07	3.46063e+07	3.83784e+07	4.07436e+07	3.65537e+07	35361756	3.35858e+07	3.36128e+07	3.768e+07	4.08374e+07	3.80344e+07	High	High	High	High	High	High	High
High	Q505J9	Outer mitochondrial transmembrane helix translocase OS=Rattus norvegicus OX=10116 GN=Atad1 PE=1 SV=1	0	FALSE	20.994	17	5	50	5	361	40.7	6.9	88.74	Atad1	0.833	1.131	0.942	0.153331	0.557141	1	3.28581e+07	2.73656e+07	2.90405e+07	7.11	13.76	12.6	2.71923e+07	2.78947e+07	2.67587e+07	2.522e+07	2.46502e+07	2.47863e+07	3.05048e+07	2.52094e+07	2.59345e+07	2.61428e+07	2.69899e+07	2.06113e+07	2.52973e+07	2.36923e+07	2.60746e+07	2.14656e+07	High	High	High	High	High	High	High
High	P13803	Electron transfer flavoprotein subunit alpha, mitochondrial OS=Rattus norvegicus OX=10116 GN=Etfa PE=1 SV=4	0	FALSE	79.86	44	10	149	10	333	34.9	8.38	421.37	Etfa	0.896	1.13	1.013	0.0404611	0.075225	1	1.13868e+08	1.02077e+08	1.00802e+08	4.75	5.89	2.38	8.95238e+07	9.49052e+07	9.48169e+07	8.66214e+07	8.70099e+07	8.94365e+07	1.01184e+08	9.12857e+07	9.52203e+07	9.69137e+07	9.93189e+07	9.23479e+07	8.17526e+07	8.35167e+07	8.50487e+07	9.34774e+07	High	High	High	High	High	High	High
High	Q5FVC4	DnaJ (Hsp40) homolog, subfamily B, member 12 OS=Rattus norvegicus OX=10116 GN=Dnajb12 PE=1 SV=1	0	FALSE	16.456	12	4	28	4	378	42.5	8.5	43.41	Dnajb12	0.792	1.13	0.895	0.103779	0.821985	1	2.81975e+07	2.23368e+07	2.49583e+07	15.07	11.07	14.54	24325463	2.35263e+07	1.80182e+07	23097038	2.1524e+07	2.26332e+07	2.09358e+07	2.16119e+07	2.11886e+07	17594102	2.36379e+07	1.7662e+07	1.53803e+07	2.29148e+07	2.25702e+07	2.22237e+07	High	High	High	High	High	High	High
High	A0A0G2JZ69	Spectrin alpha chain, non-erythrocytic 1 OS=Rattus norvegicus OX=10116 GN=Sptan1 PE=1 SV=1	0	FALSE	11.114	2	3	10	3	2489	286.5	5.39	12.05		0.807	1.129	0.911	0.994109	0.999997	1	8.27363e+06	6.67492e+06	7.33016e+06	28.22	46.79	41.28		8.16758e+06	7.30638e+06	5.85136e+06	3.47187e+06	5.04542e+06	8.06308e+06	1.14057e+06	6.33348e+06	6.61122e+06	6.14681e+06	9.52805e+06	4.76475e+06	2.70323e+06	7.88605e+06	8.45298e+06	Not Found	Peak Found	High	Peak Found	High	Peak Found	High
High	O88941	Mannosyl-oligosaccharide glucosidase OS=Rattus norvegicus OX=10116 GN=Mogs PE=1 SV=1	0	FALSE	72.801	20	12	144	12	834	91.8	9.01	289.03	Mogs	0.85	1.128	0.959	0.0361393	0.545997	1	9.47472e+07	8.05346e+07	8.39948e+07	7.93	5.54	7.92	7.76606e+07	7.62787e+07	7.10664e+07	7.05078e+07	74952438	7.4042e+07	7.41318e+07	74660324	7.31899e+07	7.46476e+07	8.18641e+07	6.87792e+07	7.40608e+07	7.22424e+07	7.15371e+07	70911077	High	High	High	High	High	High	High
High	G3V7J0	Aldehyde dehydrogenase family 6, subfamily A1, isoform CRA_b OS=Rattus norvegicus OX=10116 GN=Aldh6a1 PE=1 SV=1	0	FALSE	62.718	28	11	156	11	535	57.7	8.18	340.5	Aldh6a1	0.884	1.127	0.996	0.17833	0.713564	1	7.98846e+07	7.06172e+07	7.08961e+07	8.66	9.56	7.91	6.67048e+07	6.10215e+07	6.42229e+07	6.1912e+07	6.59049e+07	6.17997e+07	7.06395e+07	6.43162e+07	6.91058e+07	6.56455e+07	7.15747e+07	5.34399e+07	6.38068e+07	6.08413e+07	5.86567e+07	6.34734e+07	High	High	High	High	High	High	High
High	Q9JJ54	Heterogeneous nuclear ribonucleoprotein D0 OS=Rattus norvegicus OX=10116 GN=Hnrnpd PE=1 SV=2	0	FALSE	11.962	9	3	21	3	353	38.2	7.81	33.26	Hnrnpd	0.702	1.127	0.792	0.00520158	0.894742	0.352785	4.84807e+07	3.4055e+07	4.30228e+07	5.76	19.53	4.91	39981377	4.20874e+07	3.98115e+07	3.46539e+07	3.41687e+07	3.96525e+07	3.2683e+07	3.19302e+07	3.63264e+07	30269321	20885087	2.60835e+07	3.45363e+07	3.57615e+07	3.86729e+07	3.62011e+07	High	Peak Found	High	High	High	High	Peak Found
High	D3ZNQ6	Ubiquitin-conjugating enzyme E2M OS=Rattus norvegicus OX=10116 GN=Ube2m PE=1 SV=1	0	FALSE	9.219	20	3	18	3	183	20.9	7.69	6.92	LOC111139876; LOC112806426; Ube2m; UBE2M	0.898	1.126	1.011	0.918639	0.999997	1	7.80017e+06	7.00767e+06	6.92901e+06	13.65	16.62	14.9	4.5925e+06	7.14916e+06	7.49089e+06	5.33802e+06	6.18627e+06	5.78964e+06	5.16616e+06	7.75314e+06	7.75233e+06	6.05307e+06	5993969	6.96837e+06	5.75114e+06	7392285	5.64131e+06	6.12333e+06	High	High	High	High	Peak Found	High	High
High	P67779	Prohibitin 1 OS=Rattus norvegicus OX=10116 GN=Phb1 PE=1 SV=1	0	FALSE	20.219	21	5	62	5	272	29.8	5.76	128.91	Phb1	0.726	1.126	0.817	0.000145087	0.283535	0.103429	5.58449e+07	4.05346e+07	4.96111e+07	5.51	7.03	8.49	4.66456e+07	45691076	4.99094e+07	4.33799e+07	4.10304e+07	4.49661e+07	3.94938e+07	3.50527e+07	4.13539e+07	3.95838e+07	3.78744e+07	3.33852e+07	4.42213e+07	4.37249e+07	4.07646e+07	4.32488e+07	High	High	High	High	High	High	High
High	F6QBA3	Perilipin OS=Rattus norvegicus OX=10116 GN=Plin2 PE=1 SV=1	0	FALSE	22.691	16	5	34	5	421	46.2	5.85	75.61	Plin2	0.898	1.125	1.01	0.55378	0.999997	1	2.48485e+07	2.23125e+07	2.20915e+07	18.97	12.49	16.39	2.30935e+07	1.67148e+07	1.86899e+07	2.18828e+07	21791572	1.79753e+07	2.26213e+07	2.0317e+07	2.26559e+07	2.06511e+07	1.83878e+07	1.69782e+07	2.1847e+07	1.74419e+07	1.64401e+07	2.14981e+07	High	High	High	High	High	High	High
High	Q6IRJ7	Annexin OS=Rattus norvegicus OX=10116 GN=Anxa7 PE=1 SV=1	0	FALSE	11.381	8	3	31	3	463	50	6.18	29.74	Anxa7	0.873	1.125	0.983	0.845178	0.953078	1	2.5284e+07	2.20771e+07	2.24701e+07	13.61	15.4	8.84	2.17186e+07	2.37186e+07	1.83813e+07	1.83002e+07	1.896e+07	1.71074e+07	2.49182e+07	1.96923e+07	2.18359e+07	2.39863e+07	21892039	16104445	1.90953e+07	18938339	19529287	1.77527e+07	High	High	High	High	High	High	High
High	B2RZD6	NDUFA4, mitochondrial complex-associated OS=Rattus norvegicus OX=10116 GN=Ndufa4 PE=1 SV=1	0	FALSE	9.652	27	2	20	2	82	9.3	9.52	46.97	Ndufa4	0.816	1.125	0.918	0.0945157	0.901173	1	3.34115e+07	2.72775e+07	2.9708e+07	7.53	9.52	11.04	26043626	27797251	24890421	2.43692e+07	26110664	2.5225e+07	2.27424e+07	2.25972e+07	2.44122e+07	2.8571e+07	30102849	2.65502e+07	2.45343e+07	28401756	2.2922e+07	26385908	High	High	High	High	High	High	High
High	Q6AYZ1	Tubulin alpha-1C chain OS=Rattus norvegicus OX=10116 GN=Tuba1c PE=1 SV=1	0	FALSE	413.901	85	58	1170	4	449	49.9	5.1	2688.16	Tuba1c	0.772	1.125	0.869	0.0525366	0.998236	0.909757	7.28119e+07	5.62143e+07	6.47195e+07	11.35	10.19	2.99	5.89893e+07	59513188	4.96532e+07	55538364	5.67346e+07	5.49301e+07	56564731	4.99279e+07	66096487	5.27465e+07	5.23377e+07	4.73391e+07	5.41693e+07	5.41231e+07	5.66899e+07	5.8136e+07	High	High	High	High	High	High	High
High	P63326	40S ribosomal protein S10 OS=Rattus norvegicus OX=10116 GN=Rps10 PE=2 SV=1	0	FALSE	10.667	14	2	30	2	165	18.9	10.15	70.59	Rps10	0.983	1.124	1.105	0.999998	0.785518	1	1.43236e+07	1.40863e+07	1.27483e+07	8.85	11.14	13.7	1.20639e+07	1.28239e+07	1.25616e+07	9.88969e+06	11044080	9.92983e+06	1.27801e+07	12241140	14973041	10646568	1.2948e+07	1.41989e+07	11485371	9.0688e+06	1.22513e+07	1.06818e+07	High	High	High	High	High	High	High
High	F1MAN8	Laminin subunit alpha 5 OS=Rattus norvegicus OX=10116 GN=Lama5 PE=1 SV=2	0	FALSE	336.493	20	54	623	54	3713	403.5	6.68	1610.84	Lama5	0.812	1.124	0.913	0.00345831	0.363664	0.718555	5.09267e+08	4.13491e+08	4.52965e+08	7.85	8.6	3.23	3.84895e+08	4.02256e+08	408419795	4.04157e+08	4.16263e+08	4.35278e+08	3.91489e+08	3.83544e+08	4.23355e+08	3.79541e+08	3.70339e+08	3.23875e+08	3.76278e+08	3.83972e+08	3.83715e+08	4.10559e+08	High	High	High	High	High	High	High
High	D3ZUM4	Beta-galactosidase OS=Rattus norvegicus OX=10116 GN=Glb1 PE=1 SV=1	0	FALSE	36.968	18	9	83	9	647	73.2	7.49	139.19	Glb1	0.782	1.123	0.879	0.00374873	0.784297	0.353196	5.87551e+07	4.59659e+07	5.23168e+07	7.63	8.29	5.21	4.78883e+07	4.70655e+07	4.36155e+07	4.15962e+07	4.71365e+07	4.85202e+07	4.48034e+07	42248056	4.69053e+07	39665498	4.49301e+07	3.65838e+07	4.23139e+07	4.78454e+07	4.52347e+07	4.69775e+07	High	High	High	High	High	High	High
High	Q6AYN8	DNA replication licensing factor MCM7 OS=Rattus norvegicus OX=10116 GN=Mcm7 PE=1 SV=1	0	FALSE	12.062	5	3	11	3	719	81	6.25	13.59	Mcm7	0.725	1.123	0.815	0.557538	0.999997	1	5.21687e+06	3.78478e+06	4.64562e+06	21.4	37.4	21.41	4.49339e+06	4.32939e+06	3.10689e+06	3.3098e+06	4.91676e+06		5.87682e+06	3.21266e+06	4.19372e+06	1.8531e+06	3.92625e+06	3.32597e+06	5.24757e+06	3.58191e+06	3.75315e+06	4.62933e+06	High	High	High	High	High	High	High
High	Q32KJ5	N-acetylglucosamine-6-sulfatase OS=Rattus norvegicus OX=10116 GN=Gns PE=1 SV=1	0	FALSE	33.606	17	9	104	8	544	60.9	7.72	203.73	Gns	0.836	1.122	0.937	0.0298613	0.529826	1	1.03317e+08	8.63476e+07	9.21126e+07	5.41	8.5	8.41	7.44686e+07	85659730	8.3625e+07	7.31383e+07	8.18309e+07	8.89909e+07	8.21732e+07	7.97425e+07	9.40138e+07	77816577	8.27008e+07	6.83314e+07	8.08791e+07	6.89169e+07	8.01075e+07	85287873	High	High	High	High	High	High	High
High	Q7TSN4	Phosphatidylinositol-glycan biosynthesis class W protein OS=Rattus norvegicus OX=10116 GN=Pigw PE=1 SV=1	0	FALSE	8.147	5	2	6	2	502	56.4	9.28	9.4	Pigw	0.795	1.122	0.891				1.9948e+06	1.58529e+06	1.77849e+06	13.63							1.38975e+06	1.81646e+06	1.4131e+06								1558292		Not Found	High	Not Found	High	Peak Found	High	High
High	P12075	Cytochrome c oxidase subunit 5B, mitochondrial OS=Rattus norvegicus OX=10116 GN=Cox5b PE=1 SV=2	0	FALSE	12.945	23	2	30	2	129	13.9	7.78	63.58	Cox5b	0.675	1.122	0.757	0.875856	0.999997	1	3.89079e+07	2.62505e+07	3.46766e+07	34.49	29.49	32.3	26553858	37456178	19086702	35062294	3.41886e+07	1.74751e+07	41557373	23374519	25097925	26291483	26075473	21336095	40790567	30346794	29025483	21209582	High	High	High	High	High	High	High
High	Q8VHU4	Elongator complex protein 1 OS=Rattus norvegicus OX=10116 GN=Elp1 PE=2 SV=1	0	FALSE	48.457	11	10	99	10	1331	149.1	6.39	165.69	Elp1	0.97	1.121	1.087	0.948542	0.487479	1	2.34802e+07	2.27663e+07	2.09411e+07	7.44	12.23	3.16	1.73273e+07	1.92316e+07	2.16886e+07	16343793	2.0932e+07	1.96667e+07	2.06439e+07	1.95384e+07	2.76307e+07	2.10864e+07	2.44116e+07	1.74529e+07	17606240	1.7383e+07	1.799e+07	1.9383e+07	High	High	High	High	High	High	High
High	B2RYW9	Fumarylacetoacetate hydrolase domain-containing protein 2 OS=Rattus norvegicus OX=10116 GN=Fahd2 PE=1 SV=1	0	FALSE	9.052	13	3	11	3	313	34.6	8.35	16.43	Fahd2	0.766	1.121	0.859	0.980643	0.999997	1	4.90749e+06	3.75862e+06	4.37621e+06	38.95	25.75	14.57	3.75094e+06	1474114	4.42081e+06	2.00209e+06	4.53256e+06	4918253	3.79428e+06	2.92003e+06	4459833	3.66144e+06	1.90284e+06	3314092	3.84165e+06	3.32639e+06	3.15085e+06	4.47465e+06	High	Peak Found	High	High	High	High	High
High	D3ZD11	Signal peptidase complex subunit 2 OS=Rattus norvegicus OX=10116 GN=Spcs2 PE=1 SV=1	0	FALSE	12.656	22	4	43	4	226	25	8.57	74.49	Spcs2	0.795	1.12	0.89	0.34215	0.999997	1	1.46879e+07	1.16735e+07	1.3111e+07	13.92	17.05	18.88	1.3484e+07	10252823	1.2663e+07	10855965	11520039	9815106	1.3447e+07	9476231	11152788	11482804	9243501	11938193	12958736	12111586	10396532	9813610	High	High	High	High	High	High	High
High	Q6P7R8	Very-long-chain 3-oxoacyl-CoA reductase OS=Rattus norvegicus OX=10116 GN=Hsd17b12 PE=2 SV=1	0	FALSE	56.379	27	7	124	6	312	34.8	9.67	228.31	Hsd17b12	0.911	1.119	1.02	0.0340218	0.101904	1	1.24512e+08	1.13455e+08	1.11258e+08	4.9	3.11	3.17	9.82287e+07	1.02351e+08	1.01671e+08	9.19127e+07	9.78502e+07	95990510	1.04918e+08	1.01272e+08	1.12502e+08	107526053	1.09536e+08	9.85186e+07	86475832	9.68896e+07	9.93008e+07	1.00377e+08	High	High	High	High	High	High	High
High	B5DFI9	Protein-serine/threonine kinase OS=Rattus norvegicus OX=10116 GN=Pdk3 PE=2 SV=1	0	FALSE	14.527	10	4	50	4	415	47.9	8.81	75.26	Pdk3	0.849	1.119	0.95	0.122782	0.885198	1	4.16539e+07	3.53573e+07	3.72236e+07	10.27	8.9	8.01	3.27636e+07	3.43423e+07	29233016	32145318	3.06367e+07	3.57473e+07	3.27323e+07	34049423	3.7105e+07	2.85369e+07	3.40445e+07	2.9831e+07	3.13982e+07	3.38556e+07	3.08606e+07	3.16456e+07	High	High	High	High	High	High	High
High	P05712	Ras-related protein Rab-2A OS=Rattus norvegicus OX=10116 GN=Rab2a PE=2 SV=1	0	FALSE	55.951	42	8	138	3	212	23.5	6.54	422.83	Rab2a	0.821	1.119	0.919	0.000946887	0.169216	0.58873	2.36946e+08	1.94609e+08	2.11741e+08	7.05	4.01	4.47	1.87971e+08	1.93694e+08	1.90407e+08	1.84518e+08	1.96478e+08	189506384	1.8076e+08	1.71626e+08	1.94345e+08	183139434	1.95651e+08	1.63278e+08	180356267	1.79445e+08	1.83019e+08	1.87244e+08	High	High	High	High	High	High	High
High	P27008	Poly [ADP-ribose] polymerase 1 OS=Rattus norvegicus OX=10116 GN=Parp1 PE=1 SV=4	0	FALSE	17.174	6	4	18	4	1014	112.6	8.97	6.59	Parp1	0.806	1.119	0.902	0.999998	0.999997	1	5.66468e+06	4.56607e+06	5.06344e+06	39.08	35.78	45.95	4.16397e+06	5.16028e+06	5.30598e+06	4.6647e+06	2.75143e+06	1.36482e+06	2.31428e+06	4.80368e+06	3.82911e+06	5.9565e+06	2832133	5.32629e+06	6.5423e+06	2.10491e+06	5.17106e+06	3.99241e+06	High	High	High	Peak Found	High	High	High
High	Q6GQP4	Ras-related protein Rab-31 OS=Rattus norvegicus OX=10116 GN=Rab31 PE=1 SV=2	0	FALSE	22.21	28	4	32	4	194	21.4	7.12	87.39	Rab31	0.89	1.118	0.996	0.146566	0.545997	1	2.54648e+07	2.26719e+07	2.27681e+07	9.74	11.63	10.12	20627757	2.03864e+07	20398432	2.09042e+07	2.20356e+07	2.02596e+07	2.02763e+07	2.09348e+07	2.25392e+07	24177921	20099005	16785531	20135456	1.96341e+07	1.93403e+07	1.82009e+07	High	High	High	High	High	High	High
High	Q923V8	Selenoprotein F OS=Rattus norvegicus OX=10116 GN=Selenof PE=1 SV=3	0	FALSE	16.812	25	3	18	3	162	17.8	5.35	26.55	Selenof	1.308	1.117	1.461	0.142996	0.999997	0.500008	1.19788e+07	1.56693e+07	1.07282e+07	14.5	15.48	19.56	8.36224e+06	9819273	8613341	9347557	11257941	10025131	17060502	14490789	14014137	14534607	15916284	10919331	11711390	8501750	8505017	10401345	Peak Found	High	High	Peak Found	High	Peak Found	High
High	O35162	Heat shock 70 kDa protein 13 OS=Rattus norvegicus OX=10116 GN=Hspa13 PE=1 SV=2	0	FALSE	10.036	6	2	16	2	471	51.8	5.63	28	Hspa13	0.989	1.117	1.104	0.859193	0.999997	1	3.28201e+06	3.24572e+06	2.93924e+06	25.66	25.98	26.65	2010040		2.89181e+06	2.12162e+06	2.69038e+06	4.06089e+06	2.44558e+06	3.05948e+06	3452760	2898585	3.42437e+06	1.3619e+06	3.23829e+06	2.59214e+06	1.86141e+06	2.56069e+06	High	High	High	Peak Found	Peak Found	Peak Found	High
High	P17764	Acetyl-CoA acetyltransferase, mitochondrial OS=Rattus norvegicus OX=10116 GN=Acat1 PE=1 SV=1	0	FALSE	53.783	24	7	103	7	424	44.7	8.76	302.01	Acat1	0.928	1.117	1.036	0.378375	0.557141	1	1.48413e+08	1.37689e+08	1.32855e+08	8.06	7.49	3.33	1.1599e+08	1.25898e+08	1.13224e+08	1.13967e+08	1.13882e+08	1.12056e+08	1.26004e+08	1.28297e+08	1.40911e+08	1.26439e+08	125186169	1.09202e+08	1.07129e+08	105663063	119743173	1.2085e+08	High	High	High	High	High	High	High
High	A0A0G2JSJ8	Alpha-L-fucosidase OS=Rattus norvegicus OX=10116 GN=Fuca1 PE=1 SV=1	0	FALSE	14.816	11	4	45	4	462	53.4	6.24	75.24	Fuca1	0.918	1.117	1.026	0.782699	0.859657	1	3.16333e+07	2.9047e+07	2.83217e+07	8.69	8.61	9.86	2.74955e+07	2.27301e+07	2.57994e+07	2.3065e+07	2.3866e+07	2.65996e+07	3.0368e+07	2.67399e+07	2.88051e+07	25285826	2.92159e+07	2.52518e+07	2.60066e+07	2.31534e+07	25377038	2.37761e+07	High	High	High	High	High	High	High
High	A0A0G2K075	Translocon-associated protein subunit alpha OS=Rattus norvegicus OX=10116 GN=Ssr1 PE=1 SV=1	0	FALSE	4.428	7	2	19	2	292	32.8	4.49	24.4		0.73	1.117	0.816	0.0406323	0.999997	0.690586	7.89147e+06	5.76457e+06	7.06625e+06	16.21	19.8	7.37	6.92478e+06	6278472	4.97839e+06	6578792	5923109	6.67005e+06	5199648	5711027	5682145	3.22467e+06	5.92592e+06	4594480	6.19003e+06	5.66477e+06	6456748	6.0881e+06	High	High	High	High	High	High	High
High	D4A9D6	DEAH box protein 9 OS=Rattus norvegicus OX=10116 GN=Dhx9 PE=1 SV=1	0	FALSE	73.419	14	11	148	11	1174	131.6	6.35	330.56	Dhx9	0.881	1.116	0.984	0.32743	0.77618	1	5.4629e+07	4.81548e+07	4.89532e+07	3.94	13.01	6.76	4.30974e+07	4.57801e+07	4.76781e+07	3.6679e+07	4.26591e+07	4.16416e+07	5.23896e+07	4.49621e+07	4.57531e+07	4.64394e+07	4.70476e+07	3.61124e+07	4.21276e+07	4.12918e+07	4.25125e+07	4.11244e+07	High	High	High	High	High	High	High
High	A0JN30	Canopy 2 homolog (Zebrafish) OS=Rattus norvegicus OX=10116 GN=Cnpy2 PE=1 SV=1	0	FALSE	15.065	21	3	31	3	182	20.7	5.14	73.38	Cnpy2	0.857	1.116	0.957	0.859193	0.989031	1	1.29324e+07	1.10829e+07	1.15837e+07	18.82	36.98	44.88	1.05572e+07	7.52874e+06	13238014	8.15852e+06	9.50048e+06	1.29505e+07	1.10968e+07	4.14412e+06	1.61916e+07	11565295	8.42368e+06	9.12243e+06	1.04796e+07	1.19303e+07	8.95407e+06	3.56246e+06	High	High	High	High	High	High	High
High	F1LZW6	Solute carrier family 25 member 13 OS=Rattus norvegicus OX=10116 GN=Slc25a13 PE=1 SV=2	0	FALSE	23.404	17	7	57	7	484	54.1	7.25	73.45		0.647	1.116	0.722	0.0671949	0.999997	0.845132	1.38423e+07	8.95497e+06	1.2402e+07	12.52	36.07	17.61	1.05534e+07	1.10994e+07	1.00826e+07	1.17882e+07	1.08883e+07	1.24544e+07	1.42255e+07	8.30861e+06	8.63528e+06	8727357	6.86872e+06	5.97303e+06	1.20891e+07	1.09802e+07	1.02611e+07	9.14993e+06	High	High	High	High	High	High	High
High	D4A3E1	Heterogeneous nuclear ribonucleoprotein L-like OS=Rattus norvegicus OX=10116 GN=Hnrnpll PE=1 SV=1	0	FALSE	13.526	11	4	8	4	591	64.3	5.95	4.26	Hnrnpll	0.811	1.115	0.904	0.737027			1.86703e+06	1.51454e+06	1.67495e+06	69.62	30.93		3.77839e+06	1137453		1.32042e+06			1.61253e+06	1121553	939855	1.80448e+06						1.53932e+06	High	Peak Found	Not Found	High	Not Found	Not Found	High
High	A0A0G2JU01	Rho guanine nucleotide exchange factor 1 OS=Rattus norvegicus OX=10116 GN=Arhgef1 PE=1 SV=1	0	FALSE	9.883	5	3	20	3	862	96.6	5.78	10.12		1.015	1.114	1.131	0.917307	0.999997	1	8.75912e+06	8.8931e+06	7.86065e+06	45.3	21.09	35.99	1.69942e+06	5034471	7.52512e+06	6783497	6.8941e+06	1.07705e+07	7.33818e+06	6.24234e+06	9.58232e+06	6.75724e+06	1.07528e+07	1.06621e+07	3.01284e+06	7.19185e+06	6.29353e+06	9149177	High	High	High	High	Peak Found	High	High
High	B2GUZ3	Formate--tetrahydrofolate ligase OS=Rattus norvegicus OX=10116 GN=Mthfd1l PE=1 SV=1	0	FALSE	140.79	32	25	319	25	977	105.8	7.5	792.63	Mthfd1l	0.849	1.114	0.946	0.0910179	0.484395	1	3.10549e+08	2.637e+08	2.78791e+08	24.53	8.25	1.31	2.39868e+08	2.51509e+08	2.45402e+08	3.47461e+08	2.41113e+08	3.62129e+08	2.66614e+08	2.45253e+08	2.75968e+08	2.36807e+08	2.41937e+08	227373396	2.2523e+08	2.31853e+08	245563764	2.51646e+08	High	High	High	High	High	High	High
High	P16975	SPARC OS=Rattus norvegicus OX=10116 GN=Sparc PE=1 SV=4	0	FALSE	26.111	16	5	72	5	301	34.3	4.89	163.67	Sparc	0.827	1.114	0.922	0.051438	0.831939	1	2.72145e+07	2.25184e+07	2.44316e+07	11.88	7.98	6.35	1.94072e+07	2.12379e+07	1.99128e+07	2.1499e+07	2.32139e+07	2.39238e+07	19800319	2.11351e+07	2.27697e+07	18745312	2.43431e+07	1.87385e+07	2.04256e+07	1.92582e+07	2.04362e+07	2.39838e+07	High	High	High	High	High	High	High
High	D4A264	Zinc-binding alcohol dehydrogenase, domain-containing 2 OS=Rattus norvegicus OX=10116 GN=Zadh2 PE=1 SV=2	0	FALSE	29.692	21	6	46	6	377	40.5	7.77	84.3		0.633	1.114	0.705	0.286838	0.999997	1	3.01956e+07	1.91147e+07	2.71024e+07	32.45	36.64	19.3	2.10113e+07	2.81414e+07	2.08256e+07	2.80854e+07	28172145	1.17902e+07	2.74108e+07	18593542	1.95011e+07	17607929	1.03839e+07	1.26237e+07	2.37353e+07	2.64869e+07	1.77775e+07	2.26998e+07	High	High	High	High	High	High	High
High	F1LP30	Methylcrotonoyl-CoA carboxylase subunit alpha, mitochondrial OS=Rattus norvegicus OX=10116 GN=Mccc1 PE=1 SV=1	0	FALSE	204.653	47	28	405	27	715	79.2	7.14	1073.74		0.807	1.113	0.899	0.00773627	0.484926	0.845132	4.99895e+08	4.03551e+08	4.49095e+08	5.58	8.53	4.63	390937605	3.89262e+08	3.88634e+08	3.55845e+08	3.93795e+08	4.12921e+08	3.99909e+08	3.79703e+08	4.03589e+08	3.79218e+08	3.83695e+08	3.19418e+08	3.6037e+08	3.73441e+08	400043190	3.78214e+08	High	High	High	High	High	High	High
High	D3ZKW7	RCG33700, isoform CRA_b OS=Rattus norvegicus OX=10116 GN=Tlcd3a PE=4 SV=2	0	FALSE	11.697	9	2	29	2	257	29.3	9.17	81.51	Tlcd3a	0.797	1.113	0.887	0.0492272	0.999997	0.861425	2.05921e+07	1.64067e+07	1.84984e+07	19.27	12.55	11.28	15492227	1.77499e+07	1.59393e+07	15967364	1.35376e+07	2.38813e+07	1.49142e+07	1.43331e+07	1.79101e+07	1.56511e+07	1.25009e+07	13028120	15368594	18498999	15570671	1.59569e+07	High	High	High	High	High	High	High
High	Streptavidin	(S.avidinii)	0	TRUE	961.508	77	94	7417	94	160	16.6	6.55	23510.2		0.878	1.112	0.976	0.188046	0.646885	1	2.00625e+11	1.76074e+11	1.8036e+11	4.81	12.72	4.23	1.64754e+11	1.68699e+11	1.66633e+11	1.46403e+11	1.51954e+11	1.5477e+11	1.76128e+11	1.75618e+11	1.9482e+11	1.49551e+11	1.5648e+11	1.40054e+11	1.4921e+11	152751046672	1.55997e+11	1.55554e+11	High	High	High	High	High	High	High
High	A0A0G2JUS7	Transmembrane protein 11, mitochondrial OS=Rattus norvegicus OX=10116 GN=Tmem11 PE=1 SV=1	0	FALSE	5.212	10	2	19	2	176	19.8	6.25	18.37	Tmem11	0.996	1.111	1.107	0.999998	0.921167	1	1.00866e+07	1.00445e+07	9.07534e+06	14.54	10.05	27.69	5.65602e+06	7348476	9.13281e+06	7.91341e+06	7.9173e+06	8.15217e+06	8.04469e+06	1.03119e+07	10652271	8.92859e+06	9331256	9705846	6.84927e+06	4.25639e+06	8.40919e+06	9.52152e+06	Peak Found	Peak Found	High	High	High	High	High
High	Q5PPL3	Sterol-4-alpha-carboxylate 3-dehydrogenase, decarboxylating OS=Rattus norvegicus OX=10116 GN=Nsdhl PE=2 SV=1	0	FALSE	52.641	35	10	89	10	362	40.4	8.85	208.86	Nsdhl	0.884	1.11	0.981	0.0713895	0.848861	1	8.44313e+07	7.46112e+07	7.60802e+07	7.32	11.02	5.33	6.85789e+07	6.58455e+07	6.71969e+07	66035869	6.62224e+07	6.82914e+07	6.84757e+07	68984425	5.72934e+07	68532128	7.65347e+07	6.15761e+07	65811354	6.52953e+07	6.49351e+07	6.76629e+07	High	High	High	High	High	High	High
High	Q3B8Q1	Nucleolar RNA helicase 2 OS=Rattus norvegicus OX=10116 GN=Ddx21 PE=2 SV=1	0	FALSE	42.132	16	10	130	10	782	85.9	9.33	238.91	Ddx21	0.85	1.11	0.944	0.118963	0.999997	1	4.45325e+07	3.78648e+07	4.01134e+07	4.82	18.53	6.45	3.56855e+07	3.69939e+07	3.535e+07	3.22839e+07	3.28783e+07	3.67761e+07	3.27955e+07	3.62549e+07	4.34944e+07	3.67169e+07	2.94641e+07	2.42438e+07	3.59078e+07	3.37942e+07	3.42941e+07	3.65833e+07	High	High	High	High	High	High	High
High	A0A0H2UHC9	Solute carrier family 35 member B1 OS=Rattus norvegicus OX=10116 GN=Slc35b1 PE=3 SV=1	0	FALSE	5.039	6	2	10	2	358	39.5	9.35	3.58	Slc35b1	0.563	1.11	0.625	0.0791616	0.756422	1	5.06629e+06	2.85227e+06	4.56591e+06	9.43	20.12	40.46	4.04919e+06	4795432	3.96212e+06	3.50321e+06	3.9989e+06	3.77155e+06	3.22442e+06	3.3431e+06	2.62758e+06	2.80721e+06	2214401	2489242	3.32078e+06	4.30907e+06	4.39024e+06	1.52726e+06	High	High	High	High	High	High	Peak Found
High	Q3ZB99	Tight junction protein 2 OS=Rattus norvegicus OX=10116 GN=Tjp2 PE=1 SV=1	0	FALSE	6.035	2	2	8	2	1164	131.3	6.73	5.45	Tjp2	1.038	1.109	1.151	0.999998	0.999997	1	5.91789e+06	6.14347e+06	5.33552e+06	30.24	58.7	93.14	4.63381e+06	2.32748e+06	5.20378e+06	4.07506e+06	6.3706e+06	5406336	4.3922e+06	5737973	12695049	5.48165e+06	1.20329e+06	9056718	1.93214e+06			10807273	Peak Found	High	High	Peak Found	Peak Found	Peak Found	High
High	Q6T5E8	UDP-glucuronosyltransferase OS=Rattus norvegicus OX=10116 GN=Ugt1a7c PE=1 SV=1	0	FALSE	59.827	17	9	158	2	531	59.5	8.34	317.92	Ugt1a7c	0.755	1.109	0.837	0.911373	0.999997	1	8.64759e+06	6.52679e+06	7.79898e+06	23.47	31	26.89	7.27404e+06	8141720	4.37059e+06	5.68157e+06	5.27831e+06	7.95911e+06	9.73336e+06	6395707	5.44466e+06	7.58276e+06	5.89128e+06	4.5407e+06	4.08845e+06	8490265	7149257	6.85074e+06	High	High	High	High	High	High	High
High	Q9Z1X1	Extended synaptotagmin-1 OS=Rattus norvegicus OX=10116 GN=Esyt1 PE=1 SV=1	0	FALSE	71.513	18	13	97	13	1088	121.1	5.69	168.73	Esyt1	1.002	1.108	1.11	0.994425	0.999997	1	3.64494e+07	3.65202e+07	3.29039e+07	15.48	17.88	10.01	3.03361e+07	37627398	3.01539e+07	2.78724e+07	2.48989e+07	24488485	3.30435e+07	3.48296e+07	3.58866e+07	2.29784e+07	3.02642e+07	3.71473e+07	2.37854e+07	3.06902e+07	3.07531e+07	2.83485e+07	High	High	High	High	High	High	High
High	F1M953	75 kDa glucose-regulated protein OS=Rattus norvegicus OX=10116 GN=Hspa9 PE=1 SV=1	0	FALSE	233.511	46	29	601	28	679	73.7	6.16	1479.43	Hspa9	0.862	1.108	0.955	0.00981719	0.249678	1	1.12328e+09	9.68499e+08	1.01384e+09	5.36	5.44	3.02	8.85659e+08	8.95494e+08	9.0218e+08	8.43499e+08	8.90057e+08	9.20298e+08	9.41714e+08	8.86635e+08	1.00324e+09	8.80724e+08	9.23655e+08	8.53036e+08	8.43516e+08	8.59361e+08	8.76162e+08	9.07935e+08	High	High	High	High	High	High	High
High	A0A0G2JSR0	Voltage-dependent anion-selective channel protein 3 OS=Rattus norvegicus OX=10116 GN=Vdac3 PE=1 SV=1	0	FALSE	97.354	49	10	167	9	283	30.8	8.59	571.81		0.828	1.108	0.917	0.0218239	0.520828	1	2.6832e+08	2.22113e+08	2.42241e+08	7.06	8.48	7.77	2.11593e+08	217012083	2.1367e+08	2.12995e+08	2.05137e+08	2.22652e+08	2.27084e+08	1.87015e+08	2.24987e+08	2.18873e+08	2.18716e+08	1.81944e+08	209996126	1.97583e+08	2.17552e+08	2.01021e+08	High	High	High	High	High	High	High
High	PRTC_9|SFANQPLEVVYSk	PRTC_9|SFANQPLEVVYSk	0	FALSE	21.011	100	3	86	3	13	1.5	6.23	248.47		0.768	1.108	0.851	0.00145632	0.839846	0.206288	1.48961e+09	1.14454e+09	1.34446e+09	8.79	4.69	5.71	1160058256	1.1703e+09	1112447120	1.16679e+09	1.17692e+09	1.23561e+09	1103538253	996723853	1.1595e+09	1.09557e+09	1.10532e+09	991144116	1185481451	1.1426e+09	1158819589	1.20958e+09	High	High	High	High	High	High	High
High	Q4V8B7	Inactive hydroxysteroid dehydrogenase-like protein 1 OS=Rattus norvegicus OX=10116 GN=Hsdl1 PE=2 SV=1	0	FALSE	12.147	10	3	16	2	330	36.9	8.7	34.79	Hsdl1	0.63	1.108	0.698	0.273423	0.999997	1	3.42638e+06	2.1592e+06	3.09288e+06	25.14	32.15	40.18	3065142	4.41179e+06	2.59871e+06	2.60702e+06	2.18121e+06	2.63276e+06	3324736	2927960	1.88585e+06	1.71072e+06	2.05017e+06	2.07306e+06	4.05654e+06	3.14611e+06	2.22726e+06	1.89745e+06	High	Peak Found	High	Peak Found	Peak Found	High	High
High	P28494	Alpha-mannosidase 2 OS=Rattus norvegicus OX=10116 GN=Man2a1 PE=1 SV=2	0	FALSE	12.795	5	4	12	4	1148	131.2	8.32	10.03	Man2a1	0.616	1.108	0.682	0.434544	0.999997	0.930833	4.66524e+06	2.87213e+06	4.21145e+06	25.34	16.72	11.37	4.00676e+06	2.42556e+06	4.11892e+06	3.47821e+06	3.57301e+06	2.25899e+06	2883183				2550371		3.53212e+06	4.05917e+06	3.51156e+06	3.44734e+06	High	High	Peak Found	High	Peak Found	Peak Found	High
High	D3ZRM3	Hexosyltransferase OS=Rattus norvegicus OX=10116 GN=Chsy1 PE=3 SV=2	0	FALSE	11.761	6	3	16	3	788	89.9	9.14	17.67		1.166	1.107	1.291	0.367615	0.999997	0.781194	9.10886e+06	1.06217e+07	8.22651e+06	23.78	11.52	10.94	6.05281e+06	4.93586e+06	8.77227e+06	8.65617e+06	7.46007e+06	7.05584e+06	9.14436e+06	9.39275e+06	1.18778e+07	1.00101e+07	8.98068e+06	1.13907e+07	7.57253e+06	6083379	7264877	7.50112e+06	High	High	Peak Found	High	High	High	Peak Found
High	O08984	Delta(14)-sterol reductase LBR OS=Rattus norvegicus OX=10116 GN=Lbr PE=1 SV=1	0	FALSE	28.414	12	6	81	6	620	70.7	9.57	154.28	Lbr	0.857	1.107	0.948	0.131243	0.30475	1	6.59573e+07	5.65271e+07	5.96065e+07	7.25	4.56	13.7	4.95678e+07	5.3272e+07	5.15313e+07	5.11595e+07	5.22232e+07	56023317	5.0905e+07	5.48332e+07	5.47844e+07	5.312e+07	5.66761e+07	5.01429e+07	3.62465e+07	4.82462e+07	5.3944e+07	5.70597e+07	High	High	High	High	High	High	High
High	Q6IMZ3	Annexin OS=Rattus norvegicus OX=10116 GN=Anxa6 PE=1 SV=1	0	FALSE	64.253	24	13	146	13	673	75.7	5.57	234.84	Anxa6	1.092	1.106	1.208	0.994109	0.819121	0.845132	5.82452e+07	6.36001e+07	5.26466e+07	16.63	8.53	10.36	5.31717e+07	5.91104e+07	5.46026e+07	3.53518e+07	42012342	3.89946e+07	5.68978e+07	4.87697e+07	6.32083e+07	62613561	6.4725e+07	4.945e+07	4.45434e+07	3.67384e+07	47735311	4.67546e+07	High	High	High	High	High	High	High
High	P62890	60S ribosomal protein L30 OS=Rattus norvegicus OX=10116 GN=Rpl30 PE=3 SV=2	0	FALSE	25.958	51	4	45	4	115	12.8	9.63	123.17	Rpl30	0.944	1.106	1.044	0.924822	0.932741	1	2.59821e+07	2.4538e+07	2.34974e+07	16.84	7.01	5.56	2.56036e+07	2.36639e+07	2.25092e+07	1.64851e+07	2.02795e+07	1.64764e+07	2.30416e+07	2.34139e+07	2.24772e+07	2.26391e+07	2.5059e+07	2.03794e+07	1.98722e+07	1.95595e+07	2.06776e+07	19967864	High	High	High	High	High	High	High
High	Q63617	Hypoxia up-regulated protein 1 OS=Rattus norvegicus OX=10116 GN=Hyou1 PE=1 SV=1	0	FALSE	242.346	38	30	525	30	999	111.2	5.19	1239.55	Hyou1	0.892	1.106	0.987	0.398001	0.985802	1	5.56511e+08	4.96526e+08	5.03053e+08	9.01	5.83	6.2	4.36723e+08	3.98155e+08	4.12902e+08	4.13369e+08	431595720	4.58099e+08	454576872	4.37832e+08	4.96777e+08	5.00714e+08	4.65386e+08	4.13446e+08	3.7971e+08	4.00589e+08	4.6275e+08	4.91355e+08	High	High	High	High	High	High	High
High	Q5EB77	Ras-related protein Rab-18 OS=Rattus norvegicus OX=10116 GN=Rab18 PE=2 SV=1	0	FALSE	60.982	58	9	166	8	206	23	5.24	581.64	Rab18	0.861	1.105	0.951	0.00756084	0.413214	0.899399	1.59066e+08	1.36891e+08	1.43888e+08	6.2	3.2	3.83	1.26818e+08	1.25784e+08	124482705	1.18703e+08	126041075	1.28882e+08	128801292	1.21121e+08	139005136	128936953	1.33423e+08	1.20608e+08	1.22734e+08	1.21868e+08	1.24445e+08	1.30337e+08	High	High	High	High	High	High	High
High	PRTC_11|GILFVGSGVSGGEEGAr	PRTC_11|GILFVGSGVSGGEEGAr	0	FALSE	34.516	100	3	125	2	17	1.6	4.5	337.08		0.784	1.105	0.866	0.00201615	0.667772	0.288745	2.36678e+09	1.85657e+09	2.14271e+09	8.29	3.69	5.47	1846899960	1.87687e+09	1780520830	1.83943e+09	1877286258	1.95925e+09	1.78178e+09	1.60546e+09	1866230251	1.80791e+09	1842233328	1.66649e+09	1.86555e+09	1.80867e+09	1.85945e+09	1.89367e+09	High	High	High	High	High	High	High
High	Q5I0H9	Protein disulfide-isomerase A5 OS=Rattus norvegicus OX=10116 GN=Pdia5 PE=2 SV=1	0	FALSE	17.079	11	4	29	4	517	59.4	7.37	39.89	Pdia5	1.292	1.104	1.426	0.68136	0.999997	1	7.01749e+06	9.06677e+06	6.35868e+06	35.95	20.6	39.59	5.41106e+06	2.88402e+06	9.14191e+06	6.64073e+06		5801041	9.64965e+06	1.06905e+07	9663727	7.99452e+06	7.18086e+06	6.90272e+06	4.44416e+06	6070708	1.01271e+07	4.74657e+06	High	High	High	High	High	High	High
High	Q5XIN7	Protein O-linked-mannose beta-1,2-N-acetylglucosaminyltransferase 1 OS=Rattus norvegicus OX=10116 GN=Pomgnt1 PE=2 SV=1	0	FALSE	24.976	13	6	36	6	660	75.1	6.7	69.86	Pomgnt1	1.039	1.104	1.147	0.980912	0.999997	1	1.22341e+07	1.27081e+07	1.1079e+07	14.58	15.95	16.39	6.82154e+06	1.01765e+07	9.67815e+06	9.54004e+06	9.36701e+06	1.07378e+07	1.12563e+07	1.30844e+07	1.44981e+07	1.20497e+07	1.17311e+07	8.47017e+06	9.15843e+06	8.93135e+06	1.29553e+07	9.83055e+06	High	High	High	High	High	Peak Found	High
High	A0A0G2JTL5	Pyruvate carboxylase OS=Rattus norvegicus OX=10116 GN=Pc PE=1 SV=1	0	FALSE	553.612	51	74	1722	74	1277	139.9	6.77	4252.05	Pc	0.875	1.104	0.966	0.136334	0.464109	1	4.70617e+09	4.11651e+09	4.26285e+09	6.45	9.2	2.3	3.34869e+09	4.30401e+09	4.29737e+09	3.36119e+09	3.57637e+09	3.76423e+09	3.86308e+09	4.40402e+09	4.18327e+09	3.80692e+09	3.92592e+09	3.63067e+09	3.48434e+09	3.59972e+09	3.69785e+09	3.8066e+09	High	High	High	High	High	High	High
High	P84083	ADP-ribosylation factor 5 OS=Rattus norvegicus OX=10116 GN=Arf5 PE=1 SV=2	0	FALSE	65.253	47	8	111	2	180	20.5	6.79	290.18	Arf5	0.826	1.104	0.912	0.0156218	0.631268	0.88942	8.87125e+07	7.32883e+07	8.03895e+07	6.53	8.33	8.5	7.27398e+07	7.33158e+07	72801386	7.02223e+07	6.83643e+07	7.08831e+07	7.3205e+07	7.02127e+07	71671493	7.04294e+07	7.06169e+07	59387700	7.26875e+07	6.8898e+07	6.87085e+07	6.88866e+07	High	High	High	High	High	High	High
High	P50503	Hsc70-interacting protein OS=Rattus norvegicus OX=10116 GN=St13 PE=1 SV=1	0	FALSE	12.889	10	3	29	3	368	41.3	5.39	57.63	St13	0.815	1.104	0.9	0.300593	0.999997	1	1.1599e+07	9.45789e+06	1.05077e+07	16.88	8.27	4.32	9.3725e+06	9.9437e+06	9893222	9.01902e+06	6.01668e+06	7.94542e+06	7271895	7.48214e+06	9.41841e+06	9.49726e+06	9.82194e+06	8.636e+06	8.17902e+06	9.17089e+06	8.7563e+06	9.90172e+06	High	High	High	High	High	High	High
High	D3ZAX5	Calcium homeostasis endoplasmic reticulum protein OS=Rattus norvegicus OX=10116 GN=Cherp PE=1 SV=2	0	FALSE	8.817	2	2	11	2	935	105.9	9.14	5.08		0.4	1.104	0.441	0.122782	0.999997	0.983355	1.05362e+07	4.21312e+06	9.54501e+06	15.34	65.98	46.69	8923409	1.02524e+07	8673053	6.22293e+06	6.42616e+06	9.32288e+06	1.89866e+06	8873785	6276390	8.04209e+06	1.97551e+06	2.57158e+06	2986183	6.2548e+06	11029894	1.11914e+07	High	High	High	High	Peak Found	High	Peak Found
High	D4A857	Importin 9 OS=Rattus norvegicus OX=10116 GN=Ipo9 PE=1 SV=2	0	FALSE	6.639	3	2	4	2	1041	115.9	4.81	6.09		0.845	1.103	0.932	0.841095	0.999997	1	1.00006e+07	8.44911e+06	9.06403e+06	29.46	13.84	28.1	1.12928e+07	7.92374e+06	5012908	8.9863e+06	6.98707e+06	8658891	7.84192e+06	7.17736e+06	6.7866e+06	7.61532e+06	9.66639e+06	9.18106e+06	11364913	6628792	8.09088e+06	8176552	High	Peak Found	High	High	Peak Found	Peak Found	Peak Found
High	P0C1Q3	Lysophosphatidylcholine acyltransferase 2 OS=Rattus norvegicus OX=10116 GN=Lpcat2 PE=3 SV=1	0	FALSE	13.248	9	4	49	4	544	59.8	7.31	66.61	Lpcat2	0.812	1.103	0.896	0.0111734	0.736514	0.749636	1.97053e+07	1.60053e+07	1.78626e+07	8.82	7.62	4.39	1.61157e+07	16593582	1.68754e+07	1.20802e+07	1.49034e+07	18479003	16046584	14138976	16938408	1.50992e+07	15582970	1.31174e+07	1.53864e+07	1.50998e+07	1.54787e+07	1.61098e+07	High	High	High	High	High	High	High
High	P36372	Antigen peptide transporter 2 OS=Rattus norvegicus OX=10116 GN=Tap2 PE=1 SV=1	0	FALSE	55.826	18	10	142	10	703	77.7	6.73	343.34	Tap2	0.75	1.103	0.828	0.000520657	0.484926	0.182868	7.58292e+07	5.68889e+07	6.87455e+07	5.52	12	3.72	5.76269e+07	6.27669e+07	6.36508e+07	5.70993e+07	6.39564e+07	6.2847e+07	5.17173e+07	4.96599e+07	5.95105e+07	5.43114e+07	4.37101e+07	4.36952e+07	5.43856e+07	5.82974e+07	5.62581e+07	63738854	High	High	High	High	High	High	High
High	O35094	Mitochondrial import inner membrane translocase subunit TIM44 OS=Rattus norvegicus OX=10116 GN=Timm44 PE=1 SV=1	0	FALSE	26.128	12	4	42	4	453	51	8.15	88.08	Timm44	0.715	1.103	0.788	0.00702549	0.589358	0.718555	2.47822e+07	1.77168e+07	2.24718e+07	18.53	12.87	11.35	1.80257e+07	2.08189e+07	20929618	2.53296e+07	2.34581e+07	2.02379e+07	1.37969e+07	1.7286e+07	1.52956e+07	1.96485e+07	1.88373e+07	1.51902e+07	1.99206e+07	1.76766e+07	1.70027e+07	21949378	High	High	High	High	High	High	High
High	P54001	Prolyl 4-hydroxylase subunit alpha-1 OS=Rattus norvegicus OX=10116 GN=P4ha1 PE=2 SV=2	0	FALSE	103.852	28	13	225	13	534	60.9	5.9	635.03	P4ha1	0.852	1.101	0.939	0.311433	0.882374	1	2.16841e+08	1.84809e+08	1.96861e+08	7.49	9.53	8.24	1.72048e+08	1.83839e+08	162647081	1.56111e+08	1.63896e+08	1.61246e+08	192282317	1.58732e+08	1.75848e+08	1.92148e+08	1.90319e+08	1.53395e+08	1.52027e+08	1.73942e+08	1.78268e+08	1.58496e+08	High	High	High	High	High	High	High
High	B0BNG3	Lectin, mannose-binding 2 OS=Rattus norvegicus OX=10116 GN=Lman2 PE=1 SV=1	0	FALSE	76.376	49	16	183	16	358	40.4	6.95	369.53	Lman2	0.841	1.101	0.926	0.171677	0.999997	1	1.82696e+08	1.53581e+08	1.65863e+08	12.95	7.19	8.24	1.58305e+08	1.60366e+08	1.22889e+08	1.16334e+08	1.45585e+08	1.45447e+08	1.47734e+08	137661119	1.38514e+08	1.49023e+08	1.51551e+08	1.26268e+08	1.41744e+08	1.22707e+08	1.40621e+08	1.57533e+08	High	High	High	High	High	High	High
High	Q641X3	Beta-hexosaminidase subunit alpha OS=Rattus norvegicus OX=10116 GN=Hexa PE=2 SV=1	0	FALSE	28.432	16	6	75	6	528	60.5	7.24	182.46	Hexa	0.841	1.101	0.926	0.734743	0.999997	1	2.71145e+07	2.28059e+07	2.4627e+07	18.62	15.43	3.55	2.27787e+07	1.90042e+07	15294594	20240115	1.97147e+07	2.44962e+07	2.31289e+07	2.27835e+07	1.64308e+07	2.04642e+07	2.20476e+07	2.15054e+07	1.96171e+07	1.97254e+07	2.25502e+07	22677035	High	High	High	High	High	High	High
High	Q5XI42	Aldehyde dehydrogenase family 3 member B1 OS=Rattus norvegicus OX=10116 GN=Aldh3b1 PE=2 SV=1	0	FALSE	6.042	6	2	9	2	468	52.1	7.08	13.35	Aldh3b1	0.796	1.101	0.877	0.604			1.34156e+06	1.0683e+06	1.21828e+06	38.04	4.62					1.57999e+06	851041	1.10901e+06	983643	890431			1.0683e+06		972346				High	High	Not Found	High	Peak Found	High	High
High	M0RDX2	Amyloid-like protein 2 OS=Rattus norvegicus OX=10116 GN=Aplp2 PE=1 SV=2	0	FALSE	15.04	7	4	21	4	712	81.9	4.74	43.79		1.061	1.1	1.167	0.999998	0.999997	1	3.77857e+06	4.0093e+06	3.43579e+06	24.71	57.01	85.95	2.72755e+06	4.15293e+06	2.92223e+06	1.70181e+06	3.13917e+06	3.8073e+06	5.90307e+06	3.04857e+06	5.87046e+06	4.39424e+06	1.58025e+06	1.10642e+06	5.27445e+06	1.49339e+06	8.53856e+06	955313	Peak Found	High	High	Peak Found	High	High	High
High	D3ZTT7	Sad1 and UNC84 domain-containing 2 OS=Rattus norvegicus OX=10116 GN=Sun2 PE=1 SV=1	0	FALSE	132.756	35	19	276	19	730	81.5	6.87	623.36		0.893	1.1	0.983	0.136344	0.77618	1	1.94106e+08	1.73343e+08	1.764e+08	6.97	11.69	7.14	171672456	158199191	1.57978e+08	1.39782e+08	1.55423e+08	1.57539e+08	1.57949e+08	1.66489e+08	1.9452e+08	1.59774e+08	1.49365e+08	1.33277e+08	1.39231e+08	1.63702e+08	1.44953e+08	1.63931e+08	High	High	High	High	High	High	High
High	Q9Z2Q1	Protein transport protein Sec31A OS=Rattus norvegicus OX=10116 GN=Sec31a PE=1 SV=2	0	FALSE	79.929	15	13	148	13	1249	135.2	7.09	362.7	Sec31a	0.92	1.099	1.011	0.824131	0.999997	1	5.68142e+07	5.22864e+07	5.16924e+07	8.97	12.49	7.42	4.5903e+07	4.4171e+07	4.34032e+07	4.52877e+07	44598376	4.59154e+07	5.53968e+07	52258088	5.46448e+07	4.55721e+07	44867092	45491557	46501468	4.39435e+07	43198127	4.67201e+07	High	High	High	High	High	High	High
High	Q8CHM7	2-hydroxyacyl-CoA lyase 1 OS=Rattus norvegicus OX=10116 GN=Hacl1 PE=1 SV=1	0	FALSE	8.177	5	2	20	2	581	63.6	7.33	28.17	Hacl1	0.852	1.099	0.937	0.839858	0.999997	1	9.51865e+06	8.11164e+06	8.65916e+06	30.51	38.64	24.73	7.57391e+06	8.48379e+06	4.57291e+06	6.46218e+06	1.10832e+07	7.72766e+06	5950090	8.76042e+06	1.21596e+07	9.28762e+06	4.33359e+06	4.68883e+06	8.86944e+06	6.98098e+06	7867792	5.46523e+06	High	High	High	High	High	High	High
High	G3V7I0	Peroxiredoxin 3 OS=Rattus norvegicus OX=10116 GN=Prdx3 PE=1 SV=1	0	FALSE	18.576	25	4	39	4	257	28.3	7.55	84.11	Prdx3	0.858	1.098	0.942	0.300707	0.999997	1	3.76123e+07	3.22865e+07	3.42611e+07	11.27	17.43	8.35	3.49716e+07	32616505	3.08381e+07	29125440	27623565	2.74632e+07	3.71819e+07	30016217	35808312	26586986	30717420	2.36394e+07	3.09121e+07	29877234	2.84452e+07	3.01862e+07	High	High	High	High	High	High	High
High	P61107	Ras-related protein Rab-14 OS=Rattus norvegicus OX=10116 GN=Rab14 PE=1 SV=3	0	FALSE	104.855	78	13	173	12	215	23.9	6.21	464.64	Rab14	0.855	1.098	0.939	0.020732	0.344825	1	1.58785e+08	1.35721e+08	1.44589e+08	6.87	7.25	4.4	1.22708e+08	1.30107e+08	1.2685e+08	1.20669e+08	1.34222e+08	1.32728e+08	1.36661e+08	1.21381e+08	1.43462e+08	1.2647e+08	1.28137e+08	115926680	1.17555e+08	1.25904e+08	124365880	1.25108e+08	High	High	High	High	High	High	High
High	Q00715	Histone H2B type 1 OS=Rattus norvegicus OX=10116 PE=1 SV=2	0	FALSE	40.407	36	7	106	7	125	14	10.36	221.38		0.823	1.098	0.904	0.059957	0.901173	1	3.08427e+08	2.53953e+08	2.80917e+08	17.38	8.07	6.36	3.06142e+08	3.16448e+08	2.91558e+08	2.03316e+08	2.06651e+08	2.19882e+08	2.42339e+08	238179161	2.62181e+08	2.31173e+08	2.33648e+08	2.02905e+08	2.47908e+08	2.40818e+08	2.3715e+08	2.51775e+08	High	High	High	High	High	High	High
High	P47853	Biglycan OS=Rattus norvegicus OX=10116 GN=Bgn PE=1 SV=1	0	FALSE	58.05	33	9	124	9	369	41.7	7.52	226.42	Bgn	0.983	1.097	1.078	0.999998	0.999997	1	9.47608e+07	9.31519e+07	8.6372e+07	20.8	18.47	21.61	8.31978e+07	8.58092e+07	7.65193e+07	8.16043e+07	5.51298e+07	5.72059e+07	9.92073e+07	64666204	9.74697e+07	9.50828e+07	6.84409e+07	8.09498e+07	7.38587e+07	7.50861e+07	7.27787e+07	5.03589e+07	High	High	High	High	High	High	High
High	Q569A6	ER lumen protein-retaining receptor 1 OS=Rattus norvegicus OX=10116 GN=Kdelr1 PE=2 SV=1	0	FALSE	18.438	9	2	20	2	212	24.5	8.62	72.37	Kdelr1	0.951	1.097	1.042	0.859193	0.975331	1	1.60914e+07	1.52956e+07	1.46747e+07	14.36	6.54	3.91	14697878	1.35739e+07	13948562	12835316	9893002	11557162	13829197	11523991	15024064	14765135	15392116	13856437	11422468	12723863	13184039	12889900	High	High	High	High	High	High	High
High	Q99NA5	Isocitrate dehydrogenase [NAD] subunit alpha, mitochondrial OS=Rattus norvegicus OX=10116 GN=Idh3a PE=1 SV=1	0	FALSE	44.477	33	10	144	10	366	39.6	6.92	346.67	Idh3a	0.882	1.097	0.967	0.122035	0.999997	1	2.30349e+08	2.03171e+08	2.1006e+08	9.43	10.05	8.21	1.76764e+08	1.82274e+08	175349212	1.85357e+08	1.80016e+08	2.03271e+08	1.97824e+08	1.8024e+08	2.0205e+08	1.96034e+08	1.64027e+08	1.71352e+08	1.66025e+08	1.71968e+08	2.13724e+08	194944786	High	High	High	High	High	High	High
High	Q5RJN0	Complex I-20kD OS=Rattus norvegicus OX=10116 GN=Ndufs7 PE=1 SV=1	0	FALSE	6.822	11	2	17	2	218	23.9	9.99	35.34	Ndufs7	0.908	1.095	0.994	0.371695	0.469146	1	3.49799e+06	3.17729e+06	3.1957e+06	9.81	10.07	17.47	2.65949e+06	2.82833e+06	2.94997e+06	3.00323e+06	3.0077e+06	2967892	2.77951e+06	2863590	2.97291e+06	3.40649e+06	3.41234e+06	2.46925e+06	2.80712e+06	2.47791e+06	3019022	2.16419e+06	High	High	High	High	High	High	High
High	Q3SZH5	TREMBL:Q3SZH5 (Bos taurus) Similar to Angiotensinogen	0	TRUE	62.299	27	8	87	8	424	45.4	9.19	232.11	AGT	0.993	1.094	1.086	0.999998	0.854718	1	3.87902e+07	3.85042e+07	3.54543e+07	18.21	10.19	8.12	4.02041e+07	4.16123e+07	3.24276e+07	2.87736e+07	2.83824e+07	2.74263e+07	4.19843e+07	3.49478e+07	3.93688e+07	3.50527e+07	3.75622e+07	3.25951e+07	3.21622e+07	29815304	2.92556e+07	3.23924e+07	High	High	High	High	High	High	High
High	P07477	SWISS-PROT:P07477 Tax_Id=9606 Gene_Symbol=PRSS1 Trypsin-1 precursor	0	TRUE	35.185	11	7	60	2	247	26.5	6.51	101.47	PRSS1	0.905	1.094	0.991	0.213682	0.772952	1	3.02807e+08	2.74112e+08	2.76702e+08	9.07	18.49	2.93	272965819	297276352	266768460	214184933	230010256	240267762	291806038	269992628	2.95201e+08	204945404	253878764	188077304	225799350	221200562	245118276	251519164	Peak Found	Peak Found	High	High	Peak Found	High	High
High	P23514	Coatomer subunit beta OS=Rattus norvegicus OX=10116 GN=Copb1 PE=1 SV=1	0	FALSE	41.277	15	10	67	10	953	106.9	5.96	137.5	Copb1	0.895	1.094	0.98	0.37165	0.999997	1	3.9006e+07	3.49171e+07	3.56453e+07	11.53	13.63	16.6	3.5819e+07	3.48599e+07	3.0265e+07	2.41182e+07	2.98727e+07	3.23112e+07	3.20563e+07	3.39619e+07	3.70538e+07	2.78609e+07	3.39022e+07	2.43502e+07	3.78801e+07	3.03863e+07	2.95091e+07	32127143	High	High	High	High	High	High	High
High	Q6AXT5	Ras-related protein Rab-21 OS=Rattus norvegicus OX=10116 GN=Rab21 PE=2 SV=1	0	FALSE	63.64	42	9	132	8	223	24.1	7.94	292.3	Rab21	0.835	1.093	0.912	0.0328358	0.75545	1	1.56236e+08	1.30461e+08	1.42972e+08	9.26	6.56	4.05	1.3463e+08	1.23457e+08	1.16719e+08	1.17739e+08	1.24013e+08	1.24871e+08	1.30511e+08	1.10608e+08	127704714	125252380	1.35956e+08	1.11864e+08	1.19755e+08	120491087	1.2427e+08	125037335	High	High	High	High	High	High	High
High	Q8CJE3	Myosin VIIA OS=Rattus norvegicus OX=10116 GN=Myo7a PE=2 SV=1	0	FALSE	47.587	6	11	69	10	2177	251	8.66	115.9	Myo7a	1.075	1.092	1.173	0.98427	0.999997	1	1.44563e+07	1.55367e+07	1.324e+07	24.1	14.06	16.99	1.44876e+07	1.1951e+07	7494368	1.02633e+07	1.27641e+07	10674646	1.48113e+07	1.57688e+07	1.19887e+07	1.54695e+07	14702270	1.25209e+07	9.57296e+06	1.38396e+07	1.28056e+07	1.0676e+07	High	High	High	High	High	High	High
High	D3ZUJ8	Dolichyl-phosphate-mannose--protein mannosyltransferase OS=Rattus norvegicus OX=10116 GN=Tmtc3 PE=1 SV=1	0	FALSE	13.913	4	3	18	3	920	104	8.43	43.56		0.91	1.092	0.994	0.999998	0.875781	1	7.34019e+06	6.67732e+06	6.71936e+06	11.52	18.34	27.31	5.89479e+06	6.87573e+06	5470624	5.05126e+06	6340305	5.49602e+06	7860468	5.34218e+06	5.79562e+06	6.29139e+06	8.00188e+06		6221088	3.18644e+06	5.87761e+06	6185547	High	High	High	High	High	High	High
High	Q1JU68	Eukaryotic translation initiation factor 3 subunit A OS=Rattus norvegicus OX=10116 GN=Eif3a PE=2 SV=2	0	FALSE	18.181	5	5	26	5	1354	163.1	6.77	30.56	Eif3a	0.854	1.091	0.933	0.999998	0.999997	1	1.33374e+07	1.13961e+07	1.22195e+07	17.66	38.14	14.66	1.02317e+07	1.20596e+07	1.25309e+07	9.01221e+06	1.04263e+07	6.91581e+06	1.09847e+07	1.88404e+07	1.2911e+07	9.71522e+06	7.34137e+06	9.60743e+06	1.00739e+07	9956248	1.09857e+07	8.30472e+06	High	High	High	High	High	High	High
High	F2Z3T4	Muscleblind-like protein 2 OS=Rattus norvegicus OX=10116 GN=Mbnl2 PE=1 SV=1	0	FALSE	4.397	5	2	7	2	373	40.1	9	3.71	Mbnl2	0.728	1.091	0.794	0.748582	0.999997	1	3.18638e+06	2.32017e+06	2.92161e+06	19.93	46.34	58.67	2.20075e+06		2.80756e+06	3.0336e+06	2.06037e+06	3.07251e+06	1.60219e+06	1.43647e+06	3.47225e+06	1.22077e+06	2.99496e+06	3.93415e+06	4.71345e+06	1.59648e+06	3.91651e+06	1.54122e+06	Peak Found	Not Found	High	High	Peak Found	Peak Found	Peak Found
High	P62332	ADP-ribosylation factor 6 OS=Rattus norvegicus OX=10116 GN=Arf6 PE=1 SV=2	0	FALSE	13.922	31	4	24	4	175	20.1	8.95	57.3	Arf6	0.829	1.09	0.903	0.114077	0.743602	1	1.81566e+07	1.50436e+07	1.66593e+07	10	7.63	11.82	1.40058e+07	1.58242e+07	1.39568e+07	1.30081e+07	1.60743e+07	1.37416e+07	13102641	12440328	1.531e+07	1.62217e+07	1.63534e+07	1.34411e+07	1.45972e+07	1.39711e+07	1.45513e+07	1.25581e+07	High	High	High	High	High	High	Peak Found
High	D3ZHA1	Beta-1,4-glucuronyltransferase 1 OS=Rattus norvegicus OX=10116 GN=B4gat1 PE=1 SV=1	0	FALSE	6.758	6	2	3	2	415	47.4	7.27	4.19	B4gat1	0.76	1.09	0.828	0.00487417	0.568529	0.609442	1.70393e+07	1.29498e+07	1.56379e+07	12.7	6.93	6.85	1.65347e+07	14477143	14664545	1.3304e+07	1.18883e+07	1.26618e+07	1.22117e+07	1.07877e+07	12193010	1.17856e+07	1.34066e+07	1.31387e+07	12930144	1.17178e+07	1.32259e+07	1.49131e+07	Peak Found	Peak Found	Peak Found	Peak Found	Peak Found	High	Peak Found
High	Q66H12	Alpha-N-acetylgalactosaminidase OS=Rattus norvegicus OX=10116 GN=Naga PE=2 SV=1	0	FALSE	25.675	15	5	51	5	415	46.8	5.86	112.76	Naga	1.042	1.089	1.135	0.999998	0.77987	1	3.87315e+07	4.03557e+07	3.55638e+07	11.77	11.84	9.3	33393412	3.17353e+07	3.24173e+07	2.65152e+07	3.79464e+07	3.24287e+07	39791545	36625874	4.33515e+07	3.70565e+07	37803423	2.88273e+07	29845278	2.82772e+07	3.51444e+07	30160073	High	High	High	High	High	High	High
High	P19945	60S acidic ribosomal protein P0 OS=Rattus norvegicus OX=10116 GN=Rplp0 PE=1 SV=2	0	FALSE	52.017	34	7	100	7	317	34.2	6.25	275.16	Rplp0	1	1.088	1.088	0.999998	0.999997	1	4.15809e+07	4.15725e+07	3.82101e+07	22.47	18.17	19.78	2.85519e+07	4.36568e+07	38084974	3.58028e+07	3.06975e+07	2.2534e+07	4.25608e+07	2.94455e+07	2.84492e+07	4.0638e+07	4.34109e+07	3.65292e+07	3.74811e+07	26397775	2.90554e+07	40462508	High	High	High	High	High	High	High
High	P63036	DnaJ homolog subfamily A member 1 OS=Rattus norvegicus OX=10116 GN=Dnaja1 PE=1 SV=1	0	FALSE	20.963	20	6	30	6	397	44.8	7.08	67.44	Dnaja1	0.979	1.088	1.065	0.705433	0.858607	1	2.12097e+07	2.07556e+07	1.94913e+07	15.6	16.32	14.14	16284844	1.70859e+07	17414947	2.07297e+07	1.6566e+07	1.84923e+07	1.82204e+07	2.17635e+07	21021623	2.04806e+07	1.61506e+07	1.49192e+07	1.75692e+07	17762666	14236731	1.64331e+07	High	High	High	High	High	High	High
High	E9PT53	Wolfram syndrome 1 homolog (Human) OS=Rattus norvegicus OX=10116 GN=Wfs1 PE=1 SV=2	0	FALSE	41.351	11	8	86	8	890	100.5	7.88	153.66	Wfs1	0.965	1.088	1.05	0.730594	0.887161	1	3.76834e+07	3.63816e+07	3.46335e+07	11.85	8.23	3.63	3.41275e+07	3.42027e+07	3.49154e+07	2.41141e+07	2.75014e+07	2.64927e+07	3.39552e+07	3.23959e+07	3.60461e+07	3.4682e+07	3.34792e+07	2.7514e+07	2.75651e+07	2.90355e+07	2.89103e+07	3.31398e+07	High	High	High	High	High	High	High
High	O35547	Long-chain-fatty-acid--CoA ligase 4 OS=Rattus norvegicus OX=10116 GN=Acsl4 PE=1 SV=2	0	FALSE	33.563	14	8	78	6	711	79	8.35	137.29	Acsl4	0.746	1.087	0.811	0.0741918	0.999997	1	2.32532e+07	1.73427e+07	2.13881e+07	29.98	16.95	20.05	2.75647e+07	1.69921e+07	1.59535e+07	1.78793e+07	27880446	1.76807e+07	1.72835e+07	1.58023e+07	1.81185e+07	1.0919e+07	16834865	1.37962e+07	1.86339e+07	1.63808e+07	1.46776e+07	2.45026e+07	High	High	High	High	High	High	High
High	M0R735	Heterogeneous nuclear ribonucleoprotein Q OS=Rattus norvegicus OX=10116 GN=Syncrip PE=1 SV=2	0	FALSE	32.956	15	7	90	4	562	62.6	7.56	149.72	Syncrip	0.964	1.086	1.046	0.999998	0.999997	1	1.55186e+07	1.49587e+07	1.42941e+07	14.63	16.56	15.82	1.52542e+07	1.47133e+07	12068018	1.01983e+07	1.28167e+07	1.16181e+07	10395765	1.36132e+07	1.81994e+07	1.36985e+07	1.83376e+07	13064379	1.16225e+07	1.57116e+07	12293873	1.24494e+07	High	High	High	High	High	High	High
High	P08011	Microsomal glutathione S-transferase 1 OS=Rattus norvegicus OX=10116 GN=Mgst1 PE=1 SV=3	0	FALSE	10.194	19	2	25	2	155	17.5	9.61	56.02	Mgst1	0.825	1.086	0.896	0.0198742	0.999997	0.500008	2.44847e+07	2.02006e+07	2.25444e+07	7.54	8.66	3.13	1.90024e+07	21294940	1.85578e+07	1.74355e+07	1.90718e+07	18244233	1.71207e+07	1.8792e+07	2.12785e+07	2.03685e+07	1.80698e+07	16272829	1.80419e+07	1.87209e+07	1.97e+07	2.19755e+07	High	High	High	High	High	High	Peak Found
High	G3V6S0	Spectrin beta chain OS=Rattus norvegicus OX=10116 GN=Sptbn1 PE=1 SV=3	0	FALSE	28.21	3	7	32	7	2356	273.1	5.73	48.42		1.198	1.085	1.301	0.534365	0.999997	1	1.18297e+07	1.41764e+07	1.09003e+07	48.87	25.68	10.84	1.31797e+07	5.61711e+06	8.99249e+06	1.19807e+07	1.0523e+07	2.80344e+06	1.28829e+07	1.13472e+07	1.38699e+07	1.96847e+07	1.80406e+07	9.1786e+06	8.93059e+06	8.8776e+06	1.12251e+07	9.18134e+06	High	Peak Found	High	High	High	Peak Found	High
High	F1LM33	Leucine-rich PPR motif-containing protein, mitochondrial OS=Rattus norvegicus OX=10116 GN=Lrpprc PE=1 SV=2	0	FALSE	192.06	33	36	453	36	1392	156.6	6.61	1075.64		0.918	1.084	0.995	0.200945	0.438274	1	3.30514e+08	3.0356e+08	3.04987e+08	9	3.9	1.93	243433523	2.64361e+08	2.70576e+08	2.73275e+08	2.70147e+08	2.83481e+08	289586147	2.72147e+08	3.19812e+08	2.80794e+08	2.97646e+08	2.73023e+08	2.3968e+08	2.57396e+08	2.64715e+08	2.87931e+08	High	High	High	High	High	High	High
High	Q66HA8	Heat shock protein 105 kDa OS=Rattus norvegicus OX=10116 GN=Hsph1 PE=1 SV=1	0	FALSE	209.86	42	28	375	27	858	96.4	5.55	826.3	Hsph1	0.856	1.084	0.928	0.576204	0.999997	1	4.18101e+08	3.57917e+08	3.85657e+08	13.03	10.69	3.05	2.67622e+08	3.75811e+08	3.74435e+08	3.30435e+08	2.64741e+08	3.40049e+08	3.74491e+08	2.78545e+08	4.10661e+08	3.358e+08	3.5504e+08	3.27676e+08	3.15379e+08	3.22684e+08	3.37631e+08	3.37462e+08	High	High	High	High	High	High	High
High	D3ZR52	Lysophosphatidylcholine acyltransferase 4 OS=Rattus norvegicus OX=10116 GN=Lpcat4 PE=3 SV=3	0	FALSE	19.458	10	4	46	4	522	57.1	8.88	108.41		0.829	1.084	0.899	0.889233	0.999997	1	9.67733e+06	8.01834e+06	8.92344e+06	10.41	25.06	19.38	6.65705e+06	8.21547e+06	9065054	6.69046e+06	7.65213e+06	6.43702e+06	6.87179e+06	9.5793e+06	6.41421e+06	1.08706e+07	6.61807e+06	7.60292e+06	8614358	7.67135e+06	7.60345e+06	6.10741e+06	High	High	High	High	High	High	High
High	Q09073	ADP/ATP translocase 2 OS=Rattus norvegicus OX=10116 GN=Slc25a5 PE=1 SV=3	0	FALSE	80.891	42	16	304	7	298	32.9	9.73	528.87	Slc25a5	0.786	1.084	0.852	0.00463758	0.897135	0.319825	2.85658e+08	2.24514e+08	2.63422e+08	7.43	6.99	7.71	221559850	227475657	2.21728e+08	2.20513e+08	2.31694e+08	2.37913e+08	2.24672e+08	1.97392e+08	2.12418e+08	2.26138e+08	2.25868e+08	1.92389e+08	2.36258e+08	221449625	229533571	2.26889e+08	High	High	High	High	High	High	High
High	D3ZKT0	Phosphatidate cytidylyltransferase, mitochondrial OS=Rattus norvegicus OX=10116 GN=Tamm41 PE=1 SV=1	0	FALSE	4.346	9	2	5	2	337	37.8	8.98	5.54	Tamm41	1.315	1.083	1.424	0.999998	0.999997	1	2.76131e+06	3.63007e+06	2.54989e+06	23.41	41.28	50.99	2.40196e+06	1.87353e+06	3.10666e+06	1.75436e+06	3.04856e+06	1.98795e+06	3.2358e+06	3.38846e+06	1.40439e+06		3.84637e+06	1.63708e+06	2.69394e+06	877964	3.40821e+06	1770342	High	Peak Found	High	Peak Found	Peak Found	High	Peak Found
High	A0A0G2K0Y2	Insulin-like growth factor 2 mRNA-binding protein 3 OS=Rattus norvegicus OX=10116 GN=Igf2bp3 PE=1 SV=1	0	FALSE	55.835	23	9	115	7	579	63.6	8.87	214.49	Igf2bp3	1.152	1.083	1.247	0.291422	0.999997	0.500008	1.93582e+07	2.2291e+07	1.78687e+07	9.35	9.63	14.2	1.50982e+07	18316328	1.70894e+07	1.20237e+07	16263592	1.52822e+07	21525778	1.72835e+07	2.50273e+07	2.00106e+07	2.33961e+07	1.90028e+07	1.52255e+07	1.39929e+07	1.89287e+07	1.45108e+07	High	High	High	High	High	High	High
High	Q62639	GTP-binding protein Rheb OS=Rattus norvegicus OX=10116 GN=Rheb PE=1 SV=1	0	FALSE	13.016	15	2	20	2	184	20.5	5.92	64.56	Rheb	0.812	1.083	0.879	0.136334	0.999997	0.965427	9.04291e+06	7.34182e+06	8.35178e+06	11.62	8.06	6.14	7.27557e+06	7.43368e+06	7.22212e+06	4761812	7103695	7.54665e+06	7026370	6.43566e+06	7.33651e+06	7.44538e+06	7.32833e+06	5.72088e+06	6958655	6.32223e+06	7.46428e+06	7.52478e+06	High	High	High	High	High	High	High
High	PRTC_13|NGFILDGFPr	PRTC_13|NGFILDGFPr	0	FALSE	6.298	100	2	75	2	10	1.1	6.24	173.77		0.801	1.083	0.867	0.00256116	0.525969	0.431055	4.20057e+08	3.36324e+08	3.87729e+08	7.98	6.22	2.31	3.19123e+08	3.3857e+08	3.32094e+08	3.35766e+08	3.39802e+08	3.57171e+08	3.33179e+08	2.91868e+08	359222522	3.22978e+08	324083696	292356016	317168983	3.27739e+08	3.36005e+08	3.46655e+08	High	High	High	High	High	High	High
High	Q2IBC5	Caveolin-2 OS=Rattus norvegicus OX=10116 GN=Cav2 PE=1 SV=2	0	FALSE	21.809	39	4	36	4	162	18.3	5.64	55.26	Cav2	1.224	1.082	1.325	0.862617	0.999997	1	1.44745e+07	1.77222e+07	1.33772e+07	20.1	12.56	28.84	9.72641e+06	1.04206e+07	1.75119e+07	1.18619e+07	1.25973e+07	1.0551e+07	1.60643e+07	1.64252e+07	1.80083e+07	1.2104e+07	1.62952e+07	1.58874e+07	7.73871e+06	1.00251e+07	1.30756e+07	1.74449e+07	High	High	High	High	High	High	High
High	B5DF13	RCG63400 OS=Rattus norvegicus OX=10116 GN=Trim59 PE=2 SV=1	0	FALSE	28.076	18	6	58	6	403	47.3	6.64	98.4	Trim59	1.024	1.081	1.107	0.999998	0.999997	1	1.25023e+07	1.2806e+07	1.15672e+07	9.84	25.88	43.95	8.74599e+06	1.01826e+07	1.22375e+07	1.02799e+07	9.12639e+06	1.05308e+07	1.25017e+07	13181446	1.30941e+07	8.5929e+06	1.24921e+07	6.43132e+06	1.2196e+07	14587183	7.67208e+06	5.837e+06	High	High	High	High	High	High	High
High	F1LRN8	HECT-type E3 ubiquitin transferase OS=Rattus norvegicus OX=10116 GN=Nedd4l PE=1 SV=3	0	FALSE	26.769	9	8	72	4	960	110.7	6.13	140.77		0.985	1.081	1.065	0.989387	0.772952	1	1.23363e+07	1.21545e+07	1.14155e+07	8.08	14.47	18.28	9.40027e+06	1.01715e+07	9.79138e+06	9.47391e+06	10706863	1.02642e+07	11269480	1.20472e+07	1.04733e+07	11009813	9.38375e+06	1.2429e+07	10061923	1.00152e+07	9.53123e+06	7448415	High	High	High	High	High	High	High
High	P05708	Hexokinase-1 OS=Rattus norvegicus OX=10116 GN=Hk1 PE=1 SV=4	0	FALSE	44.421	16	13	94	3	918	102.3	6.71	149.26	Hk1	0.959	1.081	1.037	0.793082	0.93729	1	9.87976e+07	9.47723e+07	9.13836e+07	9.6	9.72	8.03	7.15927e+07	7.47906e+07	8.03812e+07	7.53492e+07	8.21807e+07	9.17276e+07	8.31172e+07	8.87825e+07	1.01586e+08	8.95208e+07	7.63794e+07	8.61783e+07	8.02551e+07	7.33759e+07	7.36929e+07	8.74436e+07	Peak Found	High	High	High	High	High	High
High	A0A0G2K9F2	NFACT-R_1 domain-containing protein OS=Rattus norvegicus OX=10116 PE=1 SV=1	0.001	FALSE	3.769	3	2	2	2	781	89.5	5.97	1.68		0.938	1.081	1.015	0.999998	0.96228	1	2.48791e+06	2.33443e+06	2.30045e+06	14.18	29.27	23.83	2408738	2.20126e+06	2.01475e+06			1.92902e+06	3.35611e+06	2.10155e+06		2.16105e+06	2.07476e+06		1.70757e+06	2.12252e+06	1.24758e+06	2.27325e+06	Peak Found	Peak Found	High	Not Found	Not Found	Peak Found	Peak Found
High	Q6AYN2	Store-operated calcium entry-associated regulatory factor OS=Rattus norvegicus OX=10116 GN=Saraf PE=2 SV=1	0	FALSE	6.643	6	2	31	2	334	35.9	8.34	48.59	Saraf	0.82	1.081	0.886	0.501062	0.999997	1	1.43844e+07	1.17926e+07	1.33098e+07	19.87	15.51	16.55	1.15007e+07	1.16673e+07	9796939	1.16783e+07	1.34593e+07	8.75901e+06	1.08729e+07	12853692	12707648	8.96037e+06	1.14009e+07	9254856	10796080	1.09489e+07	1.3279e+07	9.21149e+06	High	High	High	High	High	High	High
High	D3ZIE9	Delta-1-pyrroline-5-carboxylate synthase OS=Rattus norvegicus OX=10116 GN=Aldh18a1 PE=3 SV=1	0	FALSE	109.668	29	18	227	18	795	87.3	7.56	536.19		0.79	1.081	0.854	0.0569427	0.999997	0.861425	2.04081e+08	1.6116e+08	1.88764e+08	5.94	16.38	4.79	1.60296e+08	1.68497e+08	1.71248e+08	1.28031e+08	1.64862e+08	1.72489e+08	1.46655e+08	1.69472e+08	1.80953e+08	1.08866e+08	1.55102e+08	1.43912e+08	1.55513e+08	1.45499e+08	1.66712e+08	1.72105e+08	High	High	High	High	High	High	High
High	B3DMA2	Acyl-CoA dehydrogenase family member 11 OS=Rattus norvegicus OX=10116 GN=Acad11 PE=1 SV=1	0	FALSE	35.288	15	10	104	10	779	87.3	8.18	186.48	Acad11	0.767	1.081	0.829	0.0314121	0.999997	0.715905	5.01252e+07	3.84268e+07	4.63481e+07	6.46	13.5	8.15	4.10001e+07	4.24791e+07	4.32497e+07	3.17798e+07	3.54275e+07	4.31281e+07	4.205e+07	3.56998e+07	4.47292e+07	3.33161e+07	3.39927e+07	3.33516e+07	3.86875e+07	4.22405e+07	38829865	3.88282e+07	High	High	High	High	High	High	High
High	Q6AY23	Pyrroline-5-carboxylate reductase 2 OS=Rattus norvegicus OX=10116 GN=Pycr2 PE=2 SV=1	0	FALSE	40.053	33	8	72	8	320	33.7	7.77	192.91	Pycr2	0.592	1.081	0.641	0.059957	0.999997	0.581755	5.90889e+07	3.50096e+07	5.46585e+07	27.87	11.63	27.4	4.48884e+07	6.23965e+07	3.22524e+07	5.49958e+07	4.66456e+07	36614673	3.85461e+07	3.12152e+07	3.718e+07	31674573	3.47302e+07	2.8246e+07	5.74099e+07	3.44535e+07	5.839e+07	4.12003e+07	High	High	High	High	High	High	High
High	A0A0G2JTA0	FAS-associated factor 2 OS=Rattus norvegicus OX=10116 GN=Faf2 PE=1 SV=1	0	FALSE	64.954	30	9	117	9	445	52.4	5.47	325.22		0.909	1.08	0.981	0.412277	0.999997	1	8.02797e+07	7.29711e+07	7.43566e+07	7.03	8.08	11.09	6.36375e+07	6.56763e+07	6.09253e+07	5.89908e+07	63495443	6.18417e+07	7.03177e+07	5.75898e+07	7.18422e+07	7.09505e+07	7.3928e+07	5.8646e+07	6.87923e+07	6.07719e+07	6.66431e+07	6.08218e+07	High	High	High	High	High	High	High
High	F1M5G8	Transmembrane protein 131 OS=Rattus norvegicus OX=10116 GN=Tmem131 PE=1 SV=2	0	FALSE	6.162	1	2	10	2	1814	198.6	8.38	9.12		0.861	1.08	0.93	0.0181746	0.494941	1	1.46584e+07	1.2627e+07	1.35724e+07	9.64	5.39	6.85	10940283	1.12969e+07	1.29689e+07	1.21646e+07	1.1203e+07	13766033	11677872	1.17722e+07	12371024	1.08871e+07	12004803	1.17192e+07	10322808	1.05554e+07	1.24792e+07	1.33167e+07	High	High	Peak Found	High	Peak Found	High	High
High	B1H282	Collagen beta(1-O)galactosyltransferase 1 OS=Rattus norvegicus OX=10116 GN=Colgalt1 PE=1 SV=1	0	FALSE	66.334	24	13	174	13	617	71.1	7.12	447.72	Colgalt1	0.816	1.08	0.882	0.0113717	0.615182	0.845132	1.72178e+08	1.40519e+08	1.59376e+08	6.3	8.77	5.62	139578512	1.4793e+08	139807690	132808348	1.27631e+08	1.36347e+08	1.2648e+08	1.37829e+08	1.58515e+08	1.31116e+08	1.33294e+08	1.15794e+08	1.31576e+08	129127283	144093812	134547332	High	High	High	High	High	High	High
High	P11884	Aldehyde dehydrogenase, mitochondrial OS=Rattus norvegicus OX=10116 GN=Aldh2 PE=1 SV=1	0	FALSE	110.662	43	19	277	19	519	56.5	7.05	600.82	Aldh2	0.912	1.079	0.984	0.105143	0.492665	1	2.23149e+08	2.03535e+08	2.06773e+08	3.24	8.57	2.93	1.75815e+08	183672156	1.90654e+08	1.59497e+08	1.82074e+08	1.81472e+08	1.90717e+08	1.95612e+08	2.18815e+08	182430606	1.78069e+08	1.76454e+08	1.69741e+08	165641256	1.81969e+08	1.89196e+08	High	High	High	High	High	High	High
High	G3V7V3	Solute carrier family 27 (Fatty acid transporter), member 4 OS=Rattus norvegicus OX=10116 GN=Slc27a4 PE=1 SV=1	0	FALSE	73.863	28	15	140	14	643	72.1	8.62	336.83	Slc27a4	0.911	1.079	0.983	0.0366253	0.381064	1	5.39768e+07	4.91874e+07	5.00456e+07	4.95	4.48	5.77	3.95555e+07	4.41943e+07	4.80061e+07	3.87947e+07	4.51324e+07	4.42052e+07	4.53865e+07	40713442	5.06854e+07	4.69831e+07	4.6274e+07	4.42309e+07	3.72565e+07	4.48783e+07	4.43195e+07	4.5505e+07	High	High	High	High	High	High	High
High	A0A1W2Q6P6	DnaJ homolog subfamily C member 3 (Fragment) OS=Rattus norvegicus OX=10116 GN=Dnajc3 PE=1 SV=1	0	FALSE	12.667	27	3	30	3	140	16.2	5.17	33.74		0.893	1.079	0.964	0.110714	0.985802	1	2.44599e+07	2.18511e+07	2.26722e+07	8.43	10.46	5.27	2.1238e+07	20815012	18872433	1.68699e+07	18126824	2.17522e+07	2.03357e+07	2.09314e+07	2.15567e+07	1.81699e+07	17836163	2.01402e+07	1.76127e+07	2.04611e+07	2.04096e+07	2.01026e+07	High	High	High	High	High	High	High
High	F1LYQ8	FERM, ARHGEF and pleckstrin domain-containing protein 1 OS=Rattus norvegicus OX=10116 GN=Farp1 PE=1 SV=2	0	FALSE	60.648	15	11	123	11	1049	118.8	7.96	264.47	Farp1	0.853	1.079	0.92	0.0298613	0.772952	0.98137	7.7951e+07	6.65056e+07	7.2251e+07	7.44	3.03	6.55	6.09312e+07	6.1042e+07	5.8924e+07	5.74281e+07	5.98048e+07	6.81457e+07	5.98245e+07	5.72454e+07	6.64189e+07	6.17672e+07	6.64219e+07	6.43484e+07	5.26243e+07	6.17594e+07	61915974	7.07225e+07	High	High	High	High	High	High	High
High	D4AA91	Ceramide synthase 5 OS=Rattus norvegicus OX=10116 GN=Cers5 PE=4 SV=1	0	FALSE	13.833	9	3	40	3	449	51.3	8.21	39.62	Cers5	0.815	1.079	0.879	0.372554	0.999997	1	2.56661e+07	2.09246e+07	2.37965e+07	25.88	23.19	15.15	20941577	26627469	17354098	27227484	18864382	17754958	22969512	2.30683e+07	16520524	22824637	15379415	16476615	21299060	17740258	23943382	18701480	High	High	High	High	High	High	High
High	P37996	ADP-ribosylation factor-like protein 3 OS=Rattus norvegicus OX=10116 GN=Arl3 PE=1 SV=2	0	FALSE	13.067	31	4	18	4	182	20.4	7.24	31.19	Arl3	1.045	1.078	1.126	0.863203	0.999997	1	1.38721e+07	1.44915e+07	1.28658e+07	27.92	6.64	7.05	9.58906e+06	1.3623e+07	14425091	7.04224e+06	1.20348e+07	6.46741e+06	1.28226e+07	13317050	12720354	1.24757e+07	1.45988e+07	1.35825e+07	1.16626e+07	10515324	1.12299e+07	1.18692e+07	High	High	High	High	Peak Found	Peak Found	High
High	G3V648	1-acylglycerol-3-phosphate O-acyltransferase 3 OS=Rattus norvegicus OX=10116 GN=Agpat3 PE=1 SV=1	0	FALSE	25.689	17	6	82	6	376	43.2	8.68	176.63	Agpat3	1.002	1.078	1.081	0.799462	0.760831	1	2.95536e+07	2.96118e+07	2.74034e+07	7.88	11.24	11.07	2.15291e+07	2.45841e+07	25288354	2.08518e+07	2.35388e+07	2.84572e+07	2.65519e+07	2.67338e+07	2.73835e+07	2.84577e+07	2.94374e+07	2.01244e+07	2.2245e+07	2.5082e+07	2.00527e+07	2.47614e+07	High	High	High	High	High	High	High
High	G3V662	Nuclear pore complex protein Nup153 OS=Rattus norvegicus OX=10116 GN=Nup153 PE=1 SV=1	0	FALSE	81.614	14	16	137	16	1468	152.7	8.9	292.26	Nup153	0.966	1.078	1.041	0.999998	0.999997	1	5.49326e+07	5.30648e+07	5.09725e+07	8.04	12.07	15.96	40904285	4.98462e+07	5.11579e+07	39896134	3.67373e+07	4.42195e+07	5.57441e+07	41702466	56084239	5.12907e+07	4.49742e+07	4.71555e+07	5.37123e+07	4.15693e+07	4.57844e+07	4.46423e+07	High	High	High	High	High	High	High
High	F1M779	Clathrin heavy chain OS=Rattus norvegicus OX=10116 GN=Cltc PE=1 SV=1	0	FALSE	243.835	32	42	490	42	1675	191.4	5.69	1118.86		0.945	1.078	1.019	0.814424	0.999997	1	3.7032e+08	3.49925e+08	3.43512e+08	5.06	11.56	2.89	3.06859e+08	3.09048e+08	298062807	2.67043e+08	2.82608e+08	2.94852e+08	3.67223e+08	3.3336e+08	3.55987e+08	3.23256e+08	3.2043e+08	2.71579e+08	2.7132e+08	2.8438e+08	3.16579e+08	3.18808e+08	High	High	High	High	High	High	High
High	P62138	Serine/threonine-protein phosphatase PP1-alpha catalytic subunit OS=Rattus norvegicus OX=10116 GN=Ppp1ca PE=1 SV=1	0	FALSE	73.136	47	13	205	2	330	37.5	6.33	426.27	Ppp1ca	0.877	1.078	0.946	0.339478	0.999997	1	1.2125e+08	1.06343e+08	1.12431e+08	8.24	5.8	7.9	9.75759e+07	1.03953e+08	87903911	8.65121e+07	92232725	9.43313e+07	9.21895e+07	1.05764e+08	1.04346e+08	1.0187e+08	108100329	9.35205e+07	9.0121e+07	101475635	8.75913e+07	1.02884e+08	High	High	High	High	High	High	High
High	P97532	3-mercaptopyruvate sulfurtransferase OS=Rattus norvegicus OX=10116 GN=Mpst PE=1 SV=3	0	FALSE	14.487	18	4	25	4	297	32.9	6.32	31.53	Mpst	0.835	1.078	0.901	0.516109	0.760831	1	1.89314e+07	1.58147e+07	1.75538e+07	11.63	16.7	36.7	1.43621e+07	1.61088e+07	15146501	1.6787e+07	14169563	1.62123e+07	16105475	1.4286e+07	1.26152e+07	1.45901e+07	11922872	1.61706e+07	1.63194e+07	1.48819e+07	6.40912e+06	1.59086e+07	High	High	High	High	High	High	High
High	Q1PBJ1	Lactadherin OS=Rattus norvegicus OX=10116 GN=Mfge8 PE=1 SV=1	0	FALSE	54.167	22	8	115	8	483	53.1	6.65	286.05	Mfge8	1.014	1.077	1.092	0.999998	0.999997	1	5.76939e+07	5.85121e+07	5.35766e+07	9.52	8.9	7.82	4.90233e+07	5.33879e+07	5.37407e+07	3.85965e+07	4.03702e+07	42762819	5.17548e+07	5.84744e+07	5.88157e+07	5.0144e+07	5.52975e+07	5.98151e+07	4.24671e+07	4.51017e+07	4.649e+07	5.70367e+07	High	High	High	High	High	High	High
High	Q5XHZ9	Pachytene checkpoint protein 2 homolog OS=Rattus norvegicus OX=10116 GN=Trip13 PE=2 SV=1	0	FALSE	6.915	7	3	10	3	432	48.4	6.09	15.17	Trip13	1.006	1.077	1.083	0.999998	0.999997	1	3.43318e+06	3.45385e+06	3.18825e+06	11.87	22.73	35.7	2.8967e+06	2.5998e+06		2820355		2.62849e+06	4899900	3.20684e+06	3.36311e+06	3.33346e+06	3.36523e+06	2.94366e+06	4014150	2556478	2.91259e+06	1.95987e+06	High	Peak Found	Not Found	High	Not Found	High	High
High	Q5XIN6	Mitochondrial proton/calcium exchanger protein OS=Rattus norvegicus OX=10116 GN=Letm1 PE=1 SV=1	0	FALSE	70.766	26	15	150	15	739	83	6.6	257.43	Letm1	0.928	1.077	0.999	0.487329	0.999997	1	7.1843e+07	6.66465e+07	6.67313e+07	5.35	14.56	6.51	5.75897e+07	6.28963e+07	5.82111e+07	5.22299e+07	5.21333e+07	5.78951e+07	5.95479e+07	5.06269e+07	6.63195e+07	7.2451e+07	7.07856e+07	4.62139e+07	5.22922e+07	5.88316e+07	5.95517e+07	5.54359e+07	High	High	High	High	High	High	High
High	D3ZTY0	Cornichon family AMPA receptor auxiliary protein 4 OS=Rattus norvegicus OX=10116 GN=Cnih4 PE=1 SV=1	0	FALSE	12.868	14	2	17	2	139	16.1	6.49	30.87	Cnih4	0.872	1.077	0.939	0.999998	0.999997	1	5.16308e+06	4.49966e+06	4.79418e+06	46.98	15.31	36.65	2.38138e+06	6.11366e+06	7.7786e+06	3.17542e+06	4.55634e+06	1.95522e+06	4297879	3.4907e+06	5.85862e+06	4641763	4162332	3.82813e+06	2.60928e+06	3.1234e+06	5.39036e+06	6531572	High	High	High	High	High	Peak Found	Peak Found
High	B0BNG0	ER membrane protein complex subunit 2 OS=Rattus norvegicus OX=10116 GN=Emc2 PE=2 SV=1	0	FALSE	7.946	8	2	10	2	297	34.8	6.81	14.91	Emc2	0.866	1.077	0.933	0.824258	0.999997	1	2.7012e+06	2.3386e+06	2.50772e+06	22.24	31.14	25.39	3.35812e+06	2.27838e+06	2.27722e+06	2.03212e+06	2.02641e+06	2.197e+06	2.91791e+06	1573003	3.78491e+06	1.93873e+06	2.65788e+06	1795630	1.78858e+06	2.84106e+06	2.45878e+06	1.74867e+06	High	Peak Found	High	High	High	Peak Found	High
High	P85834	Elongation factor Tu, mitochondrial OS=Rattus norvegicus OX=10116 GN=Tufm PE=1 SV=1	0	FALSE	113.304	43	18	296	18	452	49.5	7.56	671.2	Tufm	0.939	1.076	1.01	0.556087	0.999997	1	2.41499e+08	2.26747e+08	2.24472e+08	6.55	7.01	9.35	1.79613e+08	1.85504e+08	2.01619e+08	1.80428e+08	1.9854e+08	2.09754e+08	1.9746e+08	2.05552e+08	2.50232e+08	1.94751e+08	2.13021e+08	211585124	1.77723e+08	1.87967e+08	1.96365e+08	2.4608e+08	High	High	High	High	High	High	High
High	Q6P7P5	eIF5-mimic protein 2 OS=Rattus norvegicus OX=10116 GN=Bzw1 PE=1 SV=1	0	FALSE	5.694	5	2	18	2	419	48	5.92	35.11	Bzw1	0.939	1.076	1.011	0.999998	0.999997	1	1.47356e+07	1.38336e+07	1.36891e+07	23.15	17.59	17.64	9.32349e+06	9.61065e+06	15614493	1.09888e+07	1.07247e+07	17133361	1.20406e+07	1.70347e+07	1.4131e+07	11993653	12493405	1.47866e+07	12888843	10813848	12693620	9.68444e+06	High	High	High	High	High	High	High
High	D3ZFB2	LUC7-like 3 pre-mRNA-splicing factor OS=Rattus norvegicus OX=10116 GN=Luc7l3 PE=1 SV=1	0	FALSE	26.875	12	4	55	4	491	58.4	9.95	106.75	Luc7l3	0.9	1.076	0.969	0.999998	0.999997	1	2.02101e+07	1.81897e+07	1.87762e+07	13.16	15.01	11.53	1.62489e+07	1.70794e+07	2.01812e+07	1.4036e+07	1.26918e+07	1.35529e+07	1.96359e+07	1.92874e+07	1.4637e+07	1.64333e+07	17707006	17034227	1.60521e+07	16607161	1.55502e+07	1.43254e+07	High	High	High	High	High	High	High
High	B1WC02	CTP synthase OS=Rattus norvegicus OX=10116 GN=Ctps1 PE=1 SV=1	0	FALSE	29.963	17	8	52	8	591	66.6	6.58	93.72	Ctps1	0.856	1.076	0.921	0.728215	0.999997	1	1.74589e+07	1.49366e+07	1.62255e+07	17.91	16.05	14.03	1.15758e+07	1.45668e+07	1.17428e+07	1.56341e+07	1.46832e+07	1.43553e+07	1.07184e+07	1.31338e+07	1.83433e+07	1.70996e+07	1.39228e+07	1.3697e+07	1.4177e+07	1.51814e+07	1.29863e+07	1.24349e+07	High	High	High	High	High	High	High
High	F1LY19	RCG38820 OS=Rattus norvegicus OX=10116 GN=Upf1 PE=1 SV=3	0	FALSE	52.407	14	12	70	12	1113	122.6	6.68	66.78		0.88	1.075	0.946	0.0582825	0.512712	1	4.5094e+07	3.96946e+07	4.1957e+07	12.1	6.09	5.24	4.2298e+07	3.48672e+07	3.73555e+07	3.86591e+07	3.51344e+07	3.67171e+07	3.82367e+07	32530443	4.16586e+07	3.70275e+07	4.00942e+07	33973534	3.39265e+07	3.67845e+07	3.62864e+07	3.56734e+07	High	High	High	High	High	High	High
High	Q4FZT6	Histone H2A type 3 OS=Rattus norvegicus OX=10116 PE=2 SV=3	0	FALSE	31.142	32	6	94	4	130	14.1	11.05	224.83		0.848	1.075	0.912	0.562864	0.999997	1	2.84652e+08	2.41443e+08	2.64762e+08	23.85	6.59	1.37	2.82484e+08	2.9398e+08	2.93375e+08	1.72106e+08	1.74299e+08	1.73506e+08	2.36497e+08	2.2288e+08	2.58773e+08	2.17965e+08	2.28963e+08	2.10898e+08	2.1671e+08	220775313	2.31017e+08	2.43953e+08	High	High	High	High	High	High	High
High	P20788	Cytochrome b-c1 complex subunit Rieske, mitochondrial OS=Rattus norvegicus OX=10116 GN=Uqcrfs1 PE=1 SV=2	0	FALSE	7.699	8	2	14	2	274	29.4	8.87	18.26	Uqcrfs1	0.753	1.075	0.809	0.721516	0.999997	1	4.75283e+06	3.57809e+06	4.42052e+06	36.33	17.06	22.83	5.4058e+06	2989058	5.08084e+06	1.82152e+06		3.92895e+06	3077740	2350628	3618855	3.95323e+06	4424534	3.21687e+06	4.41774e+06	2751266	4.36034e+06	3.60868e+06	High	High	Peak Found	Peak Found	High	High	High
High	Q3KR55	RCG60540, isoform CRA_a OS=Rattus norvegicus OX=10116 GN=U2af1 PE=1 SV=1	0	FALSE	12.94	16	3	19	3	239	27.8	8.81	36.39	U2af1	0.937	1.074	1.006	0.481212	0.999997	1	1.10486e+07	1.03542e+07	1.0289e+07	9.34	18.75	5.72	8.24878e+06	9.57137e+06	9.23064e+06	8.53301e+06	1.00715e+07	8.74944e+06	1.03338e+07	1.03062e+07	1.17006e+07	6.7873e+06	9.24779e+06	8.1336e+06	8.97172e+06	8.28143e+06	9.20888e+06	9.25682e+06	High	High	High	High	High	High	High
High	Q6AY55	Dephospho-CoA kinase domain-containing protein OS=Rattus norvegicus OX=10116 GN=Dcakd PE=2 SV=1	0	FALSE	8.341	8	2	18	2	240	27.3	9.69	49.54	Dcakd	0.915	1.074	0.983	0.213682	0.999997	1	7.96593e+06	7.29148e+06	7.41662e+06	9.8	13.05	13.41	6.255e+06	6578939	8614837	5415657	6775112	6.4554e+06	7.13197e+06	6230242	7528570	7533820	6081048	5381004	7.4593e+06	6081485	6.62553e+06	6.47668e+06	High	High	High	High	High	High	High
High	A0A0G2QC38	Serine and arginine-rich-splicing factor 11 OS=Rattus norvegicus OX=10116 GN=Srsf11 PE=1 SV=1	0	FALSE	26.384	16	6	75	6	511	56.6	10.7	109.43		0.914	1.074	0.981	0.999998	0.999997	1	3.08466e+07	2.81822e+07	2.87146e+07	6.96	21.7	20.83	2.82763e+07	2.53281e+07	2.69165e+07	2.22714e+07	23505615	2.56807e+07	3.50055e+07	2.58926e+07	3.79773e+07	2.47293e+07	27131588	2.11035e+07	1.68595e+07	2.98215e+07	2.48417e+07	26726840	High	High	High	High	High	High	High
High	P10719	ATP synthase subunit beta, mitochondrial OS=Rattus norvegicus OX=10116 GN=Atp5f1b PE=1 SV=2	0	FALSE	192.672	47	22	396	22	529	56.3	5.34	1030.35	Atp5f1b	0.858	1.074	0.921	0.0729201	0.875418	1	6.58631e+08	5.64832e+08	6.13387e+08	6.58	9	2.4	5.16689e+08	5.43644e+08	518374117	5.05152e+08	5.3499e+08	5.42342e+08	5.5842e+08	5.1421e+08	6.59885e+08	5.17061e+08	5.48341e+08	4.79293e+08	5.12276e+08	5.12247e+08	5.34473e+08	5.64332e+08	High	High	High	High	High	High	High
High	F1M9A7	Acyl-coenzyme A oxidase OS=Rattus norvegicus OX=10116 GN=Acox3 PE=1 SV=2	0	FALSE	31.295	13	7	72	7	699	78.2	8.15	124.33		0.743	1.074	0.798	0.357168	0.97023	1	1.55181e+07	1.15307e+07	1.44445e+07	7.07	20.47	16.27	1.33907e+07	1.15784e+07	1.28342e+07	11002307	1.18793e+07	1.2977e+07	1.38066e+07	1.5459e+07	1.1436e+07	10680362	1.13352e+07	1.05716e+07	1.24974e+07	1.18534e+07	1.28937e+07	9.6853e+06	High	High	High	High	High	High	High
High	A0A0G2JWB6	Peroxidase OS=Rattus norvegicus OX=10116 GN=Pxdn PE=4 SV=1	0	FALSE	47.931	9	9	70	9	1475	165.3	6.99	128.07		0.965	1.073	1.035	0.943061	0.93729	1	2.07752e+07	2.00389e+07	1.93581e+07	15.64	17.5	18.26	2.19566e+07	1.71444e+07	1.72384e+07	1.68587e+07	1.60335e+07	1.56207e+07	2.28618e+07	1.38632e+07	22602485	2.01935e+07	1.87362e+07	1.65935e+07	14255703	1.92051e+07	1.83826e+07	1.37778e+07	High	High	High	High	High	High	High
High	P15651	Short-chain specific acyl-CoA dehydrogenase, mitochondrial OS=Rattus norvegicus OX=10116 GN=Acads PE=1 SV=2	0	FALSE	27.783	14	5	48	5	412	44.7	8.28	120.79	Acads	0.952	1.072	1.021	0.366982	0.650965	1	4.06236e+07	3.86834e+07	3.78861e+07	6.64	5.01	7.18	3.15287e+07	33943789	32317345	2.9732e+07	3.01388e+07	3.69833e+07	35175075	3.47984e+07	38619635	3.64142e+07	3.49301e+07	3.28609e+07	29465652	2.87289e+07	3.40656e+07	37387196	High	High	High	High	High	High	High
High	P61805	Dolichyl-diphosphooligosaccharide--protein glycosyltransferase subunit DAD1 OS=Rattus norvegicus OX=10116 GN=Dad1 PE=3 SV=3	0	FALSE	8.609	19	2	29	2	113	12.5	7.08	56.62	Dad1	0.923	1.072	0.99	0.999998	0.999997	1	2.98639e+07	2.75749e+07	2.78645e+07	25.67	8.94	7.33	12092650	28917114	29215116	23643544	2.06421e+07	21564778	25238578	25026612	30184065	21806731	26128702	24498470	24840172	22140656	23711838	26366969	High	High	High	High	High	High	High
High	P26772	10 kDa heat shock protein, mitochondrial OS=Rattus norvegicus OX=10116 GN=Hspe1 PE=1 SV=3	0	FALSE	19.166	45	4	52	4	102	10.9	8.92	130.75	Hspe1	0.926	1.071	0.992	0.976389	0.999997	1	3.70356e+07	3.43109e+07	3.45904e+07	16.17	10.62	5.06	31931590	3.50177e+07	34247815	2.49572e+07	2.25021e+07	2.37393e+07	31481897	3.39211e+07	35437493	3.14061e+07	32195286	2.53803e+07	2.83014e+07	3.1294e+07	2.95008e+07	31010072	High	High	High	High	High	High	High
High	F1LSK6	Cytochrome P450 20A1 OS=Rattus norvegicus OX=10116 GN=Cyp20a1 PE=1 SV=1	0	FALSE	48.142	28	11	132	11	462	51.9	6.76	216.93	Cyp20a1	0.858	1.071	0.919	0.131625	0.999997	1	9.99527e+07	8.57741e+07	9.3344e+07	7.74	8.5	1.71	7.79988e+07	8.58945e+07	7.46769e+07	75466021	73862672	8.27407e+07	84152967	7.37962e+07	9.85476e+07	7.55744e+07	8.81815e+07	7.4519e+07	7.36477e+07	79211981	8.01691e+07	8.67789e+07	High	High	High	High	High	High	High
High	PRTC_8|ELGQSGVDTYLQTk	PRTC_8|ELGQSGVDTYLQTk	0	FALSE	19.656	100	2	123	2	14	1.5	4.5	324.14		0.796	1.071	0.852	0.00236848	0.858607	0.232723	2.50646e+09	1.99426e+09	2.34071e+09	8.27	5.06	4.63	1942247467	2018862934	1.91706e+09	1.97621e+09	2022902641	2089455319	1931526650	1.67427e+09	2.01006e+09	1.95964e+09	1.97352e+09	1755448263	1.98884e+09	1989503654	2017294879	2.0574e+09	High	High	High	High	High	High	High
High	P68255	14-3-3 protein theta OS=Rattus norvegicus OX=10116 GN=Ywhaq PE=1 SV=1	0	FALSE	65.483	52	10	142	8	245	27.8	4.78	336.34	Ywhaq	1.014	1.07	1.086	0.999998	0.866461	1	9.35994e+07	9.49246e+07	8.74384e+07	12.73	7.7	4.92	9.14183e+07	8.13536e+07	7.87439e+07	75479661	6.59729e+07	7.21477e+07	8.89712e+07	8.95902e+07	9.80012e+07	8.64087e+07	8.31265e+07	8.05071e+07	71185123	7.91383e+07	7.46279e+07	7.87799e+07	High	High	High	High	High	High	High
High	R9PXR4	Mitochondrial import receptor subunit TOM70 OS=Rattus norvegicus OX=10116 GN=Tomm70 PE=1 SV=1	0	FALSE	39.663	21	8	76	8	560	61.9	7.49	156.33	Tomm70	0.929	1.07	0.994	0.997545	0.999997	1	3.00375e+07	2.7894e+07	2.806e+07	18	24.18	21.96	2.27518e+07	1.70819e+07	3.15272e+07	2.15327e+07	2.2742e+07	2.87902e+07	2.23856e+07	2.30281e+07	2.9809e+07	1.63183e+07	3.70432e+07	2.91786e+07	1.88057e+07	1.92107e+07	3.05347e+07	3.07104e+07	High	High	High	High	High	High	High
High	E9PU01	DNA helicase OS=Rattus norvegicus OX=10116 GN=Chd4 PE=1 SV=3	0	FALSE	16.049	4	5	27	5	1921	218	5.81	34.36		1.116	1.068	1.192	0.918978	0.999997	1	8.50407e+06	9.49049e+06	7.96398e+06	37.1	26.86	12.64	4083802	8.45306e+06	1.00939e+07	6.84531e+06	5.73404e+06	3.25963e+06	8.91771e+06	9.20937e+06	1.22984e+07	5.12203e+06	9.00306e+06	6.63542e+06	6.41859e+06	7.70299e+06	5.91458e+06	7248037	High	High	High	High	High	High	High
High	P63331	Serine/threonine-protein phosphatase 2A catalytic subunit alpha isoform OS=Rattus norvegicus OX=10116 GN=Ppp2ca PE=1 SV=1	0	FALSE	26.678	24	5	45	5	309	35.6	5.54	94.3	Ppp2ca	1.018	1.068	1.087	0.865746	0.96228	1	1.39651e+07	1.42105e+07	1.30752e+07	7.44	16.11	8.32	1.03733e+07	1.27112e+07	1.1586e+07	1.09731e+07	11122622	1.11235e+07	1.07862e+07	1.32667e+07	9.56191e+06	1.41323e+07	1.47005e+07	1.25228e+07	1.09546e+07	10449948	1.00668e+07	1.25699e+07	High	High	High	High	High	High	High
High	F1M0V4	THO complex subunit 2 OS=Rattus norvegicus OX=10116 GN=Thoc2 PE=1 SV=2	0	FALSE	7.553	2	2	25	2	1594	182.6	8.44	28.32		0.94	1.068	1.004	0.999998	0.999997	1	3.41738e+06	3.21335e+06	3.20073e+06	40.74	37.08	63.42	4.59594e+06	1.47543e+06	2.72102e+06	3938073	2.73219e+06	2.71168e+06	3.86767e+06	2.69018e+06	3.38627e+06	4.26061e+06	1.29362e+06	2.404e+06	3.17245e+06	4.65548e+06	2.25828e+06	703400	High	High	High	High	High	High	High
High	I6L9G6	TAR DNA-binding protein 43 OS=Rattus norvegicus OX=10116 GN=Tardbp PE=1 SV=1	0	FALSE	28.781	20	5	84	5	285	32.1	6.99	193.6	Tardbp	0.919	1.068	0.981	0.425298	0.885198	1	9.69499e+07	8.90999e+07	9.08032e+07	4.62	8.64	6.43	7.31388e+07	7.57808e+07	90406847	7.00462e+07	7.283e+07	8.35504e+07	8.53196e+07	82491241	102216408	7.74042e+07	8.51227e+07	7.75285e+07	7.03215e+07	7.1393e+07	8.19949e+07	9.06238e+07	High	High	High	High	High	High	High
High	P51886	Lumican OS=Rattus norvegicus OX=10116 GN=Lum PE=1 SV=1	0	FALSE	31.082	22	6	49	6	338	38.3	6.43	124.05	Lum	0.879	1.068	0.939	0.270299	0.999997	1	5.38583e+07	4.73523e+07	5.04228e+07	6.6	19.5	5.8	4.25745e+07	4.25598e+07	4.29432e+07	4.17297e+07	4.26489e+07	4.40122e+07	4.25555e+07	4.64965e+07	4.68467e+07	2.61143e+07	4.91021e+07	4.18717e+07	4.22313e+07	4.42888e+07	4.21011e+07	4.385e+07	High	High	High	High	High	High	High
High	D3ZUF9	Pitrilysin metalloproteinase 1 OS=Rattus norvegicus OX=10116 GN=Pitrm1 PE=1 SV=1	0	FALSE	48.461	17	11	75	11	954	108.5	7.33	104.22	Pitrm1	0.813	1.068	0.868	0.999998	0.999997	1	2.5184e+07	2.04665e+07	2.35874e+07	33.33	30.91	22.16	2.90207e+07	20375396	1.93677e+07	8.25175e+06	1.98244e+07	2.27255e+07	2.96419e+07	1.75808e+07	3.168e+07	1.62719e+07	1.71449e+07	19211453	2.57417e+07	1.93342e+07	1.68629e+07	2.21095e+07	High	High	High	High	High	High	High
High	A0A0H2UI26	Metalloreductase STEAP3 OS=Rattus norvegicus OX=10116 GN=Steap3 PE=1 SV=1	0	FALSE	23.533	14	6	46	6	498	55.6	9.22	69.96	Steap3	0.803	1.068	0.857	0.0858421	0.999997	1	6.8668e+07	5.51236e+07	6.43127e+07	10.06	10.5	10.41	55380943	50872816	4.91034e+07	4.92265e+07	5.64866e+07	5.60009e+07	4.60024e+07	52078515	4.91051e+07	5.85379e+07	59198253	4.4497e+07	5.14065e+07	5.36871e+07	5.82816e+07	4.81027e+07	High	High	High	High	High	High	High
High	A7VJC2	Heterogeneous nuclear ribonucleoproteins A2/B1 OS=Rattus norvegicus OX=10116 GN=Hnrnpa2b1 PE=1 SV=1	0	FALSE	36.791	18	5	68	5	353	37.5	8.95	177.48	Hnrnpa2b1	1.004	1.066	1.07	0.986893	0.999997	1	7.38193e+07	7.40912e+07	6.92646e+07	20.5	10.34	2.41	6.18257e+07	6.55931e+07	5.70739e+07	6.06119e+07	3.48335e+07	5.69933e+07	7.12204e+07	7.33839e+07	69516263	7.42128e+07	6.89535e+07	5.78685e+07	5.44364e+07	5.8807e+07	5.9411e+07	6.55049e+07	High	High	High	High	High	High	High
High	Q3ZBS7	TREMBL:Q3ZBS7 (Bos taurus) Vitronectin	0	TRUE	90.096	38	14	269	14	484	54.1	6.16	658.06		0.978	1.066	1.042	0.999998	0.854933	1	5.25241e+08	5.13708e+08	4.92791e+08	7.14	5.63	4.19	4.37506e+08	4.34328e+08	409878676	3.9318e+08	4.04534e+08	4.04398e+08	4.91325e+08	4.59704e+08	481568316	4.97689e+08	5.07753e+08	4.3244e+08	4.07705e+08	417357112	4.26223e+08	4.25412e+08	High	High	High	High	High	High	High
High	Q66HD0	Endoplasmin OS=Rattus norvegicus OX=10116 GN=Hsp90b1 PE=1 SV=2	0	FALSE	541.841	55	56	1541	55	804	92.7	4.81	4155.3	Hsp90b1	0.917	1.066	0.978	0.0952339	0.713564	1	5.87644e+09	5.38987e+09	5.51217e+09	6.68	3.11	2.81	4.64861e+09	4.72856e+09	4.65458e+09	4.56986e+09	4.64648e+09	4.7987e+09	5.06557e+09	4.82475e+09	5.39123e+09	5.06408e+09	5.27181e+09	4.73903e+09	4.6095e+09	4.64793e+09	4.78855e+09	4.98757e+09	High	High	High	High	High	High	High
High	Q6TUH9	RNA-directed DNA polymerase OS=Rattus norvegicus OX=10116 GN=Hsd11b1 PE=1 SV=1	0	FALSE	13.638	3	3	31	3	1104	127.6	9.36	48.33	Hsd11b1	0.881	1.066	0.939	0.293331	0.984176	1	1.09888e+07	9.68317e+06	1.03126e+07	24.29	25.57	13.57	11596728	8.36463e+06	8.39696e+06	11382593	7.09584e+06	9.90357e+06	9.97242e+06	8.68736e+06	1.10046e+07	5.58449e+06	9.54655e+06	5.79107e+06	8.52161e+06	8.99815e+06	8.72744e+06	7.25931e+06	High	High	High	High	High	High	High
High	Q5RKJ9	RAB10, member RAS oncogene family OS=Rattus norvegicus OX=10116 GN=Rab10 PE=1 SV=1	0	FALSE	80.06	54	13	231	9	200	22.5	8.38	583.13	Rab10	0.869	1.066	0.926	0.00263118	0.736817	0.311825	7.44134e+08	6.46915e+08	6.98288e+08	5.05	2.92	4.13	5.9506e+08	589563719	599715614	555126835	5.66581e+08	620017979	5.82117e+08	5.66825e+08	6.10228e+08	6.20754e+08	626546037	5.9819e+08	5.93727e+08	5.77875e+08	5.92298e+08	6.48308e+08	High	High	High	High	High	High	High
High	Q6P9Y4	ADP/ATP translocase OS=Rattus norvegicus OX=10116 GN=Slc25a4 PE=1 SV=1	0	FALSE	99.634	49	18	441	9	298	32.9	9.74	852.76	Slc25a4	0.858	1.066	0.914	0.00461003	0.588012	0.568027	1.30142e+09	1.11654e+09	1.22132e+09	5.68	5.96	2.44	1.01375e+09	1.05072e+09	1.06534e+09	1.00269e+09	1.05285e+09	1.07924e+09	1.06127e+09	1013675136	1.17812e+09	9.9276e+08	1.03421e+09	9.91657e+08	1.00797e+09	1.01318e+09	1.04499e+09	1.13115e+09	High	High	High	High	High	High	High
High	Q9QZK5	Serine protease HTRA1 OS=Rattus norvegicus OX=10116 GN=Htra1 PE=2 SV=1	0	FALSE	162.681	54	23	353	23	480	51.3	7.65	951.75	Htra1	0.977	1.065	1.04	0.949866	0.906185	1	4.12699e+08	4.03003e+08	3.87679e+08	6.79	6.36	4.98	3.54291e+08	3.55136e+08	3.73195e+08	2.84395e+08	2.97266e+08	3.12995e+08	3.5053e+08	3.20501e+08	3.81604e+08	4.00645e+08	4.13007e+08	3.88357e+08	3.09457e+08	3.2407e+08	3.2345e+08	3.82513e+08	High	High	High	High	High	High	High
High	G3V645	2'-5'-oligoadenylate synthase-like protein 1 OS=Rattus norvegicus OX=10116 GN=Oasl PE=2 SV=1	0	FALSE	44.809	18	7	93	7	512	58.9	7.23	169.65	Oasl	0.765	1.065	0.814	0.0582825	0.897135	1	2.98131e+07	2.28075e+07	2.80065e+07	11.92	20.37	15.36	2.28803e+07	26840807	24508505	2.09596e+07	2.93092e+07	2.47923e+07	1.97242e+07	2.30947e+07	1.37115e+07	2.44002e+07	2.18131e+07	2.14307e+07	2.40842e+07	1.73924e+07	2.4925e+07	2.534e+07	High	High	High	High	High	High	High
High	D3ZLL8	40S ribosomal protein S15a OS=Rattus norvegicus OX=10116 GN=LOC100909878 PE=3 SV=1	0	FALSE	49.34	46	7	111	7	130	14.8	10.13	293.61	Rps15al4	0.925	1.064	0.985	0.0365453	0.291394	1	2.02173e+08	1.87035e+08	1.89965e+08	4.82	3.5	2.45	1.65845e+08	1.60216e+08	1.67058e+08	1.50705e+08	1.57145e+08	1.65009e+08	1.7346e+08	1.56498e+08	1.86021e+08	1.76731e+08	1.893e+08	1.63686e+08	1.45231e+08	1.57934e+08	1.68512e+08	1.75556e+08	High	High	High	High	High	High	High
High	Q498M8	Nuclear RNA export factor 7 OS=Rattus norvegicus OX=10116 GN=Nxf7 PE=2 SV=1	0	FALSE	5.59	4	2	16	2	614	71.2	8.34	26.29	Nxf7	0.652	1.064	0.694	0.00268162	0.999997	0.18151	3.80979e+06	2.48299e+06	3.57982e+06	7.07	16.83	7.44	3.02428e+06	3.33564e+06	3.19917e+06	2.65237e+06	2.62846e+06	3450160	2.10622e+06	2.30786e+06	3.28462e+06	2.77054e+06	2.29645e+06	1.94517e+06	3.00969e+06	2841162	3.35172e+06	3.02572e+06	Peak Found	Peak Found	High	High	High	High	High
High	Q5M7T6	V-type proton ATPase subunit OS=Rattus norvegicus OX=10116 GN=Atp6v0d1 PE=1 SV=1	0	FALSE	13.435	13	4	47	4	351	40.3	5	52.64	Atp6v0d1	0.867	1.063	0.921	0.1819	0.952155	1	2.25609e+07	1.95499e+07	2.12307e+07	12.6	6.07	11.06	2.19355e+07	1.8269e+07	1.73129e+07	1.75551e+07	1.66108e+07	1.91135e+07	1.99595e+07	1.73615e+07	19421736	1.87261e+07	1.90564e+07	1.77317e+07	19238490	16769459	1.96892e+07	17325503	High	High	High	High	High	High	High
High	Q8CHJ1	Phosphatidylinositol glycan anchor biosynthesis class U protein OS=Rattus norvegicus OX=10116 GN=Pigu PE=1 SV=3	0	FALSE	8.804	5	2	11	2	435	49.9	7.72	22.58	Pigu	0.793	1.063	0.843	0.865628	0.999997	1	4.26262e+06	3.38e+06	4.01022e+06	23.42	19.21	20.32	3.54749e+06	4.14342e+06	3872913	2.6896e+06	3.17239e+06	1.88574e+06	2.67413e+06	2.92181e+06	3.44959e+06	2.64538e+06	4707113	3.26055e+06	3.67054e+06	3.1048e+06	3.79421e+06	2.59936e+06	Peak Found	High	High	High	High	Peak Found	High
High	G3V7Q7	IQ motif containing GTPase activating protein 1 (Predicted), isoform CRA_b OS=Rattus norvegicus OX=10116 GN=Iqgap1 PE=1 SV=1	0	FALSE	173.991	25	32	309	32	1657	188.7	6.43	632.97	Iqgap1	1.032	1.061	1.095	0.994109	0.999997	1	1.28124e+08	1.32225e+08	1.20797e+08	6.01	12.65	4.83	1.03903e+08	9.90698e+07	1.06631e+08	9.69813e+07	1.03398e+08	1.02059e+08	1.43306e+08	1.21856e+08	1.36115e+08	1.19992e+08	1.28117e+08	99678839	9.67147e+07	1.09795e+08	1.0551e+08	1.08318e+08	High	High	High	High	High	High	High
High	Q5XI78	2-oxoglutarate dehydrogenase, mitochondrial OS=Rattus norvegicus OX=10116 GN=Ogdh PE=1 SV=1	0	FALSE	107.795	28	22	223	22	1023	116.2	6.77	426.35	Ogdh	0.992	1.061	1.053	0.986893	0.999997	1	9.39881e+07	9.32671e+07	8.8602e+07	6.98	11.1	8.29	7.54191e+07	7.84995e+07	7.0621e+07	6.79459e+07	7.16698e+07	72371524	8.29509e+07	8.26801e+07	114043874	7.78151e+07	95992230	8.2477e+07	6.97529e+07	7.50965e+07	71837697	9.16825e+07	High	High	High	High	High	High	High
High	P97852	Peroxisomal multifunctional enzyme type 2 OS=Rattus norvegicus OX=10116 GN=Hsd17b4 PE=1 SV=3	0	FALSE	93.45	28	17	233	17	735	79.4	8.57	561.65	Hsd17b4	0.888	1.061	0.942	0.289207	0.984176	1	1.98022e+08	1.75763e+08	1.86608e+08	6.48	11.65	8.45	1.56699e+08	1.55664e+08	1.65484e+08	1.57108e+08	157357194	1.61651e+08	182219513	1.57133e+08	2.02255e+08	1.48616e+08	1.73895e+08	1.43178e+08	1.56208e+08	141261910	178016259	1.63514e+08	High	High	High	High	High	High	High
High	B2RYG6	Ubiquitin thioesterase OTUB1 OS=Rattus norvegicus OX=10116 GN=Otub1 PE=1 SV=1	0	FALSE	20.655	24	5	25	5	271	31.3	4.94	32.37	Otub1	1.244	1.06	1.318	0.370117	0.999997	0.609442	6.30501e+06	7.84177e+06	5.95031e+06	13.52	13.61	24.33	5.76266e+06	4.13629e+06	5.95447e+06	4.65901e+06	4.39112e+06	4.98842e+06	7.27255e+06	6.85139e+06	8.74934e+06	7.21714e+06	7.93868e+06	5.19118e+06	5.63415e+06	4.8969e+06	5.29634e+06	3.46001e+06	High	High	High	High	High	High	High
High	Q8VD48	Dehydrogenase/reductase SDR family member 9 OS=Rattus norvegicus OX=10116 GN=Dhrs9 PE=1 SV=1	0	FALSE	45.942	28	7	103	7	319	35.2	8.78	266.3	Dhrs9	0.881	1.06	0.934	0.0317335	0.998236	0.783445	6.82096e+07	6.00784e+07	6.43388e+07	5.64	4.85	1.81	4.73858e+07	55905145	5.63632e+07	4.97341e+07	5.32998e+07	5.70928e+07	5.67004e+07	5.32556e+07	62962149	5.3552e+07	5.68938e+07	5.46495e+07	5.20176e+07	5.30995e+07	5.75329e+07	5.82255e+07	High	High	High	High	High	High	High
High	P21775	3-ketoacyl-CoA thiolase A, peroxisomal OS=Rattus norvegicus OX=10116 GN=Acaa1a PE=1 SV=3	0	FALSE	21.914	19	5	53	5	434	44.8	8.22	113.26	Acaa1a	0.777	1.06	0.823	0.431239	0.999997	1	1.24542e+07	9.67693e+06	1.17532e+07	18.62	16.31	19.49	9.79463e+06	9.34607e+06	6.59431e+06	8.75183e+06	9.94942e+06	1.10795e+07	9.71951e+06	7.8562e+06	9.53242e+06	10040145	6.66299e+06	8.93253e+06	10207304	6.92744e+06	1.13718e+07	9.92666e+06	High	High	High	High	High	High	High
High	A0A0G2K2V7	Tyrosine-protein kinase OS=Rattus norvegicus OX=10116 GN=Yes1 PE=1 SV=1	0	FALSE	14.918	11	5	43	5	526	58.1	8.72	49.64		0.906	1.059	0.96	0.792943	0.999997	1	3.1957e+07	2.89654e+07	3.01628e+07	7.17	16.62	6.47	2.26068e+07	26249775	2.41545e+07	2.32532e+07	2.48345e+07	2.66899e+07	2.5565e+07	20186711	2.40814e+07	3.20015e+07	34359542	2.66683e+07	26187095	25145339	2.65035e+07	2.57576e+07	High	High	High	High	High	High	High
High	Q5XIF0	Testis expressed gene 264 homolog (Mouse), isoform CRA_a OS=Rattus norvegicus OX=10116 GN=Tex264 PE=1 SV=1	0	FALSE	29.879	27	5	61	5	309	33.8	5.01	122.88	Tex264	0.686	1.059	0.726	0.0215084	0.999997	0.519811	3.0173e+07	2.06934e+07	2.84918e+07	10.53	19	6.91	2.74025e+07	2.53085e+07	2.47447e+07	2.44488e+07	2.09605e+07	24678198	2.34827e+07	19216780	2.94647e+07	1.85706e+07	1.92592e+07	1.76791e+07	2.50259e+07	2.32704e+07	2.55537e+07	24569882	High	High	High	High	High	High	High
High	Q76K24	Ankyrin repeat domain-containing protein 46 OS=Rattus norvegicus OX=10116 GN=Ankrd46 PE=2 SV=1	0	FALSE	12.539	14	3	38	3	228	25.2	5.94	53.01	Ankrd46	0.906	1.058	0.959	0.655742	0.999997	1	1.40283e+07	1.27094e+07	1.32536e+07	8.06	15.99	6.82	11345943	1.15294e+07	1.09658e+07	1.10941e+07	10870721	1.08471e+07	1.41316e+07	1.24252e+07	1.16431e+07	1.30381e+07	1.05062e+07	1.0189e+07	1.01192e+07	1.22269e+07	1.11911e+07	1.26391e+07	High	High	High	High	High	High	High
High	A0A0G2JVC8	Terpene cyclase/mutase family member OS=Rattus norvegicus OX=10116 GN=Lss PE=1 SV=1	0	FALSE	127.239	37	23	233	23	733	83.2	6.67	548.33	Lss	0.895	1.058	0.947	0.359146	0.999997	1	4.06515e+08	3.63887e+08	3.84052e+08	7.86	8.1	4.57	3.10996e+08	3.22237e+08	3.00038e+08	2.98854e+08	3.24047e+08	3.43254e+08	3.63049e+08	3.30423e+08	3.85819e+08	3.33968e+08	3.41299e+08	299008797	2.84021e+08	324782358	3.46739e+08	3.48926e+08	High	High	High	High	High	High	High
High	A0A0G2JSH9	Peroxiredoxin-2 OS=Rattus norvegicus OX=10116 GN=Prdx2 PE=1 SV=1	0	FALSE	26.256	34	5	36	4	198	21.8	5.59	76.08	Prdx2	0.876	1.058	0.927	0.36916	0.999997	1	1.13715e+07	9.95601e+06	1.0745e+07	18.84	38.91	8.91	9.15309e+06	1.30172e+07	9189027	6.51715e+06	8.51257e+06	9.63684e+06	1.06522e+07	9.95971e+06	9.60003e+06	9.70351e+06	5397676	3.30273e+06	9942108	8547395	9.56311e+06	9.72161e+06	High	High	High	High	High	High	High
High	A0A0H2UHP9	RCG39700, isoform CRA_d OS=Rattus norvegicus OX=10116 GN=Rab6a PE=1 SV=1	0	FALSE	26.445	29	5	63	4	208	23.5	5.54	137.69	Rab6a; RAB6A	0.815	1.058	0.862	0.00060389	0.336842	0.23609	4.95993e+07	4.04254e+07	4.69013e+07	3.72	4.48	7.54	39215401	4.09242e+07	4.34437e+07	3.78935e+07	36928145	41239400	3.60982e+07	34618334	40812063	41280655	38634675	3.67878e+07	37745996	41108676	40754197	3.77614e+07	High	High	High	High	High	High	High
High	D3ZLC1	Lamin B2 OS=Rattus norvegicus OX=10116 GN=Lmnb2 PE=1 SV=2	0	FALSE	27.969	15	8	62	7	616	68.8	5.26	84.37	Lmnb2	0.641	1.058	0.678	0.0840995	0.999997	0.913676	2.73097e+07	1.74942e+07	2.58009e+07	12.18	32.65	12.11	1.84913e+07	27548858	2.38007e+07	1.91713e+07	2.11146e+07	2.60635e+07	24037588	1.43184e+07	2.85143e+07	1.7813e+07	1.49002e+07	1.21017e+07	1.94142e+07	1.77405e+07	2.39786e+07	2.5516e+07	High	High	High	High	High	High	High
High	A0A0G2K264	Death-associated protein 3 OS=Rattus norvegicus OX=10116 GN=Dap3 PE=1 SV=1	0	FALSE	6.998	6	2	16	2	412	46.6	9.32	27.3		0.948	1.057	1.003	0.992072	0.999997	1	2.33349e+06	2.21254e+06	2.20663e+06	23.58	28.31	21.27	1.98214e+06	1.85329e+06	1.39209e+06	2.30507e+06	1.87123e+06	1727311	1.78731e+06	1.1927e+06	2.83813e+06	2.55655e+06	1.58807e+06	2.22569e+06	1.76046e+06	1.61694e+06	2.70331e+06	2.02877e+06	High	High	High	High	High	High	High
High	Q64591	2,4-dienoyl-CoA reductase [(3E)-enoyl-CoA-producing], mitochondrial OS=Rattus norvegicus OX=10116 GN=Decr1 PE=1 SV=2	0	FALSE	24.124	21	5	51	5	335	36.1	8.94	126.31	Decr1	0.883	1.057	0.933	0.203107	0.999997	1	1.53836e+07	1.35771e+07	1.45488e+07	12.72	16.46	5.1	1.40228e+07	1.30711e+07	1.24282e+07	1.06263e+07	1.43739e+07	11439934	13483811	12004285	1.562e+07	9.35246e+06	1.35825e+07	1.04727e+07	1.13994e+07	1.3175e+07	1.2985e+07	1.29373e+07	High	High	High	High	High	High	High
High	P26453-2	Isoform 2 of Basigin OS=Rattus norvegicus OX=10116 GN=Bsg	0	FALSE	21.277	24	4	19	4	272	29.6	5.27	29.74	Bsg	1.459	1.056	1.541	0.0314554	0.999997	0.318443	5.68092e+06	8.28769e+06	5.37969e+06	13.78	19.95	13.67	4.51549e+06	4.9453e+06	4.1975e+06	3.17099e+06	4.28612e+06	5.37964e+06	8149845	6.91976e+06	8757133	9.62642e+06	6947726	5.21896e+06	4.47675e+06	3.95417e+06	4.52089e+06	5.96033e+06	High	High	High	Peak Found	Peak Found	Peak Found	High
High	Q64428	Trifunctional enzyme subunit alpha, mitochondrial OS=Rattus norvegicus OX=10116 GN=Hadha PE=1 SV=2	0	FALSE	174.469	37	26	376	26	763	82.6	9.06	935.72	Hadha	0.916	1.056	0.968	0.199269	0.688657	1	4.99367e+08	4.5761e+08	4.72841e+08	6.16	7.63	2.79	3.91741e+08	3.96656e+08	4.08004e+08	3.87331e+08	4.03938e+08	4.11204e+08	433621575	4.37285e+08	4.94252e+08	4.02907e+08	4.26899e+08	3.92429e+08	3.5673e+08	3.95451e+08	4.14148e+08	4.34994e+08	High	High	High	High	High	High	High
High	Q5VLR5	BWK4 OS=Rattus norvegicus OX=10116 GN=Erp44 PE=1 SV=1	0	FALSE	82.904	29	10	176	9	406	46.8	5.27	434.65	Erp44	0.899	1.056	0.949	0.265267	0.999997	1	1.71631e+08	1.54219e+08	1.62593e+08	8.03	7.03	5.9	1.35182e+08	1.46052e+08	1.27759e+08	1.31596e+08	1.30679e+08	1.39412e+08	1.51947e+08	1.4022e+08	1.5742e+08	1.41983e+08	1.50697e+08	1.25634e+08	1.40536e+08	1.3869e+08	1.39629e+08	1.41113e+08	High	High	High	High	High	High	High
High	R9PXX3	Ras-related protein Rab-34 OS=Rattus norvegicus OX=10116 GN=Rab34 PE=1 SV=2	0	FALSE	30.86	33	7	61	6	255	28.5	8.09	110.49	Rab34	0.874	1.056	0.923	0.841095	0.999997	1	2.7953e+07	2.44421e+07	2.6482e+07	15.49	24.17	7.9	2.52533e+07	2.42186e+07	2.286e+07	2.06003e+07	1.52686e+07	2.21752e+07	3.00803e+07	22183572	2.63516e+07	2.17311e+07	1.53155e+07	2.17149e+07	2.08595e+07	1.90558e+07	2.39137e+07	24660155	High	High	High	High	High	High	High
High	Q63083	Nucleobindin-1 OS=Rattus norvegicus OX=10116 GN=Nucb1 PE=1 SV=1	0	FALSE	48.15	30	11	89	11	459	53.5	5.12	160.23	Nucb1	0.861	1.056	0.91	0.824131	0.999997	1	2.16508e+07	1.86418e+07	2.04955e+07	13.12	13.19	15.24	1.69077e+07	1.45242e+07	2.19552e+07	1.2819e+07	1.69739e+07	1.79095e+07	1.66326e+07	1.45761e+07	2.37712e+07	16882598	1.86244e+07	1.85752e+07	1.64927e+07	1.60109e+07	1.78114e+07	2.43759e+07	High	High	High	High	High	High	High
High	P56574	Isocitrate dehydrogenase [NADP], mitochondrial OS=Rattus norvegicus OX=10116 GN=Idh2 PE=1 SV=2	0	FALSE	152.883	52	25	525	22	452	50.9	8.69	1149.04	Idh2	0.944	1.055	0.997	0.265842	0.713967	1	7.38577e+08	6.97411e+08	6.99841e+08	2.65	6.42	3.43	5.6359e+08	6.05789e+08	6.41122e+08	5.28505e+08	5.93136e+08	624170814	6.69563e+08	6.40119e+08	7.43537e+08	6.33229e+08	6.47963e+08	6.04175e+08	5.60343e+08	5.8323e+08	5.96724e+08	6.78683e+08	High	High	High	High	High	High	High
High	D3ZUL3	Collagen type VI alpha 1 chain OS=Rattus norvegicus OX=10116 GN=Col6a1 PE=1 SV=1	0	FALSE	67.414	12	10	174	10	1025	108.7	5.36	378.06		0.923	1.055	0.973	0.482761	0.999997	1	6.09789e+07	5.62544e+07	5.78045e+07	12.32	12.49	6.68	4.42541e+07	4.71529e+07	4.6455e+07	4.63727e+07	5.61009e+07	5.40994e+07	5.51447e+07	5.50616e+07	5.6857e+07	4.2311e+07	5.55157e+07	4.50096e+07	5.16556e+07	4.95521e+07	4.93946e+07	5.1746e+07	High	High	High	High	High	High	High
High	G3V786	Aldo-keto reductase family 1, member B8 OS=Rattus norvegicus OX=10116 GN=Akr1b8 PE=1 SV=1	0	FALSE	30.865	23	5	78	5	316	36.1	7.46	104.92		1.211	1.054	1.276	0.0316748	0.999997	0.383259	3.48109e+07	4.21585e+07	3.30284e+07	12.57	11.62	6.33	2.77116e+07	3.08347e+07	3.01088e+07	1.96557e+07	2.13827e+07	2.96267e+07	3.99652e+07	33056967	4.46632e+07	3.53583e+07	4.96797e+07	3.61846e+07	2.85416e+07	2.65652e+07	2.745e+07	3.15505e+07	High	High	High	High	High	High	High
High	Q9EPH8	Polyadenylate-binding protein 1 OS=Rattus norvegicus OX=10116 GN=Pabpc1 PE=1 SV=1	0	FALSE	60.87	23	14	161	7	636	70.7	9.5	319.66	Pabpc1	1.032	1.054	1.088	0.999998	0.999997	1	5.55619e+07	5.73641e+07	5.27237e+07	9.94	7.08	18.01	4.07655e+07	4.49564e+07	42646793	4.09349e+07	4.9553e+07	4.7109e+07	5.15039e+07	5.04182e+07	5.75811e+07	4.81278e+07	5.96386e+07	45736855	5.13946e+07	3.78963e+07	52792601	4.23996e+07	High	High	High	High	High	High	High
High	Q63269	Inositol 1,4,5-trisphosphate receptor type 3 OS=Rattus norvegicus OX=10116 GN=Itpr3 PE=1 SV=1	0	FALSE	183.673	18	36	335	33	2670	304.1	6.51	569.8	Itpr3	0.916	1.054	0.965	0.510831	0.999997	1	1.50471e+08	1.37828e+08	1.42813e+08	8.92	4.2	3.09	1.04318e+08	1.32053e+08	1.11682e+08	1.10672e+08	1.16153e+08	1.23663e+08	119538341	1.21106e+08	1.43116e+08	1.30724e+08	1.41573e+08	1.16194e+08	1.18164e+08	1.20278e+08	1.24214e+08	1.26332e+08	High	High	High	High	High	High	High
High	Q6AXM8	Serum paraoxonase/arylesterase 2 OS=Rattus norvegicus OX=10116 GN=Pon2 PE=2 SV=1	0	FALSE	25.157	16	5	67	5	354	39.6	5.53	139.45	Pon2	0.893	1.054	0.941	0.0198742	0.804197	0.845132	7.62524e+07	6.81115e+07	7.23756e+07	2.48	7.35	5.5	5.96914e+07	6.20216e+07	67068538	5.48789e+07	5.7825e+07	6.61735e+07	60154217	6.32814e+07	6.85691e+07	67127215	6.51205e+07	5.31304e+07	6.13174e+07	5.86752e+07	6.53955e+07	6.26285e+07	High	High	High	High	High	High	High
High	Q5I0E7	Transmembrane emp24 domain-containing protein 9 OS=Rattus norvegicus OX=10116 GN=Tmed9 PE=1 SV=1	0	FALSE	15.848	20	4	48	4	235	27	8.27	78.08	Tmed9	0.804	1.054	0.847	0.0702641	0.999997	0.861425	4.35255e+07	3.50066e+07	4.13103e+07	9.14	13.03	3.89	36223033	36073584	3.45976e+07	3.58794e+07	31650697	3.6028e+07	39019852	36652446	35665309	31998228	34272179	28626669	3.23359e+07	3.65562e+07	35235030	38710876	High	High	High	High	High	High	High
High	Q5XI26	Signal transducer and activator of transcription OS=Rattus norvegicus OX=10116 GN=Stat2 PE=1 SV=1	0	FALSE	37.19	13	8	59	8	842	96.8	5.34	76.08	Stat2	0.782	1.054	0.824	0.289207	0.999997	1	1.89429e+07	1.48056e+07	1.79704e+07	10.51	21.44	13.22	1.33305e+07	1.65851e+07	17004110	1.31502e+07	1.40133e+07	19011085	12067923	12021795	1.38422e+07	2.09886e+07	1.82273e+07	1.43995e+07	1.26285e+07	1.46951e+07	1.60975e+07	1.98637e+07	High	High	High	High	High	High	High
High	A0A0G2JSZ5	Protein disulfide-isomerase A6 OS=Rattus norvegicus OX=10116 GN=Pdia6 PE=1 SV=1	0	FALSE	213.094	52	20	510	19	445	48.7	5.19	1458.09		0.972	1.053	1.023	0.999998	0.927547	1	1.6949e+09	1.64703e+09	1.60944e+09	6.06	5.25	3.35	1.36623e+09	1.37708e+09	1.35623e+09	1.29666e+09	1.32858e+09	1.35065e+09	1.62671e+09	1.45954e+09	1.72711e+09	1.54892e+09	1.57889e+09	1.48338e+09	1.34132e+09	1.37404e+09	1.38092e+09	1.44118e+09	High	High	High	High	High	High	High
High	Q63151	Fatty acid CoA ligase Acsl3 OS=Rattus norvegicus OX=10116 GN=Acsl3 PE=1 SV=1	0	FALSE	82.611	28	14	183	12	720	80.4	8.35	385.34	Acsl3	0.961	1.053	1.012	0.753992	0.885198	1	1.30237e+08	1.25159e+08	1.23704e+08	5.1	5.43	6.18	106147146	1.05736e+08	1.10061e+08	1.00991e+08	9.76451e+07	1.10049e+08	1.08361e+08	1.08631e+08	1.27221e+08	1.21439e+08	1.39625e+08	1.10989e+08	9.54088e+07	1.13369e+08	1.04647e+08	1.17646e+08	High	High	High	High	High	High	High
High	D4A7D7	Hexose-6-phosphate dehydrogenase (Glucose 1-dehydrogenase) (Predicted), isoform CRA_b OS=Rattus norvegicus OX=10116 GN=H6pd PE=1 SV=1	0	FALSE	10.081	4	2	12	2	797	89.8	7.23	22.12	H6pd	0.798	1.053	0.84			1	4.45228e+06	3552942	4.22828e+06		29.54	3.42		3.69487e+06					3.99908e+06				3552942	2.21332e+06		3.62139e+06	3.61634e+06		High	Peak Found	Not Found	High	Not Found	High	High
High	Q5FVC2	Rho guanine nucleotide exchange factor 2 OS=Rattus norvegicus OX=10116 GN=Arhgef2 PE=1 SV=1	0	FALSE	48.963	13	10	96	10	985	111.8	7.12	199.6	Arhgef2	0.966	1.052	1.017	0.646179	0.999997	1	2.93973e+07	2.84095e+07	2.79397e+07	13.91	25.03	8.49	26643599	3.07974e+07	2.51527e+07	2.14103e+07	1.97854e+07	2.29062e+07	2.90239e+07	2.54107e+07	25453384	2.647e+07	2.99471e+07	1.25613e+07	2.46863e+07	2.12002e+07	2.37457e+07	2.64717e+07	High	High	High	High	High	High	High
High	P62630	Elongation factor 1-alpha 1 OS=Rattus norvegicus OX=10116 GN=Eef1a1 PE=2 SV=1	0	FALSE	299.708	57	39	839	39	462	50.1	9.01	2152.77	Eef1a1	0.893	1.052	0.94	0.00036563	0.158976	0.30799	2.93385e+09	2.62108e+09	2.78854e+09	3.81	1.64	0.72	2.28739e+09	2.39372e+09	2.44538e+09	2196775776	2.3085e+09	2.43083e+09	2.32553e+09	2.35942e+09	2.62659e+09	2.41054e+09	2.60112e+09	2.43462e+09	2.19654e+09	2.33297e+09	2441528110	2.57063e+09	High	High	High	High	High	High	High
High	F1M6V1	Heterochromatin protein 1-binding protein 3 OS=Rattus norvegicus OX=10116 GN=Hp1bp3 PE=1 SV=3	0	FALSE	11.391	12	4	36	4	553	60.9	9.66	50.84		0.858	1.052	0.903	0.355598	0.999997	1	1.58379e+07	1.35944e+07	1.50551e+07	8.49	11.85	13.8	11226924	1.29873e+07	12487126	1.13358e+07	1.30615e+07	1.44197e+07	13100389	1.09768e+07	1.22727e+07	14602421	1.58615e+07	1.14634e+07	1.23512e+07	1.40739e+07	1.28332e+07	1.10334e+07	Peak Found	High	High	High	High	High	High
High	ENSEMBL:ENSBTAP00000037665	(Bos taurus) similar to Pregnancy zone protein, partial	0	TRUE	18.194	8	4	41	4	578	65.2	7.01	76.65		1.026	1.051	1.078	0.875499	0.999997	1	1.31723e+07	1.35134e+07	1.25326e+07	12.01	13.93	13.03	1.14996e+07	9.56057e+06	9.4968e+06	9.37331e+06	1.10545e+07	1.08222e+07	12396568	1.0132e+07	17113071	1.23719e+07	1.31258e+07	1.36398e+07	1.04806e+07	1.24838e+07	1.04802e+07	10184834	High	High	High	High	High	High	High
High	P11507	Sarcoplasmic/endoplasmic reticulum calcium ATPase 2 OS=Rattus norvegicus OX=10116 GN=Atp2a2 PE=1 SV=1	0	FALSE	289.912	43	41	663	41	1043	114.7	5.34	1559.52	Atp2a2	0.913	1.051	0.96	0.0298613	0.854718	0.900019	1.36157e+09	1.24372e+09	1.29533e+09	5.05	4.99	3.12	1.11119e+09	1.15354e+09	1.12248e+09	1.0302e+09	1.02354e+09	1.08916e+09	1.16373e+09	1.12561e+09	1.24682e+09	1.16592e+09	1.15925e+09	1.05156e+09	1.05297e+09	1.13298e+09	1.11434e+09	1.16802e+09	High	High	High	High	High	High	High
High	PRTC_7|SAAGAFGPELSr	PRTC_7|SAAGAFGPELSr	0	FALSE	16.345	100	3	147	3	12	1.2	6.24	434.19		0.827	1.051	0.869	0.00536785	0.933917	0.338652	3.18896e+09	2.63827e+09	3.03544e+09	8.49	4.54	2.95	2440784152	2495326385	2.43416e+09	2498708847	2562013802	2.69145e+09	2.38481e+09	2467793515	2530184032	2.53672e+09	2.60166e+09	2.23921e+09	2.44624e+09	2559648674	2.63683e+09	2642518258	High	High	High	High	High	High	High
High	A0A0G2K2U0	L-serine-phosphatidylethanolamine phosphatidyltransferase OS=Rattus norvegicus OX=10116 GN=Ptdss1 PE=1 SV=1	0	FALSE	13.834	7	2	34	2	474	55.7	8	81.06	Ptdss1	1.012	1.05	1.063	0.999998	0.999997	1	1.22131e+07	1.23554e+07	1.16283e+07	13.09	10.58	10.47	8591166	7.57183e+06	10780577	9.50773e+06	9355792	1.06139e+07	12425558	11175048	1.24159e+07	9.74713e+06	12263811	9991202	8.80042e+06	1.02523e+07	1.14987e+07	9552227	High	High	High	High	High	High	High
High	B1WBY7	ER lipid raft-associated 1 OS=Rattus norvegicus OX=10116 GN=Erlin1 PE=1 SV=1	0	FALSE	30.525	26	7	83	5	348	39.2	7.01	185.37	Erlin1	0.916	1.05	0.962	0.123594	0.999997	0.861425	7.83414e+07	7.17679e+07	7.45948e+07	4.94	2.96	5.31	6.04045e+07	6.15925e+07	62847546	5.61522e+07	61063804	6.74052e+07	6.4684e+07	6.13186e+07	7.07974e+07	7.05999e+07	73422472	6.38928e+07	5.86443e+07	6.86853e+07	6.60291e+07	6.78587e+07	High	High	High	High	High	High	High
High	G3V7L6	26S proteasome AAA-ATPase subunit RPT1 OS=Rattus norvegicus OX=10116 GN=Psmc2 PE=1 SV=1	0	FALSE	53.317	29	10	126	10	433	48.6	5.95	276.59	Psmc2	0.968	1.049	1.015	0.79764	0.999997	1	6.19143e+07	5.99059e+07	5.90026e+07	5.82	8.79	7.3	4.75818e+07	5.3588e+07	5.20905e+07	4.90527e+07	4.8314e+07	5.02989e+07	6.04557e+07	5.50842e+07	5.90543e+07	5.57061e+07	5.154e+07	5.52573e+07	5.24136e+07	4.63123e+07	5.25874e+07	5.3307e+07	High	High	High	High	High	High	High
High	Q99ML5	Prenylcysteine oxidase OS=Rattus norvegicus OX=10116 GN=Pcyox1 PE=1 SV=1	0	FALSE	38.495	21	7	60	7	504	56.3	7.09	121.85	Pcyox1	0.937	1.049	0.984	0.999998	0.999997	1	2.00918e+08	1.88312e+08	1.91471e+08	9.76	21.36	8.76	1.76971e+08	1.77158e+08	1.74517e+08	1.44142e+08	1.36281e+08	1.46932e+08	2.05985e+08	2.17429e+08	2.20645e+08	1.5104e+08	1.55497e+08	1.44085e+08	1.66673e+08	1.59169e+08	147461578	1.76967e+08	High	High	High	High	High	High	High
High	P48500	Triosephosphate isomerase OS=Rattus norvegicus OX=10116 GN=Tpi1 PE=1 SV=2	0	FALSE	63.477	47	8	125	8	249	26.8	7.24	320.66	Tpi1	0.931	1.049	0.977	0.411205	0.999997	1	5.2085e+07	4.85011e+07	4.9657e+07	3.86	9.17	6.24	41482876	42757205	4.55326e+07	3.71273e+07	40989802	3.96042e+07	3.61146e+07	4.80445e+07	4.83406e+07	4.49932e+07	48537550	4.45469e+07	4.03699e+07	44439675	4.27146e+07	4.20933e+07	High	High	High	High	High	High	High
High	F1LT35	Similar to 60S ribosomal protein L23a OS=Rattus norvegicus OX=10116 GN=RGD1564606 PE=3 SV=1	0	FALSE	44.467	42	7	165	7	156	17.7	10.46	317.79		0.897	1.049	0.941	0.194904	0.999997	1	3.55746e+08	3.19119e+08	3.39047e+08	8.45	6.89	4.18	284580438	3.20277e+08	3.12853e+08	2.52076e+08	2.61509e+08	2.46165e+08	3.10535e+08	2.81106e+08	3.1961e+08	2.84897e+08	2.83032e+08	2.92132e+08	2.66522e+08	2.70902e+08	312973589	316363982	High	High	High	High	High	High	High
High	D4A8A0	CAD protein OS=Rattus norvegicus OX=10116 GN=Cad PE=1 SV=2	0	FALSE	122.081	16	26	234	26	2224	243.2	6.54	458.13		0.914	1.048	0.958	0.406801	0.999997	1	8.37201e+07	7.65379e+07	7.98615e+07	10.79	8.09	6.8	7.02046e+07	6.01521e+07	6.87412e+07	6.56437e+07	6.93699e+07	6.17698e+07	6.64266e+07	6.48973e+07	6.39706e+07	7.58333e+07	7.95581e+07	7.16625e+07	61814780	7.39682e+07	7.21531e+07	7.02016e+07	High	High	High	High	High	High	High
High	G3V6T1	Coatomer subunit alpha OS=Rattus norvegicus OX=10116 GN=Copa PE=1 SV=1	0	FALSE	144.304	31	30	307	30	1224	138.3	7.65	663.14		0.899	1.048	0.942	0.380373	0.999997	1	1.899e+08	1.70701e+08	1.81243e+08	11.22	5.9	12.94	1.7747e+08	1.47608e+08	1.48353e+08	1.48762e+08	1.49825e+08	1.52697e+08	1.47084e+08	1.70986e+08	167249844	1.63143e+08	1.72766e+08	153754738	147017619	189589038	1.56251e+08	1.58639e+08	High	High	High	High	High	High	High
High	G3V7N0	Heparan sulfate 2-O-sulfotransferase 1 OS=Rattus norvegicus OX=10116 GN=Hs2st1 PE=1 SV=1	0	FALSE	8.411	8	2	7	2	356	41.8	8.57	7.26	Hs2st1	0.749	1.048	0.785	0.288273	0.999997	0.955834	1.36091e+07	1.01879e+07	1.29833e+07	12.03	27.14	4.02	11486644	1.12099e+07	1.2081e+07	1.05052e+07	8.53097e+06	9.48409e+06	8445025	8.2998e+06	1.09275e+07	6786427	15790368	1.08316e+07	1.09723e+07	1.04545e+07	1.12652e+07	1.20491e+07	Peak Found	High	Peak Found	Peak Found	Peak Found	Peak Found	High
High	O88656	Actin-related protein 2/3 complex subunit 1B OS=Rattus norvegicus OX=10116 GN=Arpc1b PE=1 SV=3	0	FALSE	33.372	19	5	69	5	372	41	8.35	116	Arpc1b	1.895	1.047	1.984	0.149998	0.999997	1	2.77759e+07	5.26221e+07	2.65214e+07	52.32	18.31	40.24	3.42795e+07	1.66522e+07	4.03744e+07	9.28406e+06	1.04149e+07	3.17838e+07	5.09509e+07	4.78078e+07	3.17418e+07	5.03234e+07	4.94462e+07	4.72635e+07	1.90231e+07	42825176	2.43311e+07	2.32784e+07	High	High	High	High	High	High	High
High	Q66H80	Coatomer subunit delta OS=Rattus norvegicus OX=10116 GN=Arcn1 PE=2 SV=1	0	FALSE	13.283	9	4	28	4	511	57.2	6.21	52.56	Arcn1	0.965	1.047	1.011	0.999998	0.999997	1	4.08779e+06	3.94542e+06	3.90252e+06	15.68	16.38	27.13	3.04954e+06	3.55347e+06	2.73693e+06	3.27805e+06	2.55403e+06	3.66705e+06	3.80502e+06	3.51197e+06	3.62124e+06	3.69384e+06	4.01762e+06	2.32727e+06	3.60028e+06	3.60746e+06	3.09247e+06	2.13029e+06	High	High	High	High	High	High	High
High	P61023	Calcineurin B homologous protein 1 OS=Rattus norvegicus OX=10116 GN=Chp1 PE=1 SV=2	0	FALSE	15.104	29	4	29	4	195	22.4	5.1	47.8	Chp1	0.946	1.047	0.991	0.999998	0.999997	1	1.5314e+07	1.44895e+07	1.46261e+07	9.57	29.86	25.5	13313829	1.16648e+07	1.29584e+07	1.26412e+07	1.12647e+07	13181951	2.08336e+07	9.04224e+06	1.7705e+07	1.18348e+07	13658400	1.40127e+07	1.34474e+07	1.04902e+07	1.84198e+07	1.16686e+07	High	High	High	High	High	High	High
High	P18163	Long-chain-fatty-acid--CoA ligase 1 OS=Rattus norvegicus OX=10116 GN=Acsl1 PE=1 SV=1	0	FALSE	65.071	26	17	194	15	699	78.1	6.99	330.54	Acsl1	0.897	1.046	0.938	0.129729	0.999997	1	1.1834e+08	1.06167e+08	1.13133e+08	4.83	6.69	4.98	9.25435e+07	9.81356e+07	9.81137e+07	8.8476e+07	9.34837e+07	9.15237e+07	9.50297e+07	9.34866e+07	1.05457e+08	1.08681e+08	1.15386e+08	87703150	8.73704e+07	9.47547e+07	9.89454e+07	1.12834e+08	High	High	High	High	High	High	High
High	G3V6H0	RAB1B, member RAS oncogene family OS=Rattus norvegicus OX=10116 GN=LOC100363782 PE=1 SV=1	0	FALSE	56.501	71	11	126	5	201	22.2	5.73	301.07	LOC100363782	0.934	1.045	0.976	0.817978	0.901173	1	1.50376e+08	1.4042e+08	1.43908e+08	6.73	8.75	1.45	1.30235e+08	123395060	1.34e+08	1.13874e+08	1.11217e+08	1.15002e+08	1.28901e+08	1.24406e+08	1.39287e+08	1.32087e+08	1.39321e+08	1.56648e+08	1.14299e+08	1.21295e+08	1.23079e+08	1.32902e+08	High	High	High	High	High	High	High
High	Q8R3Z7	EH-domain-containing 4 OS=Rattus norvegicus OX=10116 GN=Ehd4 PE=1 SV=1	0	FALSE	23.487	14	6	42	6	541	61.4	6.76	78.44	Ehd4	0.884	1.045	0.924	0.999998	0.999997	1	1.07144e+07	9.47204e+06	1.02558e+07	38.63	22.63	9.07	13024483	9.33589e+06	8991359	9.06117e+06	4.77184e+06	4.95582e+06	9.53537e+06	1.25873e+07	8.7388e+06	7.2537e+06	9.74752e+06	8.3909e+06	8.86087e+06	8689455	7.79596e+06	9.30022e+06	High	High	High	High	High	High	High
High	F7EN52	Cyp46a1 protein OS=Rattus norvegicus OX=10116 GN=Cyp46a1 PE=2 SV=2	0	FALSE	26.485	17	7	46	7	500	56.7	9.03	78.04	Cyp46a1	0.883	1.045	0.923	0.944277	0.999997	1	9.86893e+06	8.71723e+06	9.44e+06	27.92	34.94	38.74	5.08572e+06	1.14692e+07	8.54111e+06	7.10586e+06	5.9837e+06	1.06485e+07	4.58273e+06	1.07171e+07	5.83034e+06	1.11562e+07	7.32699e+06	9.45466e+06	1.10799e+07	6.72053e+06	9713107	4886749	High	High	High	High	High	High	High
High	Q3MHS9	Chaperonin containing Tcp1, subunit 6A (Zeta 1) OS=Rattus norvegicus OX=10116 GN=Cct6a PE=1 SV=1	0	FALSE	30.392	14	6	51	6	531	58	7.08	132.59	Cct6a	0.863	1.045	0.901	0.425969	0.999997	1	4.4737e+07	3.85867e+07	4.28043e+07	6.84	9.62	17.77	36042501	37599158	3.68758e+07	3.26255e+07	29578855	36517217	3.36588e+07	3.48772e+07	36778088	3.11627e+07	4.37924e+07	37692187	3.93092e+07	3.42831e+07	27856122	41061983	High	High	High	High	High	High	High
High	G3V836	Clusterin OS=Rattus norvegicus OX=10116 GN=Clu PE=1 SV=1	0	FALSE	77.117	32	10	130	10	447	51.4	5.81	385.93	Clu	1.047	1.044	1.094	0.604	0.999997	1	7.02257e+07	7.35599e+07	6.72347e+07	12.32	7.55	12.92	6.29045e+07	6.04195e+07	6.08703e+07	3.93797e+07	48740701	5.90122e+07	62964561	6.13476e+07	75441320	7.71225e+07	8.21442e+07	6.52192e+07	6.58167e+07	5.21233e+07	56485979	6.44421e+07	High	High	High	High	High	High	High
High	Q4FZT9	26S proteasome non-ATPase regulatory subunit 2 OS=Rattus norvegicus OX=10116 GN=Psmd2 PE=1 SV=1	0	FALSE	47.072	13	8	86	8	908	100.1	5.2	139.85	Psmd2	1.092	1.043	1.138	0.719942	0.999997	1	3.43572e+07	3.75076e+07	3.2947e+07	13.65	9.98	5.64	3.1542e+07	2.60136e+07	2.56041e+07	2.66325e+07	2.93622e+07	2.54941e+07	27775610	3.27762e+07	3.78675e+07	37836700	3.5831e+07	3.81787e+07	2.55937e+07	2.69353e+07	2.95208e+07	3.322e+07	High	High	High	High	High	High	High
High	O70351	3-hydroxyacyl-CoA dehydrogenase type-2 OS=Rattus norvegicus OX=10116 GN=Hsd17b10 PE=1 SV=3	0	FALSE	113.684	66	13	224	13	261	27.2	8.78	623.45	Hsd17b10	0.941	1.043	0.982	0.300593	0.999997	1	2.17882e+08	2.05106e+08	2.08924e+08	7.33	14.01	2.27	192752309	1.6994e+08	1.8928e+08	1.56289e+08	1.83467e+08	175491538	2.00396e+08	1.87455e+08	2.15783e+08	1.40119e+08	1.985e+08	1.69211e+08	1.73003e+08	1.75587e+08	1.80272e+08	1.90997e+08	High	High	High	High	High	High	High
High	Q4V8H8	EH domain-containing protein 2 OS=Rattus norvegicus OX=10116 GN=Ehd2 PE=1 SV=1	0	FALSE	39.7	21	8	63	8	543	61.2	6.55	93.28	Ehd2	0.919	1.043	0.959	0.41935	0.999997	1	3.2035e+07	2.94549e+07	3.07026e+07	8.02	14.4	13.54	2.4047e+07	2.80065e+07	2.52279e+07	21648158	2.5593e+07	2.95039e+07	2.47926e+07	2.8483e+07	3.11132e+07	2.98796e+07	2.24939e+07	2.23798e+07	2.7036e+07	20852176	2.8718e+07	2.64314e+07	High	High	High	High	High	High	High
High	G3V9N0	Polyadenylate-binding protein OS=Rattus norvegicus OX=10116 GN=Pabpc4 PE=1 SV=2	0	FALSE	55.386	23	14	152	7	644	70.8	9.26	279.78	Pabpc4	0.85	1.043	0.887	0.10019	0.999997	0.861425	8.51156e+07	7.23514e+07	8.15819e+07	8.1	8.91	9.05	6.94653e+07	6.86124e+07	6.46278e+07	6.64266e+07	6.53359e+07	7.03446e+07	7.26662e+07	5.6413e+07	6.91394e+07	7.42212e+07	74161786	6.43471e+07	5.89388e+07	7.57959e+07	7.45368e+07	7.19018e+07	High	High	High	High	High	High	High
High	PRTC_6|TASEFDSAIAQDk	PRTC_6|TASEFDSAIAQDk	0	FALSE	13.309	100	3	133	3	13	1.4	4.23	361.5		0.85	1.043	0.886	0.00788713	0.999997	0.391105	2.81548e+09	2.39317e+09	2.7004e+09	6.24	5.66	2.72	2.16989e+09	2269106805	2.20628e+09	2.12823e+09	2.237e+09	2.35985e+09	2.22799e+09	2296996236	2.4159e+09	2.22792e+09	2314659917	2.01785e+09	2.20141e+09	2.27873e+09	2.34413e+09	2.38088e+09	High	High	High	High	High	High	High
High	A0A0H2UH99	60S ribosomal protein L24 OS=Rattus norvegicus OX=10116 GN=Rpl24 PE=1 SV=1	0	FALSE	23.93	31	5	89	5	156	17.7	11.36	202.76	Rpl24	0.846	1.043	0.883	0.000423584	0.609976	0.116859	2.16111e+08	1.82922e+08	2.07113e+08	3.99	4.09	3.61	1.80165e+08	1.78214e+08	1.82165e+08	1.58572e+08	1.66904e+08	1.74772e+08	1.7443e+08	161610065	1.82662e+08	177625078	1.79031e+08	1.5865e+08	172012615	1.75866e+08	1.7867e+08	1.82304e+08	High	High	High	High	High	High	High
High	Q5U3Z7	Serine hydroxymethyltransferase OS=Rattus norvegicus OX=10116 GN=Shmt2 PE=1 SV=1	0	FALSE	79.126	37	15	158	15	504	55.7	8.21	333	Shmt2	0.745	1.043	0.778	0.0318089	0.999997	0.391105	1.15181e+08	8.58613e+07	1.10385e+08	8.94	14.62	3.66	8.93789e+07	8.61702e+07	85698716	8.82223e+07	90635564	9.5883e+07	9.56441e+07	8.92948e+07	9.11221e+07	7.05913e+07	79132818	7.35653e+07	9.05385e+07	8.98009e+07	93344410	1.05128e+08	High	High	High	High	High	High	High
High	G3V6B1	Transforming growth factor beta OS=Rattus norvegicus OX=10116 GN=Tgfb2 PE=3 SV=3	0	FALSE	10.723	5	2	23	2	442	50.5	8.48	33.17	Tgfb2	1.255	1.042	1.307	0.999998	0.999997	1	3.75343e+06	4.70887e+06	3.6018e+06	29.48	32.81	36.96	3.1008e+06	4.52697e+06	2.41686e+06	2.45519e+06	2724675	4.87866e+06	4.87027e+06	3.6831e+06	4.57971e+06	4.55016e+06	5.52254e+06	1.49618e+06	3.67905e+06	2.27508e+06	5037466	2.58645e+06	High	High	High	High	High	High	High
High	Q07258	Transforming growth factor beta-3 proprotein OS=Rattus norvegicus OX=10116 GN=Tgfb3 PE=2 SV=2	0	FALSE	14.244	13	4	26	4	412	47.1	7.91	20.83	Tgfb3	0.931	1.042	0.97	0.547908	0.999997	1	1.69192e+07	1.57566e+07	1.62405e+07	8.46	10.5	15.55	1.2883e+07	1.53201e+07	1.38919e+07	1.228e+07	14872057	1.31425e+07	1.5342e+07	1.4073e+07	1.5564e+07	16332227	1.34174e+07	1.2671e+07	1.38436e+07	1.2713e+07	1.18695e+07	17826122	High	Peak Found	High	High	High	High	High
High	Q64678	Cytochrome P450 1B1 OS=Rattus norvegicus OX=10116 GN=Cyp1b1 PE=1 SV=1	0	FALSE	22.821	11	6	67	6	543	60.5	8.37	129.62	Cyp1b1	0.746	1.042	0.778	0.000124914	0.999997	0.0197236	5.36245e+07	4.00199e+07	5.14408e+07	5.72	6.13	5.1	4.19827e+07	4.24218e+07	4.2737e+07	4.04257e+07	4.23388e+07	4.42459e+07	3.62381e+07	3.39721e+07	3.51324e+07	3.79318e+07	4.22912e+07	3.62666e+07	41513608	3.98261e+07	4.71724e+07	4.67547e+07	High	High	High	High	High	High	High
High	Q5PQL7	Integral membrane protein 2C OS=Rattus norvegicus OX=10116 GN=Itm2c PE=1 SV=1	0	FALSE	34.752	28	5	71	5	269	30.5	8.59	123.78	Itm2c	1.084	1.041	1.129	0.766822	0.999997	1	2.4454e+07	2.6512e+07	2.3488e+07	10.32	13.81	19.03	19342534	20049268	1.71602e+07	1.84972e+07	2.01961e+07	1.97492e+07	2.19229e+07	2.40904e+07	2.1456e+07	2.43155e+07	3.23343e+07	2.6086e+07	1.79661e+07	2.49485e+07	1.65845e+07	22523683	High	High	High	High	High	High	High
High	Q3ZAV2	Y-box-binding protein 1 OS=Rattus norvegicus OX=10116 GN=Ybx1 PE=1 SV=1	0	FALSE	18.764	13	2	15	2	326	36.2	9.88	39.84	Ybx1	0.735	1.041	0.765	0.639439	0.999997	1	9.45733e+06	6.95086e+06	9.08222e+06	29.23	24.35	5.2	4.79922e+06	9737954	8525797	8046435	7093684	4.53286e+06	5927202	6.67736e+06	4802470	6243391	10172470	6.62382e+06	7.08987e+06	7.96609e+06	8.13615e+06	7.77325e+06	Peak Found	High	High	Peak Found	High	Peak Found	High
High	P00388	NADPH--cytochrome P450 reductase OS=Rattus norvegicus OX=10116 GN=Por PE=1 SV=3	0	FALSE	77.418	28	17	141	17	678	76.9	5.48	242.62	Por	0.867	1.04	0.902	0.373392	0.999997	0.964097	7.40654e+07	6.42288e+07	7.1226e+07	9.26	10.88	11.09	5.81469e+07	5.56917e+07	6.8209e+07	5.92692e+07	5.00362e+07	6.09427e+07	62502909	51891762	6.74331e+07	5.67163e+07	6.10202e+07	7.03427e+07	5.67928e+07	5.70815e+07	7.57812e+07	6.55215e+07	High	High	High	High	High	High	High
High	Q5D862	SWISS-PROT:Q5D862 Tax_Id=9606 Gene_Symbol=FLG2 Filaggrin-2	0	TRUE	53.27	5	8	83	8	2391	247.9	8.31	202.63	FLG2	1.167	1.039	1.213	0.721516	0.999997	1	5.54009e+07	6.46721e+07	5.33163e+07	11.59	40.05	11.43	3.72628e+07	4.11506e+07	5.20737e+07	4.55605e+07	4.48212e+07	4.34424e+07	4.59208e+07	4.29937e+07	4.23911e+07	7.64954e+07	8.60149e+07	1.05639e+08	4.00114e+07	4.00953e+07	49683129	5.64965e+07	High	High	High	High	High	High	High
High	M0R402	Thioredoxin-related transmembrane protein 3 OS=Rattus norvegicus OX=10116 GN=Tmx3 PE=1 SV=2	0	FALSE	99.004	34	16	207	15	459	52.1	6.01	573.59		0.986	1.039	1.025	0.999998	0.999997	1	1.68089e+08	1.6572e+08	1.61722e+08	5.03	5	4.21	1.2568e+08	1.37298e+08	1.35936e+08	1.23541e+08	1.34911e+08	1.41175e+08	1.54695e+08	1.5474e+08	1.55204e+08	1.61125e+08	159327068	1.46401e+08	1.22406e+08	1.34709e+08	142219839	1.56215e+08	High	High	High	High	High	High	High
High	P52555	Endoplasmic reticulum resident protein 29 OS=Rattus norvegicus OX=10116 GN=Erp29 PE=1 SV=2	0	FALSE	57.118	43	9	173	9	260	28.6	6.62	440.49	Erp29	0.92	1.039	0.957	0.321329	0.999997	1	3.50761e+08	3.22866e+08	3.37525e+08	8.49	6.52	3.75	2.87923e+08	2.82681e+08	2.68822e+08	2.76764e+08	2.77192e+08	278875801	3.13949e+08	286096886	3.21453e+08	310698053	3.19161e+08	261590911	2.78902e+08	2.87758e+08	290003393	295604926	High	High	High	High	High	High	High
High	A0A0G2K0I1	Spermatogenesis-associated 5 OS=Rattus norvegicus OX=10116 GN=Spata5 PE=1 SV=1	0	FALSE	4.87	4	2	9	2	842	91.3	8.32	5.83	Spata5	1.756	1.038	1.822				2.17619e+06	3.821e+06	2.09683e+06						1.91746e+06				3.40599e+06							1.75301e+06			Not Found	High	High	High	Not Found	Not Found	Peak Found
High	A2VD12	Pre-B-cell leukemia transcription factor-interacting protein 1 OS=Rattus norvegicus OX=10116 GN=Pbxip1 PE=1 SV=1	0	FALSE	35.298	13	7	44	7	722	80.2	5.41	79.72	Pbxip1	1.048	1.038	1.087	0.942372	0.999997	1	2.27499e+07	2.38376e+07	2.19254e+07	9.58	51.63	29.68	1.7135e+07	1.91564e+07	2.33762e+07	1.77708e+07	1.56651e+07	1.85347e+07	3.04832e+07	9.04822e+06	3.24548e+07	2.32876e+07	6.74193e+06	2.09585e+07	1.78728e+07	9174385	2.06588e+07	1.97288e+07	High	High	High	High	High	High	High
High	F1MAA7	Laminin subunit gamma 1 OS=Rattus norvegicus OX=10116 GN=Lamc1 PE=1 SV=1	0	FALSE	223.264	33	37	478	37	1607	177.3	5.22	1285.32	Lamc1	0.938	1.038	0.974	0.61639	0.999997	1	4.04541e+08	3.79412e+08	3.89612e+08	11.61	10.17	6.97	3.03557e+08	3.13056e+08	3.1541e+08	3.09908e+08	3.75618e+08	348259735	3.75835e+08	3.65966e+08	3.99636e+08	3.14591e+08	3.5929e+08	3.1039e+08	3.25893e+08	3.34722e+08	3.05276e+08	3.48439e+08	High	High	High	High	High	High	High
High	P08503	Medium-chain specific acyl-CoA dehydrogenase, mitochondrial OS=Rattus norvegicus OX=10116 GN=Acadm PE=1 SV=1	0	FALSE	37.259	23	7	79	7	421	46.5	8.41	189.03	Acadm	0.937	1.038	0.972	0.868397	0.999997	1	6.06557e+07	5.68322e+07	5.8449e+07	10.3	13.27	9.04	5.36061e+07	4.6051e+07	4.78075e+07	4.8241e+07	48659956	4.79662e+07	5.89238e+07	48593819	6.5441e+07	4.31298e+07	58790405	4.99378e+07	5.36195e+07	5.10563e+07	48758366	5.14103e+07	High	High	High	High	High	High	High
High	Q5RJR9	Collagen-binding protein OS=Rattus norvegicus OX=10116 GN=Serpinh1 PE=1 SV=1	0	FALSE	252.418	54	30	694	3	417	46.5	8.82	1897.43	Serpinh1	0.928	1.038	0.964	0.0708641	0.749964	1	2.38576e+09	2.21444e+09	2.29751e+09	4.39	4.91	2.06	1.86627e+09	1.97007e+09	1.97373e+09	1.78188e+09	1935238030	1.97014e+09	2087197425	2.06907e+09	2.23328e+09	2.06355e+09	2.15806e+09	1.87827e+09	1.82967e+09	1.96384e+09	2.0175e+09	2.05294e+09	High	High	High	High	High	High	High
High	B0BN81	40S ribosomal protein S5 OS=Rattus norvegicus OX=10116 GN=Rps5 PE=1 SV=1	0	FALSE	23.497	27	4	61	4	204	22.9	9.72	157.83	Rps5	0.648	1.038	0.672	0.932919	0.999997	1	4.98031e+07	3.22795e+07	4.8001e+07	34.55	30.27	20.5	4.81954e+07	3.58103e+07	3.25524e+07	15174674	47815643	4.75166e+07	5.18981e+07	27369378	3.15466e+07	3.10407e+07	49958008	28611196	4.14815e+07	4.36733e+07	3.88435e+07	2.98384e+07	High	High	High	High	High	High	High
High	G3V928	Prolow-density lipoprotein receptor-related protein 1 OS=Rattus norvegicus OX=10116 GN=Lrp1 PE=1 SV=1	0	FALSE	351.283	18	62	735	62	4545	504.6	5.36	1623.86	Lrp1	1.007	1.036	1.043	0.951101	0.999997	1	4.83363e+08	4.86926e+08	4.66676e+08	9.02	17.19	2.4	4.51742e+08	3.92238e+08	3.97325e+08	3.49602e+08	3.8046e+08	3.89213e+08	4.47988e+08	4.15434e+08	4.70558e+08	6.04001e+08	6.35732e+08	3.93777e+08	3.66253e+08	3.80499e+08	4.18504e+08	4.36164e+08	High	High	High	High	High	High	High
High	P20070	NADH-cytochrome b5 reductase 3 OS=Rattus norvegicus OX=10116 GN=Cyb5r3 PE=1 SV=2	0	FALSE	193.779	54	24	428	24	301	34.2	8.38	1106.77	Cyb5r3	0.987	1.036	1.022	0.989387	0.999997	1	7.6233e+08	7.52406e+08	7.36019e+08	4.15	5.68	4.44	5.96102e+08	6.30453e+08	6.2525e+08	5.69894e+08	5.99299e+08	6.29771e+08	7.24129e+08	6.77458e+08	760166827	684831504	7.42818e+08	6.24721e+08	6.21872e+08	625105285	6.34809e+08	6.45639e+08	High	High	High	High	High	High	High
High	Q60587	Trifunctional enzyme subunit beta, mitochondrial OS=Rattus norvegicus OX=10116 GN=Hadhb PE=1 SV=1	0	FALSE	101.625	39	16	265	16	475	51.4	9.47	598.16	Hadhb	0.904	1.036	0.937	0.349944	0.999997	1	4.14157e+08	3.7439e+08	3.99714e+08	7.06	5.49	4.91	3.23543e+08	3.23497e+08	3.14024e+08	3.0985e+08	322737850	3.42465e+08	3.60312e+08	3.3862e+08	3.95918e+08	3.44969e+08	3.5021e+08	3.32926e+08	3.42338e+08	3.41169e+08	3.43042e+08	3.53232e+08	High	High	High	High	High	High	High
High	A0A0G2JZR4	Ras-related protein Rab-11B OS=Rattus norvegicus OX=10116 GN=Rab11b PE=1 SV=1	0	FALSE	25.033	32	7	113	7	217	24.4	5.94	229.45		0.885	1.036	0.917	0.120075	0.999997	0.845132	1.20355e+08	1.06513e+08	1.16152e+08	6.25	19.56	3.77	9.77337e+07	9.55825e+07	9.77827e+07	9.09559e+07	98249619	95741703	9.87841e+07	102170123	1.11386e+08	6.99633e+07	1.02373e+08	6.70453e+07	9.75885e+07	9.80867e+07	9.79813e+07	1.05679e+08	High	High	High	High	High	High	High
High	A0A0G2K7P7	Mitochondrial carrier 2 OS=Rattus norvegicus OX=10116 GN=Mtch2 PE=1 SV=1	0	FALSE	32.06	24	4	78	4	245	27	8	222.04		0.875	1.036	0.906	0.129192	0.998236	1	5.73508e+07	5.01864e+07	5.53631e+07	10.72	14.86	4.26	4.56362e+07	4.6739e+07	47989597	5.0059e+07	5.02448e+07	4.63077e+07	4.88564e+07	5.44345e+07	5.19321e+07	4.55793e+07	4.51411e+07	3.67331e+07	4.54585e+07	4.78886e+07	4.60108e+07	4.94568e+07	High	High	High	High	High	High	High
High	D4ABT8	Heterogeneous nuclear ribonucleoprotein U-like 2 OS=Rattus norvegicus OX=10116 GN=Hnrnpul2 PE=1 SV=1	0	FALSE	31.231	13	8	41	8	745	84.8	4.91	78.11		0.854	1.036	0.884	0.420509	0.999997	1	7.31804e+07	6.24766e+07	7.06564e+07	6.45	9.49	9.57	5.6415e+07	6.23937e+07	6.63693e+07	4.45854e+07	5.4395e+07	6.13215e+07	6.52341e+07	5.44942e+07	7.42743e+07	5.71996e+07	62373348	5.70494e+07	5.65491e+07	6.87513e+07	5.78305e+07	6.47556e+07	High	High	High	High	High	Peak Found	High
High	P38438	TGF-beta receptor type-2 OS=Rattus norvegicus OX=10116 GN=Tgfbr2 PE=1 SV=1	0	FALSE	12.233	7	3	28	3	567	64.2	6.06	28.16	Tgfbr2	0.797	1.036	0.826	0.795815	0.999997	1	7.56736e+06	6.03032e+06	7.30198e+06	16.58	31.57	15.93	5.98295e+06	6.20703e+06	4.47137e+06	5.18455e+06	6.13155e+06	7.17618e+06	4.54492e+06	5.31773e+06	6033110	6.34177e+06	4.71892e+06	9.51034e+06	4378685	6681395	6072342	7.07047e+06	High	High	High	High	High	High	High
High	O35567	Bifunctional purine biosynthesis protein ATIC OS=Rattus norvegicus OX=10116 GN=Atic PE=1 SV=2	0	FALSE	33.874	22	9	43	9	592	64.2	7.14	74.94	Atic	1	1.035	1.035	0.999998	0.999997	1	1.98005e+07	1.97992e+07	1.91342e+07	19.59	26.64	13.85	1.90108e+07	1.46034e+07	1.36631e+07	1.52107e+07	1.96586e+07	1.50692e+07	2.30529e+07	2.1077e+07	1.66574e+07	1.8106e+07	2.03993e+07	1.02771e+07	1.54517e+07	2.00876e+07	16569763	16280091	High	High	High	High	High	High	High
High	Q5XHZ0	Heat shock protein 75 kDa, mitochondrial OS=Rattus norvegicus OX=10116 GN=Trap1 PE=1 SV=1	0	FALSE	49.786	17	9	85	8	706	80.4	7.03	163.52	Trap1	0.993	1.035	1.027	0.999998	0.999997	1	3.80699e+07	3.78075e+07	3.68001e+07	16.54	9.45	15.11	2.14797e+07	2.58136e+07	3.27573e+07	2.76678e+07	29917515	3.6407e+07	2.85643e+07	3.51119e+07	3.53189e+07	3.55735e+07	3.78593e+07	38631487	31766149	2.38089e+07	2.9955e+07	36404137	High	High	High	High	High	High	High
High	Q32PX6	Ras homolog family member G OS=Rattus norvegicus OX=10116 GN=Rhog PE=1 SV=1	0	FALSE	46.773	46	7	97	6	191	21.3	8.12	248.01	Rhog	0.913	1.035	0.944	0.999998	0.999997	1	3.15881e+07	2.88255e+07	3.05259e+07	8.99	20.36	4.9	2.50319e+07	2.20102e+07	2.52544e+07	2.38834e+07	2.53854e+07	2.57496e+07	3.05427e+07	3.43981e+07	2.44371e+07	2.43364e+07	3.21693e+07	2.18634e+07	2.57116e+07	2.63846e+07	25870524	2.67957e+07	High	High	High	High	High	High	High
High	Q4G017	Nischarin OS=Rattus norvegicus OX=10116 GN=Nisch PE=2 SV=2	0	FALSE	9.845	3	3	13	3	1502	166.4	5.38	12.95	Nisch	0.77	1.035	0.797	0.968115	0.999997	1	2.82715e+06	2.17659e+06	2.73125e+06	48.37	38.56	40.28	1.71081e+06	1.36662e+06	1.20587e+06	3.48934e+06	3.04983e+06	3.01797e+06	1669814	2.90525e+06		2.38283e+06		1.16276e+06	2.90828e+06	3.14965e+06	1.38141e+06	1.88142e+06	High	Peak Found	Peak Found	Peak Found	High	High	Peak Found
High	Q9ER34	Aconitate hydratase, mitochondrial OS=Rattus norvegicus OX=10116 GN=Aco2 PE=1 SV=2	0	FALSE	223.322	46	30	469	30	780	85.4	7.83	1270.09	Aco2	0.947	1.034	0.979	0.922728	0.999997	1	7.03767e+08	6.66781e+08	6.80767e+08	9.63	8.65	2.92	5.61225e+08	5.47805e+08	5.38346e+08	5.65736e+08	5.29241e+08	626978498	6.8005e+08	6.38991e+08	6.93983e+08	5.96969e+08	6.39006e+08	5.59029e+08	5.58625e+08	5.81051e+08	5.78513e+08	6.12812e+08	High	High	High	High	High	High	High
High	Q5FWT1	Protein FAM98A OS=Rattus norvegicus OX=10116 GN=Fam98a PE=2 SV=1	0	FALSE	17.914	9	3	31	3	515	55	8.91	67.31	Fam98a	0.9	1.034	0.93	0.986893	0.999997	1	1.35611e+07	1.21996e+07	1.31112e+07	35.45	24.76	35.67	1.3024e+07	8478643	3.89883e+06	9.52568e+06	1.09249e+07	1.12871e+07	9.51678e+06	1.20017e+07	1.87659e+07	9.99691e+06	1.09686e+07	1.4079e+07	1.59429e+07	7.12405e+06	1.01514e+07	1.36359e+07	High	High	High	High	High	High	High
High	Q9Z142	Transmembrane protein 33 OS=Rattus norvegicus OX=10116 GN=Tmem33 PE=2 SV=1	0	FALSE	17.231	20	5	43	5	247	28	9.66	58.13	Tmem33	0.871	1.034	0.901	0.130278	0.999997	0.715905	2.64217e+07	2.30169e+07	2.55532e+07	9.48	4.49	2.77	2.03306e+07	2.09622e+07	2.43368e+07	1.50058e+07	2.05922e+07	2.30151e+07	2.131e+07	2.09894e+07	21870151	2.10347e+07	2.1989e+07	2.20231e+07	2.00882e+07	2.09693e+07	2.27311e+07	2.44383e+07	High	High	High	High	High	High	High
High	P00761 SWISS-PROT:P00761	Trypsin - Sus scrofa (Pig).	0	TRUE	472.264	74	55	3851	49	231	24.4	7.18	11107.6		0.828	1.034	0.856	0.0466785	0.999997	0.73405	1.91213e+11	1.58291e+11	1.84886e+11	10.74	10.03	6.15	1.40105e+11	1.60558e+11	1.99221e+11	1.19488e+11	1.45031e+11	1.74377e+11	1.50454e+11	1.52698e+11	1.80115e+11	1.33744e+11	1.47045e+11	1.35328e+11	1.37193e+11	1.51104e+11	1.65712e+11	1.82417e+11	High	High	High	High	High	High	High
High	G3V912	Thioredoxin domain containing 13 OS=Rattus norvegicus OX=10116 GN=Tmx4 PE=1 SV=1	0	FALSE	29.734	19	5	65	5	336	37.5	4.35	201.18	Tmx4	1.011	1.033	1.045	0.999998	0.999997	1	5.6548e+07	5.71744e+07	5.47201e+07	8.83	6.62	9.92	4.35956e+07	4.25836e+07	44125098	44584995	43987007	4.95204e+07	51153622	5.64939e+07	5.68172e+07	5.05312e+07	54407693	55003734	43883124	52301815	4.77165e+07	4.52491e+07	High	High	High	High	High	High	High
High	Q4V888	Type 2 phosphatidylinositol 4,5-bisphosphate 4-phosphatase OS=Rattus norvegicus OX=10116 GN=Pip4p2 PE=1 SV=1	0	FALSE	17.498	18	3	36	3	257	28	8.68	122.26	Pip4p2	0.977	1.033	1.01	0.999998	0.999997	1	2.06384e+07	2.01667e+07	1.99763e+07	10.96	6.49	9.98	15941815	14660960	1.45201e+07	15424140	1.60231e+07	17625956	1.98029e+07	18842635	1.97862e+07	17788004	20501874	17314814	1.65588e+07	1.73711e+07	1.68528e+07	15320115	High	High	High	High	High	High	High
High	P15999	ATP synthase subunit alpha, mitochondrial OS=Rattus norvegicus OX=10116 GN=Atp5f1a PE=1 SV=2	0	FALSE	181.05	46	29	403	29	553	59.7	9.19	1088.93	Atp5f1a	0.937	1.033	0.968	0.300707	0.999997	1	9.72419e+08	9.11266e+08	9.41575e+08	6.22	6.99	3.88	7.64524e+08	7.83555e+08	789027576	7.62875e+08	7.61732e+08	7.98975e+08	8.87775e+08	8.36564e+08	9.28543e+08	8.40466e+08	8.46993e+08	754539082	7.71446e+08	8.11255e+08	8.03668e+08	8.24428e+08	High	High	High	High	High	High	High
High	D4A8H3	E1 ubiquitin-activating enzyme OS=Rattus norvegicus OX=10116 GN=Uba6 PE=1 SV=1	0	FALSE	46.823	13	11	74	11	1053	117.9	6.07	151.55	Uba6	0.92	1.033	0.95	0.438696	0.999997	1	2.41091e+07	2.21771e+07	2.33327e+07	4.49	13.16	21.28	1.79047e+07	1.96595e+07	2.17307e+07	1.84928e+07	1.84057e+07	20034366	1.97694e+07	1.83044e+07	1.56781e+07	2.1492e+07	2.21759e+07	2.11128e+07	13965112	24097846	1.86233e+07	23539469	High	High	High	High	High	High	High
High	Q642B0	Glypican 4 OS=Rattus norvegicus OX=10116 GN=Gpc4 PE=1 SV=1	0	FALSE	9.316	6	2	21	2	557	62.5	6	43.7	Gpc4	0.882	1.033	0.911	0.999998	0.999997	1	4.07885e+06	3.5958e+06	3.94813e+06	33.09	31.48	10.12	3.82539e+06	4.19345e+06	4.27239e+06	2005123	2633137	1667530	4292818	4.18257e+06	3903215	2.18411e+06	3304124	2.08799e+06	3.73238e+06	3129328	3.40461e+06	3.68671e+06	High	High	High	High	High	High	High
High	Q5RJY4	Dehydrogenase/reductase SDR family member 7B OS=Rattus norvegicus OX=10116 GN=Dhrs7b PE=1 SV=1	0	FALSE	7.254	9	2	8	2	325	35.3	9.55	11.68	Dhrs7b	0.867	1.033	0.895	0.976555	0.875418	1	4.97425e+06	4.31268e+06	4.81691e+06	11.89	35.38	58.44	4.93099e+06	4.74174e+06	4307823	3.51794e+06	3.75124e+06		1633844	3814579	5867444	3.89003e+06	4752424		4.26716e+06	3.82136e+06	4.44772e+06	471200	High	High	High	High	High	Not Found	Peak Found
High	O35276	Neuropilin-2 OS=Rattus norvegicus OX=10116 GN=Nrp2 PE=2 SV=1	0	FALSE	34.842	11	8	81	8	925	103.8	5.31	161.03	Nrp2	0.843	1.033	0.87	0.219765	0.999997	0.941069	3.39514e+07	2.86107e+07	3.28806e+07	12.86	13.46	6.59	3.13463e+07	2.79713e+07	2.39196e+07	2.2264e+07	2.7588e+07	2.82711e+07	3.03691e+07	2.76435e+07	2.50819e+07	2.25423e+07	2.99388e+07	2.49251e+07	28570384	27667216	28624151	2.80243e+07	High	High	High	High	High	High	High
High	P09456	cAMP-dependent protein kinase type I-alpha regulatory subunit OS=Rattus norvegicus OX=10116 GN=Prkar1a PE=1 SV=2	0	FALSE	18.534	13	4	30	4	381	43.1	5.35	66.26	Prkar1a	1.512	1.032	1.561	0.912051	0.999997	1	1.25561e+07	1.8983e+07	1.21626e+07	49.24	45.79	62.74	1.06103e+07	23202464	22557309	8.21177e+06	7751582	8.29795e+06	1.18542e+07	1.25586e+07	3.15456e+07	23912958	1.0548e+07	2.93177e+07	1.03337e+07	9.55196e+06	8341862	2.91093e+07	High	High	High	High	High	High	High
High	D3ZVQ0	Ubiquitin carboxyl-terminal hydrolase OS=Rattus norvegicus OX=10116 GN=Usp5 PE=1 SV=1	0	FALSE	4.317	3	2	9	2	858	95.7	5.01	1.87	Usp5	0.983	1.032	1.014	0.708663	0.999997	1	1.94497e+06	1.91122e+06	1.88526e+06	22.53	14.49	11.53	1499130			1.97385e+06	1319303	1.63007e+06		1.77936e+06	2.01509e+06	1320921	1.69568e+06	1.74231e+06	1.55641e+06	1.52375e+06	1.92572e+06	1542084	High	High	High	High	High	High	Not Found
High	D3ZAN3	Alpha glucosidase 2 alpha neutral subunit (Predicted) OS=Rattus norvegicus OX=10116 GN=Ganab PE=1 SV=1	0	FALSE	178.34	30	26	386	26	797	90.5	6.2	985.61	Ganab	0.939	1.032	0.969	0.27765	0.946959	1	3.75879e+08	3.52875e+08	3.64135e+08	6.41	4.6	5.39	3.01156e+08	2.94195e+08	3.06683e+08	2.91478e+08	2.98784e+08	3.03056e+08	317162308	3.30944e+08	3.55252e+08	3.2974e+08	336654062	2.99394e+08	2.99699e+08	3.10563e+08	2.91533e+08	3.28035e+08	High	High	High	High	High	High	High
High	Q5EAJ6-2	Isoform 2 of Inhibitor of nuclear factor kappa-B kinase-interacting protein OS=Rattus norvegicus OX=10116 GN=Ikbip	0	FALSE	55.142	29	8	115	7	345	38.3	9.19	270.25	Ikbip	1.858	1.031	1.915	0.146566	0.999997	1	4.59001e+07	8.52675e+07	4.4518e+07	12.82	34.2	43.22	3.76925e+07	3.75067e+07	3.1031e+07	32968302	38435052	3.26888e+07	8.57397e+07	8.6167e+07	4.50572e+07	39533043	94687734	6.99984e+07	3.61349e+07	36596446	3.67565e+07	8.42856e+07	High	High	High	High	High	High	High
High	Q4V8H5	Aspartyl aminopeptidase OS=Rattus norvegicus OX=10116 GN=Dnpep PE=1 SV=1	0	FALSE	5.015	5	2	7	2	475	52.5	7.25	10.39	Dnpep	0.945	1.031	0.974	0.999998	0.999997	1	5.30241e+06	5.00944e+06	5.14444e+06	9.05	11.39	29.78	4.28287e+06	4.33394e+06	4.74364e+06	3367636	3.80614e+06	5.08016e+06	4849702	4.03726e+06	5151725	5435328	4858610	3.85042e+06	4268966	2.43301e+06	5.59931e+06	4547308	High	Peak Found	High	Peak Found	High	Peak Found	Peak Found
High	D3ZQN7	Laminin subunit beta 1 OS=Rattus norvegicus OX=10116 GN=Lamb1 PE=1 SV=3	0	FALSE	156.621	19	25	380	25	1786	197.3	4.97	891.36	Lamb1	0.929	1.031	0.959	0.571958	0.999997	1	3.04227e+08	2.82769e+08	2.9494e+08	10.64	3.4	2.39	2.23477e+08	2.28853e+08	2.36556e+08	2.39246e+08	2.61497e+08	2.67535e+08	2.70557e+08	251862317	2.88697e+08	2.64572e+08	2.77441e+08	2.54146e+08	2.44042e+08	2.49677e+08	2.55215e+08	2.6717e+08	High	High	High	High	High	High	High
High	Q6AXT0	39S ribosomal protein L37, mitochondrial OS=Rattus norvegicus OX=10116 GN=Mrpl37 PE=2 SV=1	0	FALSE	8.66	6	2	25	2	423	48.3	8.92	25.4	Mrpl37	0.819	1.031	0.844	0.989387	0.999997	1	6.15037e+06	5.03703e+06	5.96459e+06	36.98	39.75	31.52	4.88205e+06	5.0247e+06	1801401	5800239	4222057	6.57345e+06	6.25517e+06	4828833	2.40484e+06	4378748	7.12599e+06	2.78788e+06	5.85682e+06	4.60795e+06	5.6555e+06	2954156	High	High	High	High	Peak Found	High	High
High	P07150	Annexin A1 OS=Rattus norvegicus OX=10116 GN=Anxa1 PE=1 SV=2	0	FALSE	112.604	46	14	214	14	346	38.8	7.34	667.66	Anxa1	1.107	1.03	1.139	0.186785	0.999997	0.882333	2.33269e+08	2.58159e+08	2.26578e+08	12.55	5.1	4.03	1.87342e+08	2.1279e+08	199987093	1.70766e+08	1.48406e+08	154177876	2.35804e+08	2.31502e+08	243080454	2.47646e+08	2.54635e+08	2.11552e+08	1.77854e+08	1.96373e+08	2.01858e+08	1.96784e+08	High	High	High	High	High	High	High
High	Q05030	Platelet-derived growth factor receptor beta OS=Rattus norvegicus OX=10116 GN=Pdgfrb PE=2 SV=2	0	FALSE	48.965	12	11	113	10	1097	122.8	5.16	216.12	Pdgfrb	1.028	1.03	1.059	0.999998	0.999997	1	5.1056e+07	5.2489e+07	4.9572e+07	9.29	6.37	9.47	3.60558e+07	4.17315e+07	4.56749e+07	4.26711e+07	4.16521e+07	4.10836e+07	4.91088e+07	4.50059e+07	4.62291e+07	5.06251e+07	5.49486e+07	4.67444e+07	4.34953e+07	3.94574e+07	4.56207e+07	4.05461e+07	High	High	High	High	High	High	High
High	O35142	Coatomer subunit beta' OS=Rattus norvegicus OX=10116 GN=Copb2 PE=1 SV=3	0	FALSE	47.829	16	10	99	10	905	102.5	5.27	176.39	Copb2	0.92	1.03	0.948	0.751141	0.999997	1	3.5359e+07	3.25209e+07	3.43156e+07	12.93	8.69	17.38	2.22518e+07	3.25981e+07	3.2883e+07	2.3693e+07	31168871	2.70972e+07	3.18312e+07	2.82039e+07	3.42639e+07	3.12507e+07	2.82007e+07	2.72848e+07	2.72431e+07	3.81873e+07	2.74763e+07	3.1705e+07	High	High	High	High	High	High	High
High	G3V8G5	Golgi apparatus protein 1 OS=Rattus norvegicus OX=10116 GN=Glg1 PE=1 SV=1	0	FALSE	24.324	6	5	41	5	1171	133.5	6.9	64.94	Glg1	0.881	1.03	0.907	0.0251647	0.999997	0.715905	2.43726e+07	2.14613e+07	2.36686e+07	5.48	4.82	7.08	1.87717e+07	19862370	2.17883e+07	1.85348e+07	1.73221e+07	2.13679e+07	20907051	1.81244e+07	21496620	20231084	2.14506e+07	1.89317e+07	1.89833e+07	1.79485e+07	2.23832e+07	2.16459e+07	High	High	High	High	High	High	High
High	B4F7C9	Dolichyl-diphosphooligosaccharide--protein glycotransferase OS=Rattus norvegicus OX=10116 GN=Stt3a PE=1 SV=1	0	FALSE	40.926	14	10	114	10	705	80.5	8.1	205.49	Stt3a	0.914	1.029	0.941	0.0721851	0.885198	1	1.45542e+08	1.33059e+08	1.41474e+08	6.43	3.32	4.83	1.17406e+08	1.16811e+08	1.17344e+08	1.12659e+08	1.08198e+08	1.25068e+08	1.21024e+08	1.18641e+08	1.38017e+08	1.19903e+08	1.27891e+08	1.20327e+08	1.13613e+08	1.17549e+08	1.13502e+08	1.33035e+08	High	High	High	High	High	High	High
High	P47196	RAC-alpha serine/threonine-protein kinase OS=Rattus norvegicus OX=10116 GN=Akt1 PE=1 SV=1	0	FALSE	16.645	9	4	41	3	480	55.7	5.9	79.82	Akt1	0.867	1.029	0.892	0.999998	0.999997	1	1.60036e+07	1.38805e+07	1.55595e+07	19.56	32.76	39.44	1.28305e+07	1.18637e+07	1.47688e+07	1.11837e+07	7.01393e+06	1.33886e+07	1.47217e+07	1.70982e+07	1.39438e+07	1.29856e+07	1.19093e+07	5.63207e+06	1.29999e+07	1.4132e+07	4.89032e+06	1.36599e+07	High	High	High	High	High	High	High
High	E9PTE1	SON DNA and RNA-binding protein OS=Rattus norvegicus OX=10116 GN=Son PE=1 SV=2	0	FALSE	44.907	7	10	74	10	2323	252.5	5.6	147.01	Son	0.866	1.029	0.891	0.796619	0.999997	1	3.29731e+07	2.85558e+07	3.20353e+07	8.2	16.15	5.69	26239332	2.78149e+07	24348863	2.29414e+07	2.72684e+07	2.64001e+07	3.25162e+07	3.21392e+07	2.96832e+07	2.58172e+07	2.60142e+07	2.37166e+07	2.74399e+07	2.55411e+07	2.70849e+07	3.05108e+07	High	High	High	High	High	High	High
High	F1LQP9	Transportin 1 OS=Rattus norvegicus OX=10116 GN=Tnpo1 PE=1 SV=3	0	FALSE	23.942	8	5	41	5	890	101.2	4.96	88.38	Tnpo1	0.835	1.029	0.859	0.806478	0.999997	1	1.20748e+07	1.00815e+07	1.17349e+07	24.83	37.56	20.12	12318940	9.59043e+06	11116618	5.77081e+06	7371538	1.25964e+07	9.61148e+06	8.458e+06	1.06016e+07	1.60293e+07	8.95329e+06	4606277	9.32154e+06	9.85744e+06	7.8753e+06	13607724	High	High	High	High	High	High	High
High	P04258	SWISS-PROT:P04258 (Bos taurus) Similar to Collagen alpha 1(III) chain	0	TRUE	11.816	3	3	22	3	1466	138.4	6.43	26.54	COL3A1	1.423	1.028	1.463	0.143121	0.999997	1	4.4417e+06	6.31982e+06	4.32035e+06	38.99	17.5	16.95	3.78417e+06	886077	3.92582e+06	3.13154e+06	2.58697e+06	4.32884e+06	6.20282e+06	4.89382e+06	5.49437e+06	6.42614e+06	5.85604e+06	7720283	3.02954e+06	3.25878e+06	4.19567e+06	4.94877e+06	High	Peak Found	High	High	High	Peak Found	High
High	Q6AY09	Heterogeneous nuclear ribonucleoprotein H2 OS=Rattus norvegicus OX=10116 GN=Hnrnph2 PE=1 SV=1	0	FALSE	105.768	31	10	166	4	449	49.3	6.3	392.15	Hnrnph2	0.978	1.028	1.006	0.983566	0.999997	1	2.15417e+07	2.10743e+07	2.09571e+07	6.69	8.9	9.99	1.67372e+07	16826824	1.90898e+07	1.53348e+07	1.47121e+07	1.93112e+07	2.2965e+07	1.87106e+07	2.09414e+07	2.13555e+07	2.09034e+07	1.88713e+07	1.62014e+07	1.97204e+07	1.89576e+07	1.71122e+07	High	High	High	High	High	High	High
High	G3V7U4	Lamin-B1 OS=Rattus norvegicus OX=10116 GN=Lmnb1 PE=1 SV=1	0	FALSE	89.326	36	17	163	16	587	66.6	5.16	335.15	Lmnb1	0.976	1.028	1.004	0.999998	0.999997	1	7.28266e+07	7.10846e+07	7.08198e+07	11.03	8.32	5.29	5.53721e+07	5.67027e+07	7.26276e+07	5.2935e+07	5.82828e+07	4.88298e+07	7.34863e+07	7.22079e+07	6.84296e+07	6.72827e+07	7.01532e+07	6.4507e+07	5.83058e+07	63735631	60154726	6.27888e+07	High	High	High	High	High	High	High
High	A0A096MKE0	Aspartate-beta-hydroxylase OS=Rattus norvegicus OX=10116 GN=Asph PE=1 SV=1	0	FALSE	157.161	41	25	315	25	737	82.6	5.08	775.52	Asph	0.946	1.028	0.972	0.699088	0.999997	1	3.46426e+08	3.27671e+08	3.3698e+08	7.05	5.03	0.71	2.67944e+08	2.72735e+08	2.73704e+08	2.69257e+08	2.68602e+08	2.97332e+08	3.19203e+08	3.02241e+08	3.25293e+08	3.10194e+08	3.23732e+08	282210289	2.7239e+08	2.81127e+08	2.95885e+08	3.08976e+08	High	High	High	High	High	High	High
High	Q9R175	Interferon-induced transmembrane protein 2 OS=Rattus norvegicus OX=10116 GN=Ifitm2 PE=1 SV=1	0	FALSE	10.109	29	3	16	2	144	15.7	7.3	21.33	Ifitm2	0.901	1.028	0.927	0.721516	0.999997	1	1.19656e+07	1.07847e+07	1.16395e+07	17.33	14.86	28.48	8198838	9.28523e+06	1.39892e+07	7722577	9820566	12067130	11092053	8.14981e+06	13070176	8663853	10502714	10095546	6.46337e+06	8.74551e+06	14003528	11902304	Not Found	Not Found	High	Not Found	Not Found	Not Found	High
High	Q7TP34	Ab2-450 OS=Rattus norvegicus OX=10116 PE=2 SV=1	0	FALSE	61.213	10	13	95	13	1449	163.7	6.54	189.07	Man2b2	0.865	1.028	0.89	0.122035	0.999997	0.772755	9.0584e+07	7.83888e+07	8.8113e+07	9.08	7.51	8.9	7.36967e+07	7.06893e+07	66764934	70186316	7.01572e+07	74198446	7.3052e+07	7.39887e+07	7.20249e+07	7.74787e+07	7.00889e+07	68352815	7.49819e+07	8.04387e+07	7.24096e+07	7.40871e+07	High	High	High	High	High	High	High
High	Q5I0G4	Glycine--tRNA ligase OS=Rattus norvegicus OX=10116 GN=Gars1 PE=1 SV=2	0	FALSE	25.496	13	8	54	8	728	81.7	6.57	88.77	Gars1	0.821	1.028	0.844	0.00299753	0.952603	0.227774	2.203e+08	1.80889e+08	2.14327e+08	7.34	7.48	1.4	1.64254e+08	176137398	1.86824e+08	1.61716e+08	186226063	2.04435e+08	1.76463e+08	1.71787e+08	1.86725e+08	1.64684e+08	1.73805e+08	1.48284e+08	1.72324e+08	1.7943e+08	1.87532e+08	1.92143e+08	High	High	High	High	High	High	High
High	O54921	Exocyst complex component 2 OS=Rattus norvegicus OX=10116 GN=Exoc2 PE=1 SV=1	0	FALSE	9.107	3	3	5	3	924	104	7.09	1.72	Exoc2	0.76	1.028	0.781	0.792708	0.999997	1	2.89494e+06	2.19975e+06	2.81614e+06	30.86	12.86	28.89	1298953	2984788	2534889	2.06021e+06	1556256	3.25412e+06	2.46153e+06	1.8074e+06	2.51935e+06	1.94482e+06	2.0738e+06	2.12714e+06	1.77469e+06	3237668	3.09144e+06	2.06572e+06	Peak Found	Peak Found	High	Peak Found	Peak Found	High	High
High	G3V8L9	Caveolae-associated protein 1 OS=Rattus norvegicus OX=10116 GN=Cavin1 PE=1 SV=1	0	FALSE	75.541	35	10	117	10	392	43.9	5.52	376.99		1.203	1.027	1.235	0.0742458	0.999997	0.491578	4.81413e+07	5.79132e+07	4.68954e+07	15.23	6.33	2.59	4.35502e+07	4.15765e+07	3.97755e+07	3.89681e+07	35501280	2.98211e+07	5.43095e+07	4.82509e+07	6.33413e+07	5.59646e+07	5.43976e+07	51475561	3.79509e+07	3.86663e+07	4.04949e+07	4.48316e+07	High	High	High	High	High	High	High
High	Q4KM74	Vesicle-trafficking protein SEC22b OS=Rattus norvegicus OX=10116 GN=Sec22b PE=1 SV=3	0	FALSE	52.831	38	6	125	6	215	24.7	8.51	313.21	Sec22b	1.094	1.027	1.124	0.203655	0.999997	0.568027	6.02335e+07	6.5909e+07	5.8633e+07	5.02	5.64	8.58	4.65135e+07	46768034	5.38688e+07	4.58323e+07	4.67767e+07	4.74671e+07	6.05338e+07	5.38203e+07	6.89949e+07	6.027e+07	6.22355e+07	6.31676e+07	5.02391e+07	4.49523e+07	5.50853e+07	5.02541e+07	High	High	High	High	High	High	High
High	F1M0U5	NBAS subunit of NRZ tethering complex OS=Rattus norvegicus OX=10116 GN=Nbas PE=1 SV=2	0	FALSE	65.721	10	17	93	17	2357	265.6	5.86	108.93		1.024	1.027	1.052	0.999998	0.999997	1	3.77944e+07	3.86998e+07	3.68035e+07	18.29	17.35	6.73	34853111	3.13902e+07	3.32742e+07	3.1399e+07	2.73489e+07	2.13591e+07	3.93095e+07	4.06528e+07	4.08391e+07	34464569	3.39005e+07	2.584e+07	3.07121e+07	29428217	30329642	36523128	High	High	High	High	High	High	High
High	P62959	Adenosine 5'-monophosphoramidase HINT1 OS=Rattus norvegicus OX=10116 GN=Hint1 PE=1 SV=5	0	FALSE	7.626	17	2	32	2	126	13.8	6.87	68.34	Hint1	1.018	1.027	1.045	0.983566	0.999997	1	1.35832e+07	1.383e+07	1.32321e+07	14.53	12.93	15.88	11004436	1.0873e+07	1.24933e+07	6679896	9.17606e+06	1.1664e+07	12761272	1.42241e+07	1.27258e+07	12832270	10789503	1.28027e+07	1.13544e+07	13598639	10783759	1.04982e+07	High	High	High	High	High	High	High
High	P15650	Long-chain specific acyl-CoA dehydrogenase, mitochondrial OS=Rattus norvegicus OX=10116 GN=Acadl PE=1 SV=1	0	FALSE	88.688	28	10	174	10	430	47.8	7.74	472.64	Acadl	0.942	1.027	0.968	0.703617	0.999997	1	1.99503e+08	1.87991e+08	1.94221e+08	6.64	6.94	3.01	155992303	1.65466e+08	1.54706e+08	1.52438e+08	1.57542e+08	1.61989e+08	1.79573e+08	1.83649e+08	1.90973e+08	1.73913e+08	1.79269e+08	1.58002e+08	1.61598e+08	1.64678e+08	1.65949e+08	1.75995e+08	High	High	High	High	High	High	High
High	P12785	Fatty acid synthase OS=Rattus norvegicus OX=10116 GN=Fasn PE=1 SV=3	0	FALSE	52.977	7	14	75	14	2505	272.5	6.39	129.27	Fasn	0.925	1.027	0.949	0.89126	0.999997	1	2.82735e+07	2.61476e+07	2.75395e+07	82.96	35.36	4.38	2.0339e+07	2.61243e+07	2.12298e+07	7.9358e+07	2.2754e+07	22287664	2.36115e+07	2.30405e+07	2.61792e+07	2.41383e+07	4.97697e+07	1.89984e+07	2.21033e+07	2.13928e+07	2.48752e+07	25168273	High	High	High	High	High	High	High
High	Q5U367	Multifunctional procollagen lysine hydroxylase and glycosyltransferase LH3 OS=Rattus norvegicus OX=10116 GN=Plod3 PE=1 SV=1	0	FALSE	49.731	19	12	129	12	741	85	6.24	261.19	Plod3	0.924	1.027	0.949	0.339379	0.999997	1	9.48189e+07	8.75812e+07	9.23313e+07	6.39	5.54	2.99	7.56825e+07	7.7038e+07	7.58941e+07	6.95525e+07	7.70073e+07	7.19114e+07	8.34653e+07	8.01503e+07	9.17022e+07	7.97554e+07	8.23556e+07	7.60048e+07	7.57913e+07	7.43527e+07	7.95938e+07	8.62465e+07	High	High	High	High	High	High	High
High	B2RYC9	Glucosylceramidase OS=Rattus norvegicus OX=10116 GN=Gba PE=1 SV=1	0	FALSE	29.313	17	7	80	7	515	57.5	7.39	170.68	Gba	0.888	1.027	0.912	0.720611	0.999997	0.955834	3.52758e+07	3.13227e+07	3.43573e+07	12.02	3.99	8.93	2.76384e+07	2.49697e+07	24385711	2.73664e+07	2.71879e+07	29084308	2.7952e+07	2.75563e+07	33299278	27758444	3.16991e+07	28522367	3.13393e+07	3e+07	2.84866e+07	3.02316e+07	High	High	High	High	High	High	High
High	Q3KRE0	ATPase family AAA domain-containing protein 3 OS=Rattus norvegicus OX=10116 GN=Atad3 PE=1 SV=1	0	FALSE	41.715	15	9	96	9	591	66.7	9.29	220.27	Atad3	0.839	1.027	0.862	0.131625	0.999997	1	4.71483e+07	3.95632e+07	4.59122e+07	13.38	11.29	13.34	3.60857e+07	3.50671e+07	3.74266e+07	3.94285e+07	4.40522e+07	3.97938e+07	4.20847e+07	3.68501e+07	3.56076e+07	3.82701e+07	38536056	3.18683e+07	4.13345e+07	3.83398e+07	4.0274e+07	3.41493e+07	High	High	High	High	High	High	High
High	Q8K4K5	Lethal(2) giant larvae protein homolog 1 OS=Rattus norvegicus OX=10116 GN=Llgl1 PE=1 SV=1	0	FALSE	5.613	3	2	5	2	1036	112.4	6.6	8.98	Llgl1	1	1.026	1.026	0.999998	0.999997	1	1.82948e+06	1.82904e+06	1.78273e+06	24.31	16.49	6.27		1.54718e+06	2.28348e+06	1.26968e+06	1136186		2.07192e+06		1.80736e+06	1.49033e+06		1.68307e+06		1557996	1.49425e+06		Not Found	Peak Found	Peak Found	Peak Found	Peak Found	Not Found	High
High	Q6P3V8	RNA helicase OS=Rattus norvegicus OX=10116 GN=Eif4a1 PE=1 SV=1	0	FALSE	136.372	49	18	309	11	406	46.1	5.48	852.73	Eif4a1	0.937	1.026	0.961	0.153324	0.999997	1	4.56506e+08	4.27899e+08	4.45042e+08	3.65	4.68	1.62	3.59081e+08	3.76367e+08	3.80553e+08	3.34776e+08	3.64232e+08	3.67306e+08	4.05269e+08	401701201	4.26589e+08	4.03371e+08	4.04892e+08	378801080	3.5565e+08	3.80658e+08	3.83567e+08	4.08487e+08	High	High	High	High	High	High	High
High	Q66HF3	Electron transfer flavoprotein-ubiquinone oxidoreductase OS=Rattus norvegicus OX=10116 GN=Etfdh PE=1 SV=1	0	FALSE	14.779	13	6	21	6	616	68.1	7.56	14.87	Etfdh	0.895	1.026	0.918	0.808833	0.684595	1	1.70027e+07	1.52113e+07	1.65642e+07	20.52	13.5	31.7	1.66428e+07	14650194	12780402	1.15816e+07	1.88155e+07	1.32492e+07	16484203	13479696	1.44601e+07	1.19937e+07	1.51829e+07	1.60791e+07	1.32672e+07	1.40219e+07	1.44622e+07	6.92339e+06	Peak Found	High	High	High	High	Peak Found	High
High	F1LUD3	Uncharacterized protein OS=Rattus norvegicus OX=10116 PE=1 SV=2	0	FALSE	5.563	2	2	12	2	5582	584.8	5.59	10.3		0.95	1.025	0.974	0.923279	0.999997	1	3.47864e+07	3.30482e+07	3.3934e+07	5.99	10.29	5.24	28110544	28423148	27205032	25237628	27114616	26788012	30062092	33789228	34322492	30513084	28891800	27132590	27745848	30463812	29023092	29797004	High	High	High	High	High	Peak Found	Peak Found
High	Q4QQV0	Tubulin beta chain OS=Rattus norvegicus OX=10116 GN=Tubb6 PE=1 SV=1	0	FALSE	213.603	71	37	606	10	447	50	4.89	1222.28	Tubb6	0.939	1.025	0.963	0.525936	0.999997	1	9.01194e+07	8.46332e+07	8.7925e+07	6.3	8.21	8.52	7.80614e+07	7.38258e+07	7.61182e+07	6.85339e+07	7.00624e+07	70836023	8.28896e+07	7.41628e+07	7.9279e+07	8.04892e+07	9.37636e+07	6.96906e+07	6.4316e+07	7.78617e+07	84062477	7.62862e+07	High	High	High	High	High	High	High
High	Q6AXV4	Sorting and assembly machinery component 50 homolog OS=Rattus norvegicus OX=10116 GN=Samm50 PE=1 SV=1	0	FALSE	40.5	23	9	106	9	469	51.9	6.8	193.88	Samm50	0.834	1.025	0.855	0.703617	0.999997	1	4.41172e+07	3.67777e+07	4.30256e+07	53	7.65	40.31	22166106	2.90936e+07	2.52397e+07	6.74629e+07	6.19459e+07	4.58945e+07	3.26597e+07	3.5432e+07	3.68223e+07	36276734	3.3615e+07	2.99078e+07	3.35168e+07	3.68487e+07	3.68002e+07	7.87907e+07	High	High	High	High	High	High	High
High	P08050	Gap junction alpha-1 protein OS=Rattus norvegicus OX=10116 GN=Gja1 PE=1 SV=2	0	FALSE	12.674	8	2	21	2	382	43	8.76	29.98	Gja1	1.121	1.024	1.148	0.999998	0.999997	1	6.79195e+06	7.61493e+06	6.63099e+06	20.04	33.85	22.31	4046932	5.98213e+06	5638718	3.32e+06	6.10944e+06	6.09006e+06	9025044	7243089	5479767	8954620	3.58046e+06	6.45538e+06	5333401	5.50107e+06	7.08293e+06	4.20107e+06	High	High	High	High	High	High	High
High	Q63507	60S ribosomal protein L14 OS=Rattus norvegicus OX=10116 GN=Rpl14 PE=1 SV=3	0	FALSE	38.597	25	6	110	6	214	23.3	11.11	289.17	Rpl14	0.972	1.024	0.995	0.87419	0.999997	1	3.01648e+08	2.93254e+08	2.94699e+08	2.24	7.5	3.63	2.43012e+08	2.53722e+08	2.60959e+08	2.1556e+08	2.29105e+08	2.42245e+08	2.52318e+08	2.33292e+08	2.93809e+08	2.80292e+08	2.91951e+08	3.0184e+08	2.25494e+08	247083795	2.57472e+08	2.83677e+08	High	High	High	High	High	High	High
High	Q6PDV8	60S ribosomal protein L22 OS=Rattus norvegicus OX=10116 GN=LOC100360057 PE=1 SV=1	0	FALSE	12.432	30	3	25	3	128	14.8	9.19	73.73	LOC100360057	0.868	1.024	0.888	0.0598451	0.999997	0.828591	6.85479e+07	5.94708e+07	6.69518e+07	6.39	8.51	3.69	54189836	5.62317e+07	55318854	5.32124e+07	5.0977e+07	59834437	52130918	52372848	53521324	65087910	62925796	54452152	5.4955e+07	5.70534e+07	5.7552e+07	5.83794e+07	High	High	High	High	High	High	High
High	Q99J82	Integrin-linked protein kinase OS=Rattus norvegicus OX=10116 GN=Ilk PE=2 SV=1	0	FALSE	29.042	23	9	57	9	452	51.3	8.07	96.91	Ilk	1.167	1.023	1.194	0.102719	0.999997	0.749674	3.02416e+07	3.52989e+07	2.95734e+07	14.99	6.65	8.9	2.21955e+07	2.80437e+07	2.91932e+07	1.59567e+07	2.47103e+07	2.18884e+07	3.19386e+07	2.83985e+07	3.91406e+07	3.25824e+07	3.47754e+07	3.32075e+07	2.15881e+07	2.36263e+07	2.88556e+07	2.84414e+07	High	High	High	High	High	High	High
High	D3ZZC1	RCG43947 OS=Rattus norvegicus OX=10116 GN=Txndc5 PE=1 SV=1	0	FALSE	133.826	49	17	316	16	417	46.3	5.88	682.54	Txndc5	1.018	1.023	1.042	0.999998	0.999997	1	4.9653e+08	5.05363e+08	4.8515e+08	3.91	4.5	2.15	3.83947e+08	4.01358e+08	4.16459e+08	3.69817e+08	3.96929e+08	414797843	4.58075e+08	4.52627e+08	5.25202e+08	4.43789e+08	4.74501e+08	4.54969e+08	3.88131e+08	4.04639e+08	4.18273e+08	4.61433e+08	High	High	High	High	High	High	High
High	A0A0G2JSS9	Atlastin-3 OS=Rattus norvegicus OX=10116 GN=Atl3 PE=1 SV=1	0	FALSE	138.822	42	17	274	17	536	60.2	5.55	656.31	Atl3	0.968	1.023	0.99	0.666466	0.999997	1	2.77492e+08	2.68539e+08	2.71129e+08	4.01	5.34	3.98	2.09616e+08	2.25694e+08	2.38347e+08	2.00245e+08	2.25384e+08	2.41242e+08	2.48888e+08	2.45432e+08	2.9035e+08	2.44865e+08	2.55086e+08	2.35714e+08	2.06711e+08	2.21716e+08	2.42869e+08	2.59679e+08	High	High	High	High	High	High	High
High	D3ZWZ6	Insulin-like growth factor 2 mRNA-binding protein 2 OS=Rattus norvegicus OX=10116 GN=Igf2bp2 PE=1 SV=3	0	FALSE	79.667	30	12	178	10	592	65.4	8.25	322.96	Igf2bp2	0.956	1.023	0.978	0.798287	0.999997	1	7.86404e+07	7.51544e+07	7.6845e+07	10.8	6.87	9.95	6.74971e+07	7.4283e+07	7.51181e+07	4.98355e+07	5.56694e+07	5.9486e+07	6.02209e+07	66283066	8.02262e+07	7.1015e+07	6.94531e+07	7.20956e+07	5.36274e+07	6.41354e+07	6.74452e+07	7.8915e+07	High	High	High	High	High	High	High
High	P30427	Plectin OS=Rattus norvegicus OX=10116 GN=Plec PE=1 SV=2	0	FALSE	215.887	14	50	338	50	4687	533.2	5.91	473.91	Plec	0.916	1.023	0.937	0.999998	0.999997	1	4.11671e+08	3.76902e+08	4.02408e+08	16.45	14.29	5.3	2.86267e+08	3.03416e+08	2.75811e+08	3.32483e+08	3.55151e+08	3.82426e+08	3.00744e+08	3.07402e+08	3.51308e+08	4.29507e+08	4.62987e+08	3.67681e+08	3.20008e+08	342279077	3.53871e+08	3.34097e+08	High	High	High	High	High	High	High
High	Q9JM53	Apoptosis-inducing factor 1, mitochondrial OS=Rattus norvegicus OX=10116 GN=Aifm1 PE=1 SV=1	0	FALSE	24.085	12	5	47	5	612	66.7	8.97	79.25	Aifm1	0.878	1.023	0.898	0.999998	0.999997	1	1.07022e+07	9.39925e+06	1.04628e+07	27.49	28.72	8.15	9.81778e+06	6.09635e+06	8.62174e+06	8.27837e+06	1.01851e+07	5.37649e+06	1.03142e+07	6.73305e+06	1.21405e+07	7.35862e+06	11311868	5.122e+06	8.35186e+06	8.50981e+06	1.06094e+07	9614257	High	High	High	High	High	High	High
High	P00735	SWISS-PROT:P00735 (Bos taurus) Prothrombin precursor (Fragment)	0	TRUE	88.31	30	15	182	15	625	70.5	6.33	387.22	F2	1.115	1.022	1.139	0.912051	0.999997	1	6.18004e+07	6.8878e+07	6.04643e+07	9.96	16.19	0.73	5.68014e+07	5.48965e+07	5.15674e+07	4.23347e+07	4.8965e+07	4.56207e+07	71315579	6.53806e+07	7.48243e+07	6.04722e+07	5.67593e+07	48282692	4.85295e+07	5.01695e+07	5.33206e+07	5.52576e+07	High	High	High	High	High	High	High
High	A0A096MKG2	Nucleolar protein 6 OS=Rattus norvegicus OX=10116 GN=Nol6 PE=1 SV=1	0	FALSE	11.658	5	4	10	4	1143	127.7	7.25	10.88		1.016	1.022	1.038	0.999998	0.999997	1	6.12197e+06	6.21968e+06	5.99036e+06	9.89	38.29	33.09	5.36087e+06	4.81367e+06	4.86098e+06	4.83211e+06	4310978	5341319	3.95164e+06	7.84616e+06	6.04927e+06	6.00985e+06	4.12903e+06	9.8394e+06	7691238	5.48751e+06	4.79014e+06	4.28908e+06	Peak Found	High	Peak Found	High	High	Peak Found	High
High	Q5HZY2	GTP-binding protein SAR1b OS=Rattus norvegicus OX=10116 GN=Sar1b PE=2 SV=1	0	FALSE	12.815	17	3	33	2	198	22.4	6.11	62.19	Sar1b	0.909	1.022	0.929	0.0532128	0.999997	0.710273	3.69388e+07	3.35808e+07	3.61312e+07	6.34	4.65	2.99	3.09205e+07	31733030	28862036	2.5526e+07	2.87459e+07	3.01129e+07	2.83131e+07	2.72035e+07	34322734	31326455	3.39169e+07	3.15115e+07	2.85546e+07	3.05059e+07	3.02729e+07	3.40397e+07	High	High	High	High	High	High	High
High	Q53B90	Ras-related protein Rab-43 OS=Rattus norvegicus OX=10116 GN=Rab43 PE=2 SV=1	0	FALSE	12.757	22	4	16	3	210	23.2	5.86	34.29	Rab43	0.877	1.022	0.897	0.0739783	0.999997	0.62735	5.67372e+07	4.9782e+07	5.55174e+07	8.75	5.97	4.4	4.55706e+07	42834356	42668724	43851520	43686292	46747048	4.64289e+07	39135132	4.97678e+07	4.74457e+07	49668711	4.2177e+07	44213220	42977982	4.87504e+07	5.23972e+07	High	Peak Found	Peak Found	Peak Found	Peak Found	High	High
High	B1WC84	Canopy 4 homolog (Zebrafish) OS=Rattus norvegicus OX=10116 GN=Cnpy4 PE=1 SV=1	0	FALSE	15.458	22	3	25	3	247	28.4	4.86	44.97	Cnpy4	1.085	1.021	1.108	0.999998	0.999997	1	5.40469e+06	5.86317e+06	5.29106e+06	17.12	13.74	14.11	4.99191e+06	4.07932e+06	4.28102e+06	4.64593e+06	4560477	3.52286e+06	4.2326e+06	5.53185e+06	5752162	6175421	5.96102e+06	4.2756e+06	5.00235e+06	4.38793e+06	4673511	4.07378e+06	High	High	High	High	High	High	High
High	Q924S5	Lon protease homolog, mitochondrial OS=Rattus norvegicus OX=10116 GN=Lonp1 PE=2 SV=1	0	FALSE	152.637	32	26	294	26	950	105.7	6.6	668.19	Lonp1	1.008	1.021	1.028	0.999998	0.999997	1	3.11314e+08	3.13678e+08	3.05053e+08	7.24	3.59	2.94	2.3973e+08	2.44754e+08	2.43543e+08	2.37405e+08	2.54375e+08	2.61151e+08	2.89396e+08	2.786e+08	2.90101e+08	2.92643e+08	3.12919e+08	2.8665e+08	2.41879e+08	2.68708e+08	2.69044e+08	2.77136e+08	High	High	High	High	High	High	High
High	Q09167	Serine/arginine-rich splicing factor 5 OS=Rattus norvegicus OX=10116 GN=Srsf5 PE=1 SV=1	0	FALSE	15.446	20	5	29	4	269	30.9	11.56	39.09	Srsf5	0.983	1.021	1.004	0.999998	0.999997	1	2.72852e+07	2.68161e+07	2.67144e+07	12.88	17.3	11.74	2.19014e+07	2.21325e+07	1.92095e+07	2.04042e+07	2.1423e+07	1.76685e+07	2.92469e+07	2.39333e+07	2.4839e+07	2.50916e+07	2.70026e+07	1.70793e+07	2.35959e+07	20288334	2.57669e+07	2.19065e+07	High	Peak Found	High	Peak Found	High	High	High
High	B0BN02	Metaxin 1 OS=Rattus norvegicus OX=10116 GN=Mtx1 PE=1 SV=1	0	FALSE	9.301	7	2	16	2	432	48.4	9.47	17.5	Mtx1	0.957	1.021	0.978	0.999998	0.999997	1	2.74846e+07	2.63105e+07	2.69142e+07	13.5	37.98	10.12	22424862	23245728	2.37619e+07	15189847	2.46338e+07	20314598	2.36752e+07	2.06721e+07	2.71177e+07	4.99742e+07	26063256	2.16552e+07	2.02829e+07	2.52549e+07	2.4975e+07	2.22904e+07	High	High	High	High	High	High	High
High	Q02874	Core histone macro-H2A.1 OS=Rattus norvegicus OX=10116 GN=Macroh2a1 PE=1 SV=4	0	FALSE	18.852	17	4	29	4	371	39.5	9.79	76.73	Macroh2a1	0.894	1.021	0.912	0.0800892	0.999997	0.861425	1.85364e+07	1.65679e+07	1.81641e+07	6.28	6.18	4.91	1.56623e+07	16019540	1.49895e+07	1.32505e+07	1.40741e+07	1.4316e+07	1.61683e+07	1.32482e+07	16367802	15871187	1.6226e+07	15249141	1.47586e+07	1.55827e+07	15633440	1.53517e+07	High	High	High	High	High	High	High
High	G3V6U3	Alpha-1,3/1,6-mannosyltransferase ALG2 OS=Rattus norvegicus OX=10116 GN=Alg2 PE=1 SV=1	0	FALSE	34.906	22	6	54	6	415	47.3	7.97	117.93	Alg2	1.02	1.02	1.041	0.999998	0.999997	1	2.46131e+07	2.51105e+07	2.41225e+07	8.73	16.76	8.27	1.83839e+07	2.137e+07	1.86745e+07	1.6105e+07	2.00323e+07	2.18491e+07	23490613	2.54681e+07	3.04814e+07	1.82267e+07	22021547	2.18121e+07	2.03084e+07	1.8321e+07	20037477	2.39354e+07	High	High	High	High	High	High	High
High	Q794E4	Heterogeneous nuclear ribonucleoprotein F OS=Rattus norvegicus OX=10116 GN=Hnrnpf PE=1 SV=3	0	FALSE	76.895	33	10	151	8	415	45.7	5.49	351.45	Hnrnpf	0.942	1.02	0.961	0.414279	0.999997	1	4.55341e+07	4.28842e+07	4.46216e+07	8.7	5.69	5.12	3.38628e+07	4.34958e+07	4.3642e+07	3.32564e+07	3.38375e+07	3.46227e+07	3.98247e+07	4.12155e+07	4.19426e+07	3.8822e+07	43734750	3.63826e+07	3.78088e+07	3.67574e+07	3.96792e+07	3.85349e+07	High	High	High	High	High	High	High
High	P30120	Metalloproteinase inhibitor 1 OS=Rattus norvegicus OX=10116 GN=Timp1 PE=1 SV=2	0	FALSE	8.629	17	3	17	3	217	23.8	8.09	33.79	Timp1	0.94	1.02	0.959	0.819524	0.971394	1	7.67731e+06	7.21692e+06	7.52675e+06	14.8	14.62	16.14	6432756	5872823	6535533	7311978	6.09827e+06	6.07922e+06	5.4411e+06	6319542	6874093	6868498	9340704	6686161	6286081	6.81674e+06	6302431	5112168	High	High	High	High	High	High	High
High	Q5U328	Nucleolin OS=Rattus norvegicus OX=10116 GN=Ncl PE=1 SV=1	0	FALSE	42.121	16	10	117	10	714	77.2	4.73	250.29	Ncl	1.098	1.019	1.119	0.933067	0.999997	1	5.0498e+07	5.54605e+07	4.95636e+07	4.78	10.94	2.97	4.3047e+07	4.16527e+07	45445632	3.371e+07	3.89907e+07	4.14103e+07	5.09533e+07	5.18939e+07	5.54079e+07	5.21708e+07	4.70358e+07	4.0616e+07	4.10257e+07	4.00242e+07	4.30926e+07	4.59036e+07	High	High	High	High	High	High	High
High	P70580	Membrane-associated progesterone receptor component 1 OS=Rattus norvegicus OX=10116 GN=Pgrmc1 PE=1 SV=3	0	FALSE	60.722	37	7	144	6	195	21.6	4.6	390.88	Pgrmc1	0.967	1.019	0.986	0.999998	0.999997	1	2.17003e+08	2.09887e+08	2.12955e+08	7.99	8.2	6.42	1.74423e+08	1.75081e+08	1.61376e+08	1.59659e+08	1.76377e+08	1.7279e+08	2.03866e+08	2.04124e+08	2.15698e+08	1.91936e+08	186506163	1.82693e+08	1.74442e+08	193844703	1.81801e+08	1.8406e+08	High	High	High	High	High	High	High
High	Q5XIU9	Membrane-associated progesterone receptor component 2 OS=Rattus norvegicus OX=10116 GN=Pgrmc2 PE=1 SV=1	0	FALSE	55.714	47	10	97	9	217	23.4	5.26	247.71	Pgrmc2	0.85	1.019	0.866	0.616715	0.999997	1	1.12713e+08	9.5792e+07	1.10639e+08	9.33	13.43	5.84	8.22372e+07	9.26075e+07	8.24172e+07	8.74452e+07	8.92036e+07	9.41113e+07	1.14026e+08	8.47677e+07	9.43908e+07	1.00082e+08	9.57475e+07	8.3161e+07	9.15977e+07	9.16096e+07	9.78793e+07	9.19125e+07	High	High	High	High	High	High	High
High	Q6P502	T-complex protein 1 subunit gamma OS=Rattus norvegicus OX=10116 GN=Cct3 PE=1 SV=1	0	FALSE	48.404	23	11	113	11	545	60.6	6.64	252.85	Cct3	0.829	1.019	0.844	0.999998	0.999997	1	7.20871e+07	5.97256e+07	7.07369e+07	27.84	28.28	22.99	6.12995e+07	3.74332e+07	3.42954e+07	4.83268e+07	5.83616e+07	6.60555e+07	7.26668e+07	3.75443e+07	7.63588e+07	6.56031e+07	4.36095e+07	4.67042e+07	5.7007e+07	5.85677e+07	7.60314e+07	4.42662e+07	High	High	High	High	High	High	High
High	Q68FY0	Cytochrome b-c1 complex subunit 1, mitochondrial OS=Rattus norvegicus OX=10116 GN=Uqcrc1 PE=1 SV=1	0	FALSE	6.914	6	2	14	2	480	52.8	5.88	17.17	Uqcrc1	0.821	1.019	0.837	0.0264554	0.999997	0.732034	1.2179e+07	9.99879e+06	1.1952e+07	9.84	7.45	9.71	8.72535e+06	8870663	11718799	9.78321e+06	9395650	1.00152e+07	9.46849e+06	8.0672e+06	9056733	8.9766e+06	1.05512e+07	9.56626e+06	7800302	9923133	1.05451e+07	11080281	High	High	High	High	Peak Found	High	Peak Found
High	F1LRT0	Latent-transforming growth factor beta-binding protein 3 OS=Rattus norvegicus OX=10116 GN=Ltbp3 PE=4 SV=1	0	FALSE	11.335	4	3	14	3	1253	134.3	6.16	30		1.188	1.018	1.209	0.377807	0.999997	1	1.88443e+06	2.23844e+06	1.85083e+06	9.71	19.37	10.18	1.30904e+06	1.65044e+06	1.46756e+06	1.33273e+06	1.58252e+06			2.13713e+06	1.75813e+06	1.9539e+06	2.77684e+06		1.47721e+06		1.49972e+06	1.92157e+06	Peak Found	High	High	High	High	High	High
High	Q6P792	Four and a half LIM domains 1 OS=Rattus norvegicus OX=10116 GN=Fhl1 PE=1 SV=1	0	FALSE	48.656	35	9	86	9	296	33.6	8.46	184.85	Fhl1	1.183	1.018	1.204	0.565627	0.999997	1	3.37951e+07	3.99919e+07	3.32138e+07	3.94	26.87	9.73	2.61676e+07	2.8866e+07	3.02971e+07	2.41212e+07	2.50017e+07	2.58323e+07	3.16733e+07	2.62694e+07	4.75232e+07	2.67834e+07	4.50109e+07	5.07116e+07	26900317	3.23666e+07	2.86782e+07	2.84899e+07	High	High	High	High	High	High	High
High	O08651	D-3-phosphoglycerate dehydrogenase OS=Rattus norvegicus OX=10116 GN=Phgdh PE=1 SV=3	0	FALSE	75.573	29	11	143	11	533	56.5	6.71	399.31	Phgdh	1.011	1.018	1.029	0.999998	0.999997	1	7.69067e+07	7.77747e+07	7.55473e+07	4.83	7.2	2.59	6.32383e+07	65003314	6.50125e+07	5.73923e+07	5.54773e+07	6.24216e+07	7.56137e+07	7.17753e+07	7.92522e+07	6.8096e+07	7.00698e+07	6.94013e+07	5.93627e+07	6.16537e+07	6.72352e+07	7.16051e+07	High	High	High	High	High	High	High
High	A0A0G2JUT7	Beta 3-glucosyltransferase OS=Rattus norvegicus OX=10116 GN=B3glct PE=1 SV=1	0	FALSE	21.564	15	6	47	6	485	55.2	6.57	96.56		1.007	1.018	1.026	0.999998	0.999997	1	2.06677e+07	2.08226e+07	2.02992e+07	12.11	9.05	16.75	1.53551e+07	1.67122e+07	15596114	1.77087e+07	1.62784e+07	18730449	19656926	18432472	2.12831e+07	1.83803e+07	2.08058e+07	1.54171e+07	20329100	16220399	1.51161e+07	1.95182e+07	High	High	High	High	High	High	High
High	Q9JLA3	UDP-glucose:glycoprotein glucosyltransferase 1 OS=Rattus norvegicus OX=10116 GN=Uggt1 PE=1 SV=2	0	FALSE	272.778	35	45	683	45	1551	176.3	5.66	1506.73	Uggt1	0.982	1.018	1	0.999998	0.999997	1	6.44171e+08	6.32479e+08	6.32661e+08	4.7	6.53	3.46	5.09062e+08	5.16385e+08	5.24475e+08	4.76246e+08	5.15238e+08	5.26562e+08	6.20153e+08	5.84943e+08	6.57721e+08	5.71586e+08	5.93689e+08	5.4799e+08	5.16013e+08	5.24414e+08	5.22909e+08	5.86427e+08	High	High	High	High	High	High	High
High	E9PT51	DNA polymerase delta-interacting protein 2 OS=Rattus norvegicus OX=10116 GN=Poldip2 PE=1 SV=3	0	FALSE	29.018	20	6	55	6	368	41.8	8.63	103.69	Poldip2	0.969	1.018	0.987	0.999998	0.999997	1	1.88827e+07	1.83035e+07	1.85403e+07	15.01	17.15	17.58	1.79289e+07	1.56019e+07	1.24092e+07	1.31884e+07	1.45548e+07	1.60788e+07	1.62847e+07	1.77984e+07	2.09122e+07	1.16925e+07	1.83382e+07	1.51134e+07	19231710	1.67015e+07	1.50764e+07	15238839	High	High	High	High	High	High	High
High	A0A0G2JUW8	Leucyl-cystinyl aminopeptidase OS=Rattus norvegicus OX=10116 GN=LOC108348118 PE=1 SV=1	0	FALSE	10.381	3	3	37	3	1024	116.9	5.64	42.3		0.941	1.018	0.958	0.999998	0.999997	1	1.07394e+07	1.0104e+07	1.05495e+07	20.01	7.78	4.19	9.49783e+06	8.48905e+06	7.48385e+06	9.76523e+06	8.65281e+06	6.85821e+06	1.00607e+07	8.72978e+06	1.05586e+07	9.74601e+06	9.10321e+06	8.66822e+06	8927486	9.01487e+06	8.95651e+06	9.48525e+06	High	High	High	High	High	High	High
High	Q99P77	GTP-binding protein 4 OS=Rattus norvegicus OX=10116 GN=Gtpbp4 PE=2 SV=3	0	FALSE	10.3	6	3	12	3	637	74.2	9.88	8.51	Gtpbp4	0.729	1.018	0.743	0.39909	0.999997	1	5.85497e+06	4.27111e+06	5.74873e+06	23.78	54.77	32.2	5.32443e+06	2.58958e+06	5.82805e+06	4.06979e+06	4.09826e+06	4.92451e+06	1.27391e+06	3.7566e+06	4.76198e+06	1.20999e+06	4.29523e+06	6.05416e+06	6.2756e+06	5.31578e+06	3.06487e+06	4.77663e+06	High	High	High	High	Peak Found	High	High
High	D4ADR5	Hexosyltransferase OS=Rattus norvegicus OX=10116 GN=Chpf2 PE=3 SV=1	0	FALSE	39.019	16	8	85	8	770	85.9	7.87	173.68	Chpf2	1.303	1.017	1.325	0.481212	0.999997	1	2.20349e+07	2.87067e+07	2.16696e+07	17.5	22.36	26.15	1.8155e+07	1.80502e+07	1.4953e+07	1.16314e+07	1.98754e+07	1.84537e+07	2.58669e+07	2.28e+07	3.13991e+07	30667889	28397945	1.43689e+07	1.1046e+07	2.24101e+07	1.77009e+07	2.13613e+07	High	High	High	High	High	High	High
High	P17697	SWISS-PROT:P17697 (Bos taurus) Clusterin precursor	0	TRUE	15.533	8	3	43	3	439	51.1	6.04	63.81	CLU	1.076	1.017	1.094	0.699654	0.999997	1	1.38643e+07	1.49176e+07	1.36304e+07	13.85	11.13	8.07	1.11651e+07	1.2772e+07	11853727	1.0113e+07	7.82059e+06	10171643	1.30462e+07	1.41564e+07	1.6114e+07	1.25672e+07	1.52048e+07	1.09363e+07	1.16423e+07	10133910	11541025	1.29627e+07	High	High	High	High	High	High	High
High	A0A0G2K1Q8	Phospholipid-transporting ATPase ABCA3 OS=Rattus norvegicus OX=10116 GN=Abca3 PE=1 SV=1	0	FALSE	11.683	3	4	10	4	1704	191.6	7.11	6.09	Abca3	1.023	1.017	1.04	0.865628	0.999997	1	2.21493e+06	2.26537e+06	2.17812e+06	24.54	19.21	0.95		1.69437e+06	1.12538e+06	1.81273e+06	1.69981e+06	2.08872e+06	2702503		2259575	2.03111e+06			1.75017e+06		1.89565e+06		Not Found	Peak Found	High	Peak Found	Peak Found	High	High
High	Q6T5F2	UDP-glucuronosyltransferase OS=Rattus norvegicus OX=10116 GN=Ugt1a2 PE=2 SV=1	0	FALSE	101.939	33	15	246	8	533	60	8.4	543.76	Ugt1a2	1.005	1.017	1.022	0.999998	0.999997	1	9.07372e+07	9.11528e+07	8.92279e+07	9.28	8.61	11.62	71593485	7.45774e+07	7.00619e+07	7.45434e+07	7.07462e+07	7.21586e+07	8.37146e+07	94308826	95272057	7.92846e+07	8.84717e+07	80000615	86531654	7.70084e+07	7.42488e+07	7.94344e+07	High	High	High	High	High	High	High
High	D3ZFD2	Polypeptide N-acetylgalactosaminyltransferase OS=Rattus norvegicus OX=10116 GN=Galnt2 PE=1 SV=1	0	FALSE	7.382	6	2	19	2	473	53.7	8.07	12.06	Galnt2	1.078	1.016	1.095	0.999998	0.999997	1	5.02117e+06	5.41419e+06	4.94255e+06	21.31	19.56	22.05	5275405	5.75074e+06	3.81556e+06	3.56096e+06	3.84276e+06	3.62031e+06	5.89744e+06	6255117	5122652	4.53529e+06	5.70767e+06	3.83558e+06	5164079	4.08029e+06	3301198	4.59998e+06	High	High	High	High	High	Peak Found	High
High	D3ZQ57	Plexin B2 OS=Rattus norvegicus OX=10116 GN=Plxnb2 PE=1 SV=1	0	FALSE	48.728	9	12	94	12	1841	205.8	5.99	130.55	Plxnb2	0.976	1.016	0.991	0.999998	0.999997	1	3.36254e+07	3.2818e+07	3.31018e+07	10.14	12.28	9.05	2.21865e+07	2.86994e+07	25470870	2.58366e+07	2.65435e+07	2.70273e+07	2.72666e+07	2.94849e+07	3.22262e+07	34940193	3.80293e+07	2.47504e+07	3.10046e+07	2.8161e+07	2.81512e+07	2.98951e+07	High	High	High	High	High	High	High
High	Q9Z2L0	Voltage-dependent anion-selective channel protein 1 OS=Rattus norvegicus OX=10116 GN=Vdac1 PE=1 SV=4	0	FALSE	75.055	65	12	174	12	283	30.7	8.54	439.8	Vdac1	0.974	1.016	0.989	0.791168	0.999997	1	1.56477e+08	1.52395e+08	1.54014e+08	8.8	7.56	5.73	1.39873e+08	141102312	1.37535e+08	1.10937e+08	110987923	1.18804e+08	1.4577e+08	141681975	138719855	1.44961e+08	150950105	1.23028e+08	1.34318e+08	1.32456e+08	1.3118e+08	137185405	High	High	High	High	High	High	High
High	Q68FU3	Electron transfer flavoprotein subunit beta OS=Rattus norvegicus OX=10116 GN=Etfb PE=1 SV=3	0	FALSE	56.207	36	9	123	9	255	27.7	7.75	379.65	Etfb	0.974	1.016	0.989	0.999998	0.999997	1	1.44445e+08	1.40619e+08	1.4221e+08	13.24	10.92	4.68	110630825	9.151e+07	1.11389e+08	1.09317e+08	1.22354e+08	1.21827e+08	1.31602e+08	1.3252e+08	1.48233e+08	126193873	1.21643e+08	105505479	122937905	118404036	1.25116e+08	1.27343e+08	High	High	High	High	High	High	High
High	Q6P7A7	Dolichyl-diphosphooligosaccharide--protein glycosyltransferase subunit 1 OS=Rattus norvegicus OX=10116 GN=Rpn1 PE=1 SV=1	0	FALSE	150.558	49	24	336	24	606	68.4	6.51	814.63	Rpn1	0.971	1.016	0.987	0.540268	0.999997	1	4.83258e+08	4.69344e+08	4.75734e+08	4.57	3	3.2	4.092e+08	3.97524e+08	4.04651e+08	3.48166e+08	3.74155e+08	3.89053e+08	4.3403e+08	4.13707e+08	4.69759e+08	4.30248e+08	4.49882e+08	4.38533e+08	3.90776e+08	394202280	3.97743e+08	441117941	High	High	High	High	High	High	High
High	D3ZU13	Eukaryotic translation initiation factor 4 gamma, 1 OS=Rattus norvegicus OX=10116 GN=Eif4g1 PE=1 SV=1	0	FALSE	42.837	9	10	113	10	1598	175.6	5.38	221.87	Eif4g1	1.027	1.015	1.043	0.986893	0.999997	1	3.25309e+07	3.34147e+07	3.20479e+07	14.04	14.53	15.37	2.07558e+07	2.9281e+07	3.16852e+07	2.04811e+07	2.30178e+07	3.14005e+07	36866277	3.43747e+07	3.08802e+07	33665379	3.12489e+07	2.60802e+07	2.75262e+07	3.09973e+07	2.60931e+07	2.39606e+07	High	High	High	High	High	High	High
High	P24368	Peptidyl-prolyl cis-trans isomerase B OS=Rattus norvegicus OX=10116 GN=Ppib PE=1 SV=3	0	FALSE	62.128	53	11	239	10	216	23.8	9.5	459.34	Ppib	0.921	1.015	0.935	0.100809	0.999997	0.845132	3.62591e+08	3.33913e+08	3.57201e+08	6.45	4.88	1.32	3.11263e+08	3.18353e+08	3.20316e+08	2.55768e+08	2.6142e+08	2.79883e+08	2.96371e+08	296617517	3.09002e+08	330347494	3.52161e+08	2.93952e+08	2.82113e+08	3.01785e+08	3.16991e+08	324434427	High	High	High	High	High	High	High
High	F7FNS3	Derlin OS=Rattus norvegicus OX=10116 GN=Derl1 PE=1 SV=1	0	FALSE	4.721	8	2	12	2	251	28.8	9.51	0		0.916	1.015	0.93	0.999998	0.999997	1	7.85507e+06	7.19519e+06	7.73825e+06	37.62	18.87	32.27	4580833	6444906	2.89517e+06	8166449	7.46439e+06	6.56788e+06	6889625	6.82501e+06	7.65585e+06	5.44369e+06	4.66482e+06	6.14885e+06	3.16883e+06	6.88932e+06	6.36689e+06	8.6179e+06	High	High	Peak Found	High	High	Peak Found	Peak Found
High	D4A6C5	Rho GTPase-activating protein 1 OS=Rattus norvegicus OX=10116 GN=Arhgap1 PE=1 SV=1	0	FALSE	13.323	14	5	28	5	439	50.6	6.54	36.38	Arhgap1	0.885	1.015	0.898	0.153331	0.999997	0.920707	2.49155e+07	2.20385e+07	2.45527e+07	15.57	13.64	10.94	2.28784e+07	1.87243e+07	19579464	2.28875e+07	2.0037e+07	1.96549e+07	2.08602e+07	2.04326e+07	20971339	1.77725e+07	2.33052e+07	1.4965e+07	20220249	2.38335e+07	1.93526e+07	2.18681e+07	High	High	High	High	Peak Found	High	High
High	G3V818	Alpha-parvin OS=Rattus norvegicus OX=10116 GN=Parva PE=1 SV=1	0	FALSE	18.458	15	4	17	4	372	42.3	5.95	20.3	Parva	0.486	1.015	0.494	0.0526353	0.989154	0.845132	4.30621e+06	2.09423e+06	4.24135e+06	17.95	24.47	37.46	4.48058e+06	3669653	3.69498e+06	2579027	2.75446e+06	3.7449e+06	1.96423e+06	1.76044e+06	2802638	1.46144e+06			3.2615e+06	3.81365e+06	3.85712e+06	1497056	High	Peak Found	Peak Found	High	Peak Found	Peak Found	High
High	Q68FX0	Isocitrate dehydrogenase [NAD] subunit beta, mitochondrial OS=Rattus norvegicus OX=10116 GN=Idh3B PE=2 SV=1	0	FALSE	81.268	46	15	198	15	385	42.3	8.75	376.18	Idh3B	0.968	1.014	0.981	0.843383	0.999997	1	1.77908e+08	1.72127e+08	1.75496e+08	4.96	8.32	2.4	1.32371e+08	1.4451e+08	1.5277e+08	1.31696e+08	1.48029e+08	1.50257e+08	1.70341e+08	1.66884e+08	175931474	1.51305e+08	1.67975e+08	1.42467e+08	1.37298e+08	1.50998e+08	1.51306e+08	1.63909e+08	High	High	High	High	High	High	High
High	A0A0G2KB63	Prohibitin OS=Rattus norvegicus OX=10116 GN=Phb2 PE=1 SV=1	0	FALSE	44.291	36	9	83	9	297	33.1	9.83	189.24	Phb2	0.965	1.013	0.977	0.999998	0.999997	1	5.65581e+07	5.4564e+07	5.58543e+07	9.68	9.89	5.43	47290611	45467586	4.05476e+07	4.1292e+07	4.57581e+07	4.43327e+07	5.60567e+07	4.87785e+07	6.01212e+07	4.94084e+07	5.39863e+07	4.34655e+07	4.65945e+07	4.46759e+07	46520432	5.38979e+07	High	High	High	High	High	High	High
High	A0A096MJZ2	RCG21429, isoform CRA_b OS=Rattus norvegicus OX=10116 GN=Tbl2 PE=1 SV=1	0	FALSE	47.969	19	8	124	8	442	49.6	9.04	313.16	Tbl2	0.862	1.013	0.873	0.0853743	0.999997	0.65504	6.36129e+07	5.48091e+07	6.28102e+07	6.21	9.61	4.31	5.2117e+07	5.27577e+07	5.07016e+07	48742023	4.73252e+07	5.26193e+07	5.80927e+07	49924879	5.84446e+07	5.01454e+07	51830958	4.61752e+07	52983439	5.18961e+07	5.25e+07	5.84078e+07	High	High	High	High	High	High	High
High	Q6TUD3	LRRGT00111 OS=Rattus norvegicus OX=10116 GN=Rdh11 PE=1 SV=1	0	FALSE	21.892	13	4	34	4	407	44.8	8.95	95.78	Rdh11	0.833	1.013	0.844	0.00463758	0.999997	0.236765	2.86047e+07	2.38211e+07	2.82356e+07	10.1	5.66	2.96	2.2192e+07	2.39105e+07	2.30843e+07	2.41344e+07	2.50573e+07	2.33645e+07	21750103	22052234	22863168	23690216	23255673	1.97557e+07	22790449	22771981	2.55727e+07	25659170	High	High	High	High	High	High	High
High	D4A0T8	Dehydrogenase/reductase 7 OS=Rattus norvegicus OX=10116 GN=Dhrs7 PE=1 SV=3	0	FALSE	48.675	25	7	85	6	340	38.5	8.09	172.32		1.069	1.012	1.082	0.999998	0.999997	1	3.44658e+07	3.68345e+07	3.40496e+07	19.65	8.04	17.16	3.89941e+07	3.32918e+07	2.95336e+07	2.13275e+07	24573693	2.92965e+07	3.28693e+07	3.29369e+07	3.73328e+07	3.46681e+07	3.57364e+07	2.72939e+07	3.07616e+07	3.02357e+07	2.8088e+07	2.3505e+07	High	High	High	High	High	High	High
High	Q5PQX1	Torsin-1A-interacting protein 1 OS=Rattus norvegicus OX=10116 GN=Tor1aip1 PE=1 SV=1	0	FALSE	108.235	36	16	186	15	583	65.6	6.42	591.79	Tor1aip1	1.025	1.012	1.037	0.841095	0.999997	1	1.4127e+08	1.44797e+08	1.39606e+08	2.86	6.6	5.42	1.13833e+08	1.17427e+08	1.19604e+08	1.01795e+08	1.08241e+08	1.12597e+08	1.40444e+08	1.36209e+08	1.48744e+08	1.2608e+08	1.40595e+08	1.25039e+08	1.16123e+08	1.08543e+08	1.18328e+08	1.3263e+08	High	High	High	High	High	High	High
High	P15497	SWISS-PROT:P15497 (Bos taurus) Apolipoprotein A-I precursor	0	TRUE	60.94	48	12	177	12	265	30.3	5.97	422.03	APOA1	0.986	1.012	0.998	0.999998	0.999997	1	1.13113e+08	1.11492e+08	1.11727e+08	21.37	13.84	6.82	1.2097e+08	1.15939e+08	1.0887e+08	7.32331e+07	7.67417e+07	7.38948e+07	1.20402e+08	1.05674e+08	127660128	9.80319e+07	103031062	86667431	9.84931e+07	9.69476e+07	9.43193e+07	9.83783e+07	High	High	High	High	High	High	High
High	Q5XIM7	Lysine--tRNA ligase OS=Rattus norvegicus OX=10116 GN=Kars1 PE=1 SV=1	0	FALSE	15.162	6	3	17	3	626	71.6	6.6	11.67	Kars1	0.939	1.012	0.95	0.999998	0.999997	1	7.5853e+06	7.12337e+06	7.49547e+06	28.93	11.11	17.22	6482873	3.26063e+06	4.43804e+06	6.41043e+06	5.615e+06	6.5007e+06	6.04597e+06	6633471	7.62184e+06	6.06886e+06	7481210	5.17758e+06	5.41513e+06	5.61783e+06	7.25539e+06	8.76792e+06	High	High	High	High	Peak Found	High	Peak Found
High	Q498C8	Protein RER1 OS=Rattus norvegicus OX=10116 GN=Rer1 PE=1 SV=1	0	FALSE	16.544	19	3	31	3	196	23	9.51	58.11	Rer1	1.034	1.011	1.045	0.994425	0.999997	1	1.53174e+07	1.58329e+07	1.51475e+07	32.8	6.53	19.62	12766806	16446165	6173310	1.41361e+07	1.1021e+07	1.02629e+07	1.23193e+07	13937867	1.55738e+07	1.58878e+07	1.62719e+07	14502306	1.15767e+07	1.46099e+07	1.38602e+07	9.86198e+06	High	High	High	High	High	High	High
High	P61515	Putative 60S ribosomal protein L37a OS=Rattus norvegicus OX=10116 GN=Rpl37a-ps1 PE=5 SV=2	0	FALSE	14.617	28	2	31	2	92	10.3	10.43	87.18	Rpl37a-ps1	0.922	1.011	0.933	0.589037	0.999997	1	1.89938e+07	1.75206e+07	1.87812e+07	6.34	8.55	7.99	1.48431e+07	1.40476e+07	16135774	1.34324e+07	1.57887e+07	1.58798e+07	1.72152e+07	1.42661e+07	1.84709e+07	1.52642e+07	16576743	1.7473e+07	15877916	1.72069e+07	1.55355e+07	1.61707e+07	High	High	High	High	High	High	High
High	Q561S0	NADH dehydrogenase [ubiquinone] 1 alpha subcomplex subunit 10, mitochondrial OS=Rattus norvegicus OX=10116 GN=Ndufa10 PE=1 SV=1	0	FALSE	17.316	10	3	44	3	355	40.5	7.8	93.45	Ndufa10	0.878	1.01	0.887	0.730408	0.999997	1	1.2703e+07	1.11484e+07	1.25722e+07	11.27	16.81	13.09	1.06873e+07	1.07999e+07	8756863	9.58281e+06	9515904	9751983	1.29151e+07	1.05806e+07	1.12369e+07	1.03948e+07	9.53772e+06	8.44813e+06	9.73273e+06	1.08774e+07	1.1357e+07	8.89801e+06	High	High	High	High	High	High	High
High	D3ZQI1	Glutathione peroxidase OS=Rattus norvegicus OX=10116 GN=Gpx7 PE=1 SV=1	0	FALSE	38.224	45	7	78	7	186	21.1	7.85	152.13	Gpx7	1.128	1.009	1.138	0.854629	0.999997	1	6.10039e+07	6.8813e+07	6.04462e+07	11.57	12.14	16.9	4.31254e+07	50392569	5.53153e+07	4.18118e+07	47033233	6.3139e+07	4.723e+07	5.90932e+07	66045378	6.67802e+07	7.46992e+07	6.8838e+07	3.68448e+07	5.8629e+07	5.48272e+07	5.36617e+07	High	High	High	High	High	High	High
High	A0A0G2JV78	Oxysterol-binding protein OS=Rattus norvegicus OX=10116 GN=Osbpl5 PE=1 SV=1	0	FALSE	30.315	11	8	56	7	874	98.8	7.65	89.41		1.002	1.009	1.012	0.999998	0.999997	1	4.79754e+07	4.8088e+07	4.75309e+07	11.54	11.22	5.59	4.03226e+07	3.97883e+07	4.22989e+07	3.79476e+07	3.38207e+07	3.17693e+07	4.90719e+07	3.97721e+07	4.80432e+07	3.66279e+07	48009734	4.48066e+07	4.12442e+07	4.00588e+07	3.9684e+07	4.33311e+07	High	High	High	High	High	High	High
High	B2RZ76	Dehydrogenase/reductase X-linked OS=Rattus norvegicus OX=10116 GN=Dhrsx PE=1 SV=1	0	FALSE	4.247	10	2	3	2	312	33.4	8.24	0	Dhrsx	0.981	1.009	0.989	0.999998	0.999997	1	4.35699e+06	4.27302e+06	4.31985e+06	33.58	16.38	33.42		2.84566e+06	4.43261e+06	2.30434e+06	3.34369e+06	5875137	3.92544e+06	3311476	5.13705e+06	3906523	5.14496e+06	3.12982e+06	3447814	4.28757e+06		2318588	Not Found	Peak Found	Peak Found	High	Peak Found	Peak Found	Peak Found
High	P07824	Arginase-1 OS=Rattus norvegicus OX=10116 GN=Arg1 PE=1 SV=2	0	FALSE	8.954	9	3	25	3	323	35	7.25	40.94	Arg1	0.975	1.009	0.984	0.999998	0.999997	1	1.44552e+07	1.40951e+07	1.4327e+07	17.2	45.33	5.95	1.05459e+07	10927701	9.52763e+06	1.15287e+07	1.18822e+07	1.4666e+07	9.74642e+06	5718872	1.17808e+07	2.08555e+07	24675338	1.53343e+07	10691045	1.2513e+07	1.31853e+07	1.26036e+07	High	High	Peak Found	High	Peak Found	High	Peak Found
High	Q9ES21	Phosphatidylinositol-3-phosphatase SAC1 OS=Rattus norvegicus OX=10116 GN=Sacm1l PE=1 SV=1	0	FALSE	82.032	28	16	182	16	587	67	7.28	397.46	Sacm1l	0.958	1.009	0.966	0.769573	0.999997	1	1.97394e+08	1.89092e+08	1.95696e+08	7.96	14.85	3.75	1.57724e+08	1.6299e+08	1.44708e+08	1.45814e+08	1.42543e+08	1.64003e+08	1.64281e+08	1.71604e+08	1.27576e+08	1.84198e+08	173307994	1.80349e+08	1.63898e+08	1.58809e+08	1.75467e+08	1.75749e+08	High	High	High	High	High	High	High
High	M0R9X8	Cytoplasmic dynein 1 heavy chain 1 OS=Rattus norvegicus OX=10116 GN=Dync1h1 PE=1 SV=2	0	FALSE	264.572	15	59	633	58	4644	531.7	6.42	1201.09	Dync1h1	1.547	1.008	1.56	0.00773627	0.999997	0.227774	3.251e+08	5.02998e+08	3.22465e+08	16.22	13.62	24.37	2.34103e+08	2.39531e+08	228827482	2.49506e+08	3.09828e+08	2.92392e+08	4.25396e+08	4.281e+08	5.21403e+08	4.31356e+08	5.4568e+08	5.95739e+08	2.22247e+08	2.53129e+08	3.00913e+08	4.31365e+08	High	High	High	High	High	High	High
High	P14882	Propionyl-CoA carboxylase alpha chain, mitochondrial OS=Rattus norvegicus OX=10116 GN=Pcca PE=1 SV=3	0	FALSE	296.756	51	36	713	3	737	81.6	7.69	1989.02	Pcca	0.954	1.008	0.962	0.329369	0.999997	1	1.4219e+09	1.35684e+09	1.41004e+09	5.67	4.28	2.65	1.12097e+09	1.15094e+09	1.14173e+09	1.08369e+09	1.13209e+09	1.16509e+09	1264197370	1.21641e+09	1.3618e+09	1.2705e+09	1.31907e+09	1.1385e+09	1.1392e+09	1.18811e+09	1.22581e+09	1.23685e+09	High	High	High	High	High	High	High
High	B0BNK1	RAB5C, member RAS oncogene family OS=Rattus norvegicus OX=10116 GN=Rab5c PE=1 SV=1	0	FALSE	43.886	31	6	117	3	216	23.4	8.41	289.16	Rab5c	0.946	1.008	0.954	0.210558	0.999997	0.92812	2.06636e+08	1.95474e+08	2.0492e+08	5.79	2.03	1.61	1.64173e+08	1.72276e+08	1.67414e+08	1.60576e+08	157849115	1.67639e+08	1.81049e+08	1.70594e+08	197163549	1.80957e+08	1.95188e+08	1.78459e+08	167864612	170439294	1.77735e+08	1.89298e+08	High	High	High	High	High	High	High
High	P62804	Histone H4 OS=Rattus norvegicus OX=10116 GN=H4c2 PE=1 SV=2	0	FALSE	52.233	51	7	247	7	103	11.4	11.36	519.26	H4c2; H4f16; Hist1h4m	0.926	1.008	0.933	0.78767	0.999997	1	9.10486e+08	8.4277e+08	9.02982e+08	19.13	2.74	3.57	893390187	9.12219e+08	8.9429e+08	5.77642e+08	5.80978e+08	616430767	777039122	7.6982e+08	8.35613e+08	7.98812e+08	8.22326e+08	7.45257e+08	7.57742e+08	7.61876e+08	7.83957e+08	8.02084e+08	High	High	High	High	High	High	High
High	P31977	Ezrin OS=Rattus norvegicus OX=10116 GN=Ezr PE=1 SV=3	0	FALSE	25.102	13	7	57	3	586	69.3	6.1	102.97	Ezr	0.921	1.008	0.928	0.885482	0.999997	0.950489	4.05036e+07	3.73015e+07	4.01941e+07	5.51	9.44	33	3.53608e+07	3.53507e+07	3.52802e+07	2.88741e+07	2.98831e+07	3.32172e+07	3.78424e+07	3.69737e+07	3.62444e+07	3.6002e+07	3.30089e+07	3.31958e+07	3.25117e+07	3.31574e+07	6.20556e+07	3.5289e+07	High	Not Found	Peak Found	Not Found	Peak Found	Not Found	High
High	P62198	26S proteasome regulatory subunit 8 OS=Rattus norvegicus OX=10116 GN=Psmc5 PE=1 SV=1	0	FALSE	48.66	36	11	81	10	406	45.6	7.55	192.44	Psmc5	0.912	1.008	0.92	0.252975	0.999997	1	4.12731e+07	3.76389e+07	4.09305e+07	10.87	9.86	2.61	3.63375e+07	4.04904e+07	3.249e+07	2.93466e+07	2.95965e+07	3.39359e+07	3.71017e+07	3.5423e+07	3.58832e+07	3.64593e+07	3.66109e+07	2.84271e+07	3.27293e+07	3.59749e+07	3.57957e+07	3.74673e+07	High	High	High	High	High	High	High
High	Q9JJK4	Peroxisomal biogenesis factor 3 OS=Rattus norvegicus OX=10116 GN=Pex3 PE=1 SV=1	0	FALSE	6.74	5	2	20	2	372	42.2	7.96	18.1	Pex3	0.818	1.008	0.825	0.481212	0.999997	1	5.60977e+06	4.59063e+06	5.56757e+06	23.68	39.23	17.23	4376807	2.7407e+06	4006098	4.68628e+06	4.31186e+06	5441125	5023611	4.05686e+06	2268757	1.75217e+06	5271834	4.18859e+06	4.73032e+06	5.24962e+06	4.58262e+06	3.82972e+06	High	High	High	High	High	High	High
High	Q4V8I5	ADP-ribosylation factor-like protein 6-interacting protein 4 OS=Rattus norvegicus OX=10116 GN=Arl6ip4 PE=1 SV=1	0	FALSE	10.652	14	2	11	2	231	25.8	11.12	21.69	Arl6ip4	1.072	1.007	1.08	0.999998	0.999997	1	9.64412e+06	1.03403e+07	9.57432e+06	38.19	44.13	15.7	4.45702e+06	8.45205e+06	4.60312e+06	9.61687e+06	1.04352e+07	7.54927e+06	3.02669e+06	4.26939e+06	1.01141e+07	9935033	1.20986e+07	1.19881e+07	6960888	10263061	8.73354e+06	8.45179e+06	High	High	High	High	High	High	Peak Found
High	D3ZGL5	Pre-mRNA-splicing factor 38A OS=Rattus norvegicus OX=10116 GN=Prpf38a PE=1 SV=1	0	FALSE	4.516	6	2	7	2	312	37.4	9.94	11.68		0.978	1.007	0.985	0.999998	0.999997	1	1.35418e+06	1.32444e+06	1.34441e+06	15.24	22.32	19.37	1.04044e+06	1.3025e+06	1.01067e+06	974061	772071	1.14773e+06	763343	1.34886e+06	1.17314e+06		1.32444e+06	1.42302e+06	1150028	1.19618e+06	803396	1160950	High	Peak Found	Peak Found	High	Peak Found	High	Peak Found
High	Q6AYS2	Sidoreflexin OS=Rattus norvegicus OX=10116 GN=Sfxn1 PE=1 SV=1	0	FALSE	23.593	19	5	51	4	322	35.6	9.07	109.89	Sfxn1	0.741	1.007	0.746	0.839561	0.999997	1	2.35097e+07	1.74288e+07	2.3357e+07	30.19	22.13	10.14	2.39865e+07	2.33621e+07	1.56306e+07	8.67192e+06	1.68297e+07	2.08345e+07	2.30629e+07	14624373	1.76288e+07	2.07153e+07	1.71871e+07	13175113	2.06064e+07	21036703	1.89965e+07	1.94364e+07	High	High	High	High	High	High	High
High	P05370	Glucose-6-phosphate 1-dehydrogenase OS=Rattus norvegicus OX=10116 GN=G6pdx PE=1 SV=3	0	FALSE	26.201	14	6	45	6	515	59.3	6.38	60.43	G6pdx	1.233	1.006	1.24	0.534365	0.999997	1	1.19406e+07	1.47221e+07	1.18747e+07	18.68	19.82	13.83	8.37584e+06	1.04472e+07	9.97925e+06	9.61206e+06	1.18037e+07	7415960	1.61474e+07	1.1897e+07	13806904	1.52318e+07	1.56579e+07	8.88934e+06	9.55392e+06	1.10809e+07	1.03213e+07	8.64295e+06	High	High	High	Peak Found	High	High	High
High	M0R979	Thrombospondin 1 OS=Rattus norvegicus OX=10116 GN=Thbs1 PE=1 SV=2	0	FALSE	114.106	24	18	267	7	1144	127	5.03	689.61		1.012	1.006	1.018	0.999998	0.999997	1	1.56683e+08	1.58519e+08	1.55767e+08	3.51	3.22	3.5	1.18816e+08	1.28373e+08	135587657	1.1653e+08	1.2635e+08	1.31193e+08	1.4378e+08	1.43516e+08	1.55388e+08	1.52917e+08	1.52213e+08	1.38009e+08	1.26552e+08	1.27931e+08	1.41382e+08	1.37161e+08	High	High	High	High	High	High	High
High	D3ZJ92	Pre-mRNA processing factor 40 homolog A (Yeast) (Predicted) OS=Rattus norvegicus OX=10116 GN=Prpf40a PE=1 SV=1	0	FALSE	6.087	2	2	14	2	953	108.4	7.56	13.19		1.011	1.006	1.017	0.9246	0.999997	1	1.80182e+07	1.82139e+07	1.79064e+07	22.7	7.53	6.57	1.36478e+07	16043448	16378884	16237401	1.04351e+07	10079901	1.60892e+07	1.62569e+07	1.71384e+07	19415346	19151186	1.53248e+07	1.47475e+07	1.45075e+07	14273520	17343549	Peak Found	High	Peak Found	High	High	High	Peak Found
High	A0A0G2JZQ1	RNA helicase OS=Rattus norvegicus OX=10116 GN=Ddx19b PE=1 SV=1	0	FALSE	13.831	8	3	17	3	492	55.3	8.18	24.82	Ddx19b	1.227	1.005	1.233	0.557538	0.999997	1	5.71414e+06	7.00929e+06	5.68603e+06	28.04	19.77	26.61	4.88813e+06	5.90899e+06	5.61441e+06	3.03256e+06	4.00582e+06	2.52544e+06	6.58638e+06	7.20689e+06	6.63215e+06	4.54318e+06	5.49942e+06	7.14463e+06	6.24077e+06	3388465	5071991	5.1329e+06	High	High	High	High	Peak Found	High	High
High	F1LTZ2	Selenoprotein N OS=Rattus norvegicus OX=10116 GN=Selenon PE=4 SV=2	0	FALSE	19.923	15	4	31	4	471	53.4	5.24	59.71		1.064	1.005	1.069	0.999998	0.999997	1	1.28855e+07	1.371e+07	1.28212e+07	99.41	115.68	103.09	10586448	5.07285e+07	10083082	10370208	6.50931e+06	10131485	1.33004e+07	1.28413e+07	1.29137e+07	7.74712e+07	11400257	9.95978e+06	5.31858e+07	1.04682e+07	1.08619e+07	1.20652e+07	High	High	High	High	High	High	High
High	D4AE96	Importin 7 OS=Rattus norvegicus OX=10116 GN=Ipo7 PE=1 SV=1	0	FALSE	14.072	5	4	11	4	1038	119.4	4.82	11.26	Ipo7	1.033	1.005	1.038	0.999998	0.999997	1	6.60956e+06	6.8272e+06	6.57698e+06	12.17	26.21	13.57	6.15774e+06	5.45335e+06	5.27074e+06	5.40988e+06	4.5437e+06	5.49571e+06	7.76914e+06	7.8024e+06	8.00343e+06	4.3952e+06	5481099	5.29555e+06	5.84618e+06	5.18927e+06	6.10613e+06	4.91574e+06	High	Peak Found	Peak Found	Peak Found	Peak Found	High	High
High	A0A0G2K695	Myoferlin OS=Rattus norvegicus OX=10116 GN=Myof PE=1 SV=1	0	FALSE	241.929	31	49	518	48	2061	234.5	6.09	1015.76	Myof	1.011	1.005	1.016	0.99083	0.999997	1	2.19939e+08	2.22371e+08	2.18802e+08	35.91	9.01	7.1	1.79041e+08	3.62772e+08	1.86027e+08	1.45791e+08	1.55741e+08	1.92349e+08	2.26377e+08	2.15102e+08	2.29881e+08	1.88465e+08	2.14556e+08	1.94201e+08	1.68956e+08	1.93555e+08	1.72866e+08	2.0784e+08	High	High	High	High	High	High	High
High	P62982	Ubiquitin-40S ribosomal protein S27a OS=Rattus norvegicus OX=10116 GN=Rps27a PE=1 SV=2	0	FALSE	144.802	43	8	361	8	156	17.9	9.64	1256.62	Rps27a	0.968	1.005	0.973	0.999998	0.999997	1	1.59255e+09	1.54101e+09	1.58433e+09	6.49	7.01	1.17	1.31428e+09	1.45069e+09	1.44968e+09	1.0902e+09	1.1419e+09	1.25099e+09	1.52238e+09	1398503199	1.71065e+09	1.38227e+09	1501926488	1.35983e+09	1.28818e+09	1.31631e+09	1.3806e+09	1.46401e+09	High	High	High	High	High	High	High
High	P00173	Cytochrome b5 OS=Rattus norvegicus OX=10116 GN=Cyb5a PE=1 SV=2	0	FALSE	18.354	34	3	27	3	134	15.3	4.98	72.46	Cyb5a	0.706	1.005	0.709	0.481212	0.999997	1	9.36248e+06	6.60576e+06	9.31994e+06	16.33	27.13	24.26	7.33051e+06	8.09708e+06	8233245	7.56142e+06	4818274	7661468	5.92195e+06	9.91815e+06	7.92459e+06	5.66919e+06	6.56822e+06	5.42823e+06	8.30788e+06	5.15406e+06	9.57883e+06	7.66895e+06	High	High	High	High	High	High	High
High	Q5U2V8	ER membrane protein complex subunit 3 OS=Rattus norvegicus OX=10116 GN=Emc3 PE=2 SV=3	0	FALSE	16.111	12	2	28	2	261	30	6.81	61.57	Emc3	1.175	1.004	1.18	0.972567	0.999997	1	3.67044e+06	4.31134e+06	3.65426e+06	26.7	28.33	7.89	1.88765e+06	3.02334e+06	3.85958e+06	2.61533e+06	3.33176e+06	1.8639e+06	4.6682e+06	3.90981e+06	2.23816e+06	3.99177e+06	2.91353e+06	3.99962e+06	3.3807e+06	3.04723e+06	3162565	3.36697e+06	High	High	High	High	High	High	High
High	B1H2A6	FMR1 autosomal homolog 2 OS=Rattus norvegicus OX=10116 GN=Fxr2 PE=1 SV=1	0	FALSE	13.68	5	3	10	2	675	74.3	6.1	7.89	Fxr2	1.032	1.004	1.037	0.80941	0.999997	1	3.98465e+06	4.11313e+06	3.96818e+06	51.31	33.76	42.24		1.42429e+06	1467301	2.81806e+06	3.18126e+06	4.83029e+06	5.19827e+06	2.45793e+06	3442705	4.61823e+06	3.20915e+06	5.81601e+06	2.6819e+06	3.91774e+06	4.64456e+06	1.5732e+06	Not Found	Peak Found	Peak Found	Peak Found	Peak Found	High	High
High	Q9TRI1	TREMBL:Q9TRI1 (Bos taurus) similar to inter-alpha-trypsin inhibitor heavy chain2	0	TRUE	56.958	14	10	114	10	946	106.1	7.94	183.6	ITIH2	1.013	1.004	1.017	0.994109	0.999997	1	4.9738e+07	5.03625e+07	4.95414e+07	7.44	12.48	3.85	4.29892e+07	4.18087e+07	4.12166e+07	3.92237e+07	3.76848e+07	3.9066e+07	5.05331e+07	4.53858e+07	4.93038e+07	5.02843e+07	4.32913e+07	36961441	3.85403e+07	4.36257e+07	44503284	4.44086e+07	High	High	High	High	High	High	High
High	O35532	Methylsterol monooxygenase 1 OS=Rattus norvegicus OX=10116 GN=Msmo1 PE=1 SV=1	0	FALSE	9.744	9	2	31	2	293	34.9	7.44	60.15	Msmo1	0.955	1.004	0.958	0.999998	0.999997	1	1.8143e+07	1.73187e+07	1.80701e+07	16.03	20.84	10.66	1.50733e+07	1.21501e+07	1.17423e+07	14176199	1.30962e+07	15947917	2.06545e+07	1.91825e+07	15459764	1.8233e+07	1.54141e+07	1.26733e+07	1.73654e+07	15419875	1.55116e+07	1.59766e+07	High	High	High	High	High	High	High
High	Q5RK08	Glioblastoma amplified sequence OS=Rattus norvegicus OX=10116 GN=Nipsnap2 PE=1 SV=1	0	FALSE	10.738	17	4	36	4	281	32.9	9.36	56.86	Nipsnap2	0.937	1.003	0.939	0.911672	0.999997	1	3.02336e+07	2.83281e+07	3.0158e+07	11.57	9.55	16.3	2.65073e+07	22482395	2.73188e+07	2.08501e+07	24843141	20359600	24248590	2.28327e+07	30439105	27794537	2.39899e+07	27656676	3.04558e+07	26062888	2.55623e+07	24086101	High	High	High	High	High	High	High
High	D3ZIP8	Uncharacterized protein OS=Rattus norvegicus OX=10116 PE=4 SV=2	0	FALSE	14.373	12	3	22	3	347	38.1	8.05	55.96		0.936	1.003	0.939	0.841095	0.999997	1	6.51107e+06	6.09236e+06	6.48898e+06	7.96	13.1	10.85	5.55806e+06	5.19284e+06	5.49498e+06	4.58086e+06	5.02294e+06	6.26372e+06	6.47007e+06	6.41172e+06	5997530	5.71144e+06	6.12307e+06	4.65756e+06	4517243	5790745	6.25922e+06	5.58681e+06	High	High	High	High	High	High	High
High	D4A4L1	Spermatogenesis and oogenesis-specific basic helix-loop-helix 1 OS=Rattus norvegicus OX=10116 GN=Sohlh1 PE=4 SV=2	0	FALSE	11.434	7	2	20	2	357	38	4.48	46.95	Sohlh1	0.922	1.003	0.924	0.949866	0.999997	1	8.07428e+06	7.4428e+06	8.05069e+06	22.66	24.3	17.57	6582611	6422735	6.48483e+06	3.88144e+06	8.51059e+06	7.31806e+06	4493966	7.57583e+06	5.75917e+06	9.36753e+06	7.42256e+06	6.80352e+06	7.36272e+06	5.02437e+06	6.70807e+06	7.78021e+06	Peak Found	Peak Found	High	High	High	High	High
High	P63039	60 kDa heat shock protein, mitochondrial OS=Rattus norvegicus OX=10116 GN=Hspd1 PE=1 SV=1	0	FALSE	187.026	54	26	437	26	573	60.9	6.18	1184.89	Hspd1	1.065	1.002	1.067	0.445553	0.999997	1	6.67184e+08	7.1032e+08	6.65831e+08	5.33	19.47	2.03	5.4986e+08	5.27218e+08	5.56218e+08	5.03168e+08	5.27656e+08	535184907	6.40455e+08	6.21133e+08	6.98875e+08	6.00822e+08	1.05417e+09	692641937	5.44628e+08	5.57534e+08	5.82472e+08	5.9679e+08	High	High	High	High	High	High	High
High	D3ZCQ7	Similar to PS1D protein (Predicted) OS=Rattus norvegicus OX=10116 GN=Zcchc17 PE=1 SV=1	0	FALSE	12.773	12	2	23	2	241	27.5	9.63	55.38	Zcchc17	0.855	1.002	0.857	0.821661	0.999997	1	6.27934e+06	5.36988e+06	6.26679e+06	7.9	25.76	8.27	4915523	4.9911e+06	4.80401e+06	4.88487e+06	5030534	5181749	4.74566e+06	6894262	7320568	5.1032e+06	4209999	4.07539e+06	5.28648e+06	5.63472e+06	5195119	5.22546e+06	High	High	High	High	High	High	High
High	Q3SWS8	mRNA export factor OS=Rattus norvegicus OX=10116 GN=Rae1 PE=1 SV=1	0	FALSE	18.138	16	4	19	4	368	40.9	7.85	28.67	Rae1	0.832	1.002	0.833	0.97223	0.999997	1	6.81252e+06	5.66558e+06	6.79862e+06	33.47	37.21	7.9	6.64861e+06	5.85097e+06	8.01159e+06	1.89026e+06	5051771	5.36052e+06	7.22089e+06	3.89871e+06	6.35288e+06	4748421	7.78433e+06	2.32768e+06	5.49663e+06	4.84413e+06	5.98229e+06	6.22154e+06	High	Peak Found	High	High	High	High	High
High	Q5BJZ4	Surfeit 6 OS=Rattus norvegicus OX=10116 GN=Surf6 PE=1 SV=1	0	FALSE	8.139	7	2	10	2	354	40.8	10.65	5.3	Surf6	1.164	1.001	1.166	0.999998	0.999997	1	3.87965e+06	4.51664e+06	3.87499e+06	30.36	20.68	16.6	4460863	2.64898e+06	3.19079e+06	4.61033e+06	2.68605e+06	3435912	2.8207e+06	4.15929e+06	4421436	4.33609e+06	2917365	4461048		3.09562e+06	4366730	3.56119e+06	Peak Found	High	High	High	High	High	High
High	P11980-2	Isoform M2 of Pyruvate kinase PKM OS=Rattus norvegicus OX=10116 GN=Pkm	0	FALSE	148.005	50	23	251	23	531	57.7	7.44	641.29	Pkm	1.047	1.001	1.048	0.57508	0.999997	1	2.50105e+08	2.61974e+08	2.49921e+08	5.64	9.5	1.6	1.99567e+08	2.18645e+08	2.11731e+08	1.89347e+08	1.8797e+08	1.91072e+08	2.74825e+08	247403462	2.38041e+08	2.55264e+08	2.48794e+08	2.30933e+08	2.05051e+08	2.07072e+08	2.19181e+08	2.2947e+08	High	High	High	High	High	High	High
High	M0RC99	Ras-related protein Rab-5A OS=Rattus norvegicus OX=10116 GN=Rab5a PE=2 SV=1	0	FALSE	34.476	31	5	80	3	215	23.6	8.15	209.83	Rab5a	1.006	1.001	1.007	0.999998	0.999997	1	2.88337e+07	2.89964e+07	2.88081e+07	9.78	11.06	8.04	25411681	23519818	2.13526e+07	2.10363e+07	2.07084e+07	2.42499e+07	26434002	27963342	32989907	24783302	2.83526e+07	2.23911e+07	23427970	2.47037e+07	24772318	2.27046e+07	High	High	High	High	High	High	High
High	P14668	Annexin A5 OS=Rattus norvegicus OX=10116 GN=Anxa5 PE=1 SV=3	0	FALSE	10.551	9	3	30	3	319	35.7	5.05	58.52	Anxa5	0.953	1.001	0.953	0.999998	0.999997	1	1.73277e+07	1.65114e+07	1.73183e+07	14.01	6.05	17.62	1.49779e+07	1.5726e+07	14894885	1.25614e+07	11135426	1.11134e+07	1.62822e+07	1.43135e+07	15192122	1.56037e+07	17075691	1.50072e+07	1.70694e+07	16384340	1.32215e+07	1.40647e+07	High	High	High	High	High	High	High
High	Q63584	Transmembrane emp24 domain-containing protein 10 OS=Rattus norvegicus OX=10116 GN=Tmed10 PE=1 SV=2	0	FALSE	48.422	29	5	93	5	219	24.8	6.42	244.11	Tmed10	0.942	1.001	0.943	0.132296	0.999997	1	7.49605e+07	7.06178e+07	7.4849e+07	3.8	7	3.16	5.82491e+07	65638751	7.11084e+07	5.2676e+07	5.78506e+07	6.08051e+07	66540131	67064383	6.79307e+07	62941829	73223315	5.78837e+07	6.15041e+07	62985537	6.25875e+07	6.83402e+07	High	High	High	High	High	High	High
High	D4A414	COX15 homolog, cytochrome c oxidase assembly protein (Yeast), isoform CRA_a OS=Rattus norvegicus OX=10116 GN=Cox15 PE=1 SV=1	0	FALSE	9.339	5	2	15	2	414	45.9	9.83	20.71	Cox15	1.142	0.999	1.141	0.980061	0.999997	1	5.23581e+06	5.97959e+06	5.24182e+06	17.85	13.81	35.1	3.57127e+06	5.74263e+06	4.52754e+06	3.77308e+06	3.2605e+06	4.8013e+06	6.14566e+06	5.76442e+06	4.70477e+06	4911461	5.82402e+06	5.59674e+06	2099532	5651949	4.26047e+06	5.19312e+06	High	High	Peak Found	Peak Found	Peak Found	High	High
High	Q5BJU0	RAS-related 2 OS=Rattus norvegicus OX=10116 GN=Rras2 PE=1 SV=1	0	FALSE	42.83	32	5	86	3	204	23.4	6.01	165.83	Rras2	1.028	0.999	1.027	0.999998	0.999997	1	1.30348e+07	1.33986e+07	1.3052e+07	15.33	17.17	17.46	1.1831e+07	1.26104e+07	10637530	9.18893e+06	7.5756e+06	10810076	1.58309e+07	1.17608e+07	15013358	10646997	13501388	1.07248e+07	9.26776e+06	1.22652e+07	9.00391e+06	13547157	High	High	High	High	High	High	High
High	A0A0G2JXC1	Protein ERGIC-53 OS=Rattus norvegicus OX=10116 GN=Lman1 PE=1 SV=1	0	FALSE	98.712	28	14	220	14	517	58.1	6.49	510.01		1.02	0.999	1.019	0.994109	0.999997	1	1.21242e+08	1.2366e+08	1.21349e+08	7.92	6.47	7.4	9.14802e+07	8.77544e+07	1.00312e+08	8.88036e+07	9.74546e+07	1.08325e+08	119277225	1.15028e+08	1.22417e+08	117394971	1.16806e+08	1.02466e+08	1.05763e+08	1.026e+08	1.05133e+08	1.01696e+08	High	High	High	High	High	High	High
High	P01346	Insulin-like growth factor II OS=Rattus norvegicus OX=10116 GN=Igf2 PE=1 SV=1	0	FALSE	19.272	22	3	47	3	180	20.1	9.35	95.21	Igf2	0.99	0.999	0.989	0.999998	0.999997	1	1.72158e+07	1.70433e+07	1.724e+07	7.73	8.48	9.09	1.29055e+07	1.44829e+07	12517859	1.22454e+07	1.35798e+07	14150292	13307885	1.30076e+07	17255082	1.71534e+07	1.71091e+07	1.54773e+07	15261088	1.38491e+07	1.57207e+07	14269791	High	High	High	High	High	High	High
High	Q4QQR9	Protein MEMO1 OS=Rattus norvegicus OX=10116 GN=Memo1 PE=1 SV=1	0	FALSE	11.506	12	3	25	3	297	33.7	7.14	7.09	Memo1	1.036	0.998	1.034	0.999998	0.999997	1	8.87347e+06	9.19375e+06	8.89527e+06	12.23	9.23	13.88	7606732	8.15577e+06	9.07328e+06	5.72061e+06	6.17726e+06	6.46928e+06	8523510	8.34324e+06	9.04615e+06	7.89955e+06	7.42883e+06	8496176	5.51229e+06	7984056	8.13457e+06	7.83261e+06	High	High	High	High	High	High	High
High	G3V7I3	ATPase 13A1 OS=Rattus norvegicus OX=10116 GN=Atp13a1 PE=1 SV=1	0	FALSE	88.122	18	17	226	17	1197	131.8	8.07	459.46	Atp13a1	0.969	0.998	0.967	0.8441	0.999997	1	1.20733e+08	1.17034e+08	1.20975e+08	4.47	5.9	4	9.49654e+07	9.84062e+07	9.84673e+07	8.48278e+07	9.7965e+07	1.02568e+08	104765898	1.1384e+08	1.1006e+08	1.09803e+08	1.19752e+08	1.0026e+08	1.03665e+08	1.00677e+08	1.04212e+08	1.11687e+08	High	High	High	High	High	High	High
High	D3ZPW7	Glutathione peroxidase OS=Rattus norvegicus OX=10116 GN=Gpx8 PE=3 SV=1	0	FALSE	53.056	49	10	104	10	209	24.1	9.35	208.88		0.935	0.998	0.933	0.379303	0.999997	1	3.06905e+08	2.87059e+08	3.07568e+08	6.15	4.79	3.11	2.41601e+08	2.39488e+08	2.44085e+08	230739423	2.45694e+08	2.51841e+08	2.75227e+08	2.56623e+08	2.83292e+08	2.782e+08	2.72706e+08	2.4927e+08	249435384	2.5605e+08	2.7063e+08	2.67393e+08	High	High	High	High	High	High	High
High	X1WI37	40S ribosomal protein S4 OS=Rattus norvegicus OX=10116 GN=Rps4x PE=1 SV=1	0	FALSE	83.469	55	16	268	16	262	29.4	10.15	574.49	LOC100667250; LOC101102787	1.072	0.997	1.069	0.626937	0.999997	1	3.98672e+08	4.27322e+08	3.99729e+08	5.09	4.4	4.77	3.05636e+08	3.20504e+08	3.65128e+08	2.76003e+08	3.1186e+08	3.64209e+08	3.85464e+08	3.82119e+08	4.40568e+08	3.74438e+08	3.99187e+08	3.85324e+08	3.12902e+08	3.40736e+08	3.30307e+08	3.86862e+08	High	High	High	High	High	High	High
High	D3ZKG1	Methylmalonyl-CoA isomerase OS=Rattus norvegicus OX=10116 GN=Mmut PE=1 SV=2	0	FALSE	53.514	17	9	92	9	833	92	7.72	177.72	Mmut	1.022	0.997	1.019	0.999998	0.999997	1	2.36469e+07	2.41776e+07	2.37249e+07	22.91	12.6	16.46	1.36962e+07	2.54876e+07	2.40504e+07	14921082	2.03399e+07	1.50049e+07	2.61823e+07	2.19308e+07	2.35157e+07	2.53212e+07	2.05593e+07	2.08489e+07	1.98284e+07	2.47413e+07	1.98515e+07	1.85401e+07	High	High	High	High	High	High	High
High	F1LM16	Plasminogen activator inhibitor 1 OS=Rattus norvegicus OX=10116 GN=Serpine1 PE=3 SV=1	0	FALSE	14	10	3	43	3	402	45	6.64	81.87	Serpine1	1.159	0.996	1.154	0.999998	0.999997	1	1.23305e+07	1.42942e+07	1.23856e+07	225	223.64	15.19	7.48487e+06	6.51869e+08	9980530	1.04751e+07	6.20677e+06	1.10958e+07	1.32183e+07	7.31961e+08	4202175	12982395	1.9196e+07	1.16179e+07	9943520	8311499	1.27159e+07	1.1316e+07	High	High	High	High	High	High	High
High	Q5U2V1	Peptidylprolyl isomerase OS=Rattus norvegicus OX=10116 GN=Fkbp10 PE=1 SV=1	0	FALSE	141.494	43	22	301	22	581	64.7	5.5	702.77	Fkbp10	1.05	0.996	1.046	0.260959	0.999997	0.845132	3.2628e+08	3.42665e+08	3.2756e+08	3.39	5.65	2.24	2.50284e+08	2.61952e+08	2.84448e+08	2.40321e+08	2.63621e+08	2.72604e+08	3.30186e+08	3.09896e+08	3.69663e+08	311420442	3.35138e+08	2.9819e+08	2.54629e+08	2.8073e+08	2.89852e+08	2.98078e+08	High	High	High	High	High	High	High
High	Q6P2A5	GTP:AMP phosphotransferase AK3, mitochondrial OS=Rattus norvegicus OX=10116 GN=Ak3 PE=1 SV=1	0	FALSE	61.605	52	11	172	11	227	25.5	8.85	344.84	Ak3	0.962	0.996	0.958	0.761844	0.999997	1	2.25592e+08	2.17e+08	2.26577e+08	6.82	9.13	1.08	1.84842e+08	1.85094e+08	1.79203e+08	1.76566e+08	1.75111e+08	1.8384e+08	2.12323e+08	2.10313e+08	2.23218e+08	1.82651e+08	2.10415e+08	1.78445e+08	1.83074e+08	1.88037e+08	1.99989e+08	2.06232e+08	High	High	High	High	High	High	High
High	P50475	Alanine--tRNA ligase, cytoplasmic OS=Rattus norvegicus OX=10116 GN=Aars1 PE=1 SV=3	0	FALSE	7.868	4	3	13	3	968	106.7	5.62	3.23	Aars1	0.955	0.996	0.951	0.999998	0.999997	1	6.21704e+06	5.93733e+06	6.24363e+06	22.89	14.09	6.37	5547235	5.14963e+06	3.99439e+06	5.80388e+06	3.5864e+06	5.14912e+06	4.78272e+06	5.0766e+06	5947390	7.38957e+06	6.51351e+06	5389627	5.39693e+06	4.90072e+06	5.63827e+06	5567392	High	High	High	High	Peak Found	Peak Found	High
High	P60901	Proteasome subunit alpha type-6 OS=Rattus norvegicus OX=10116 GN=Psma6 PE=1 SV=1	0	FALSE	9.613	9	2	15	2	246	27.4	6.76	21.93	Psma6	0.662	0.996	0.659	0.19731	0.999997	0.659613	4.92803e+06	3.26021e+06	4.94599e+06	20.09	33.54	15.05	4.08287e+06	2.65019e+06	4.4325e+06	3.4142e+06	4.54626e+06	3.40962e+06	2309669	1.683e+06	2.81856e+06	3544027	5.03018e+06	3.58798e+06	4.7097e+06	3.41526e+06	4.23219e+06	4.65442e+06	High	High	High	High	High	High	High
High	P63029	Translationally-controlled tumor protein OS=Rattus norvegicus OX=10116 GN=Tpt1 PE=1 SV=1	0	FALSE	21.037	16	2	45	2	172	19.5	4.86	113.7	Tpt1	1.068	0.995	1.062	0.999998	0.999997	1	1.01794e+07	1.0867e+07	1.02355e+07	18.23	21.39	14.45	10667169	9.6827e+06	8.86281e+06	7.28551e+06	7.14421e+06	6.74544e+06	1.14826e+07	9871345	11814927	9.96972e+06	7.19767e+06	7.40257e+06	9.84136e+06	7.32736e+06	8.62708e+06	9.77868e+06	High	High	High	High	High	High	High
High	P42930	Heat shock protein beta-1 OS=Rattus norvegicus OX=10116 GN=Hspb1 PE=1 SV=1	0	FALSE	79.466	56	10	199	10	206	22.9	6.55	531.05	Hspb1	1.06	0.995	1.055	0.640272	0.999997	1	2.5899e+08	2.74465e+08	2.60276e+08	3.48	6.92	5.17	2.0644e+08	206007173	2.22616e+08	1.90763e+08	2.05814e+08	209889965	226824819	2.18665e+08	278162799	2.55971e+08	2.77285e+08	2.73291e+08	2.11995e+08	2.13226e+08	2.16588e+08	2.5582e+08	High	High	High	High	High	High	High
High	P28480	T-complex protein 1 subunit alpha OS=Rattus norvegicus OX=10116 GN=Tcp1 PE=1 SV=1	0	FALSE	75.046	31	15	159	14	556	60.3	6.21	287.52	Tcp1	0.955	0.995	0.951	0.999998	0.999997	1	1.03146e+08	9.84981e+07	1.03625e+08	7.33	2.86	5.91	8.11676e+07	8.52138e+07	7.89595e+07	7.66088e+07	7.95154e+07	7.64185e+07	8.93641e+07	8.7832e+07	1.03234e+08	9.20548e+07	9.51957e+07	88930686	8.75347e+07	8.98671e+07	8.48125e+07	91806211	High	High	High	High	High	High	High
High	Q704S8	Carnitine O-acetyltransferase OS=Rattus norvegicus OX=10116 GN=Crat PE=1 SV=1	0	FALSE	32.851	15	8	76	8	626	70.8	8.54	137.44	Crat	0.941	0.995	0.936	0.349944	0.999997	0.968398	2.27649e+07	2.14123e+07	2.2869e+07	13.88	13.27	14.33	2.3792e+07	1.8581e+07	20738848	1.57561e+07	1.77631e+07	1.76637e+07	1.93724e+07	1.37836e+07	21793171	2.18189e+07	1.9138e+07	1.9232e+07	2.31737e+07	1.94178e+07	1.86492e+07	2.06938e+07	High	High	High	High	High	High	High
High	D3ZVN7	Protoporphyrinogen oxidase OS=Rattus norvegicus OX=10116 GN=Ppox PE=1 SV=1	0	FALSE	9.696	5	2	8	2	477	50.8	8.37	15.03		0.901	0.995	0.896	0.650967	0.999997	1	1.97276e+06	1.77729e+06	1.98326e+06	13.16	22.82	13.66	1.84434e+06	1.32971e+06	1.61712e+06	1.35286e+06	1.56133e+06	1.76383e+06	1.73636e+06	1.43431e+06	1.28377e+06	1.97384e+06	2188743	1.18045e+06	1766308	1.55158e+06	1.85696e+06	1.4918e+06	High	Peak Found	Peak Found	Peak Found	Peak Found	Peak Found	Peak Found
High	Q7TPB1	T-complex protein 1 subunit delta OS=Rattus norvegicus OX=10116 GN=Cct4 PE=1 SV=3	0	FALSE	67.031	24	11	130	10	539	58.1	8.02	272.63	Cct4	1.063	0.994	1.056	0.999998	0.999997	1	7.34205e+07	7.80095e+07	7.38852e+07	11.4	7.86	13.84	6.83214e+07	5.97474e+07	6.05029e+07	6.01903e+07	5.74609e+07	5.50509e+07	77570386	7.04777e+07	7.01173e+07	7.49672e+07	7.64834e+07	6.54475e+07	6.15817e+07	5.91505e+07	5.12448e+07	7.47162e+07	High	High	High	High	High	High	High
High	G3V8D5	6-phosphogluconolactonase OS=Rattus norvegicus OX=10116 GN=Pgls PE=1 SV=1	0.001	FALSE	3.817	8	2	4	2	291	30.8	6.86	5.36	Pgls	0.956	0.994	0.95	0.68136	0.999997	1	6.77341e+06	6.47517e+06	6.81534e+06	16.22	13.12	2.26	7.11867e+06	5.62433e+06	5840274	5416423	5.19518e+06	4739946	5452751	5.14487e+06	7242922	6457977	5.20857e+06	6.63119e+06	5.57937e+06	5747906	5919484	6096278	Peak Found	Peak Found	Peak Found	Peak Found	Peak Found	High	High
High	P11497	Acetyl-CoA carboxylase 1 OS=Rattus norvegicus OX=10116 GN=Acaca PE=1 SV=1	0	FALSE	648.91	45	98	1514	88	2345	265	6.39	3758.62	Acaca	1.008	0.993	1.001	0.999998	0.999997	1	2.79748e+09	2.82009e+09	2.81627e+09	5.82	2.32	2.72	2.41188e+09	2.42945e+09	2.40617e+09	2.02674e+09	2.0751e+09	2.18931e+09	2.567e+09	2.39407e+09	2.75415e+09	2.69905e+09	2.82984e+09	2.56201e+09	2.33294e+09	2.37286e+09	2.44848e+09	2.51913e+09	High	High	High	High	High	High	High
High	P21913	Succinate dehydrogenase [ubiquinone] iron-sulfur subunit, mitochondrial OS=Rattus norvegicus OX=10116 GN=Sdhb PE=2 SV=2	0	FALSE	14.003	15	5	33	5	282	31.8	8.68	46.7	Sdhb	0.964	0.993	0.957	0.999998	0.999997	1	1.48486e+07	1.43071e+07	1.4955e+07	18.55	22.96	18.78	1.40578e+07	9.42363e+06	1.17617e+07	12614933	1.26757e+07	1.08378e+07	1.34736e+07	1.77175e+07	13507456	1.14805e+07	1.06771e+07	15410482	9.15294e+06	1.15451e+07	1.56323e+07	1.48841e+07	High	High	High	High	High	High	High
High	Q3T052	TREMBL:Q3T052;Q5EA67 (Bos taurus) Inter-alpha (Globulin) inhibitor H4	0	TRUE	51.99	17	13	116	13	916	101.4	6.68	229.46	ITIH4	0.959	0.993	0.952	0.459903	0.999997	1	5.93731e+07	5.69287e+07	5.97793e+07	9.55	9.25	10.36	4.57084e+07	5.71961e+07	51012154	5.03445e+07	4.46202e+07	4.98197e+07	5.17604e+07	5.19783e+07	6.48873e+07	5.25866e+07	5.1571e+07	46329496	5.13361e+07	4.94721e+07	4.38168e+07	5.54991e+07	High	High	High	High	High	High	High
High	Q6AYI1	DEAD box protein 5 OS=Rattus norvegicus OX=10116 GN=Ddx5 PE=1 SV=1	0	FALSE	70.671	28	17	223	9	615	69.2	8.92	540.6	Ddx5	0.94	0.993	0.934	0.156885	0.999997	0.710273	6.93501e+07	6.51752e+07	6.98055e+07	4.53	4.12	3.53	5.44084e+07	57821950	5.57056e+07	48697546	55867333	5.71013e+07	5.88066e+07	5.69513e+07	67000637	6.30949e+07	6.25582e+07	5.51256e+07	56397721	59419607	6.04214e+07	6.03908e+07	High	High	High	High	High	High	High
High	D3ZZL3	N-acetyl-alpha-glucosaminidase OS=Rattus norvegicus OX=10116 GN=Naglu PE=1 SV=2	0	FALSE	21.48	10	6	47	6	739	82.4	6.25	53.53	Naglu	0.822	0.993	0.816	0.983566	0.999997	1	1.42608e+07	1.17295e+07	1.43676e+07	25.49	14.43	15.52	1.08395e+07	9.76427e+06	6.48846e+06	1.13377e+07	1.27536e+07	12119802	1.11785e+07	1.30858e+07	1.00072e+07	10520709	1.23212e+07	9.63463e+06	1.28376e+07	1.22426e+07	9594813	1.29551e+07	High	High	High	High	High	High	High
High	Q4V8F3	Rhomboid-related protein 4 OS=Rattus norvegicus OX=10116 GN=Rhbdd1 PE=2 SV=1	0	FALSE	9.775	10	2	20	2	316	35.9	8.81	9.79	Rhbdd1	1.108	0.992	1.098	0.999998	0.999997	1	6.35276e+06	7.03653e+06	6.40597e+06	13.82	27.28	28.31	5.08037e+06	4.8797e+06	5.46957e+06	4020728	5.34029e+06	6.7569e+06	7.13355e+06	7.50413e+06	3.31819e+06	7.08659e+06	6.58299e+06	5990829	7.03311e+06	5.93709e+06	5.06308e+06	4.11861e+06	High	High	High	High	High	High	High
High	D3ZUB0	Reticulocalbin 1 OS=Rattus norvegicus OX=10116 GN=Rcn1 PE=1 SV=1	0	FALSE	174.182	56	18	374	18	325	38.1	4.82	1123.55	Rcn1	1.056	0.992	1.047	0.554288	0.999997	1	7.72979e+08	8.16451e+08	7.79531e+08	5.05	6.67	1.09	583580738	6.29579e+08	6.20894e+08	5.57009e+08	6.2239e+08	6.56972e+08	7.57578e+08	767777806	8.19169e+08	7.06576e+08	8.11659e+08	6.68579e+08	6.18619e+08	6.45338e+08	6.86936e+08	7.26515e+08	High	High	High	High	High	High	High
High	F1LN92	AFG3-like matrix AAA peptidase subunit 2 OS=Rattus norvegicus OX=10116 GN=Afg3l2 PE=1 SV=1	0	FALSE	24.158	10	8	86	8	802	89.3	8.6	128.02	Afg3l2	0.861	0.992	0.854	0.133498	0.999997	0.857569	3.79454e+07	3.26705e+07	3.82698e+07	18	7.33	10.41	3.19638e+07	2.81997e+07	3.1623e+07	27559577	2.83561e+07	4.46523e+07	32700144	2.79258e+07	3.32099e+07	3.11759e+07	29402512	2.9407e+07	3.32099e+07	3.56598e+07	3.08402e+07	32347012	High	High	High	High	High	High	High
High	Q4KLK7	NOP56 ribonucleoprotein OS=Rattus norvegicus OX=10116 GN=Nop56 PE=1 SV=1	0	FALSE	73.966	30	13	146	13	588	65.4	9.01	391.23	Nop56	1.065	0.991	1.056	0.687031	0.999997	1	8.94041e+07	9.5238e+07	9.0192e+07	8.75	8.82	12.31	7.31979e+07	8.22939e+07	6.88591e+07	6.03114e+07	7.29765e+07	70539754	9.04335e+07	8.4775e+07	8.68245e+07	8.91654e+07	1.10115e+08	8.10497e+07	7.51409e+07	87781555	6.90061e+07	7.94072e+07	High	High	High	High	High	High	High
High	Q8R4A1	ERO1-like protein alpha OS=Rattus norvegicus OX=10116 GN=Ero1a PE=1 SV=1	0	FALSE	52.936	32	12	120	12	464	54	6.19	227.76	Ero1a	0.968	0.991	0.959	0.986893	0.999997	1	6.74138e+07	6.52358e+07	6.80424e+07	8.69	6.5	6.92	5.38525e+07	5.24695e+07	5.35883e+07	54803406	5.06086e+07	5.79276e+07	6.33513e+07	6.1679e+07	6.08526e+07	5.98825e+07	6.69602e+07	5.60428e+07	5.97377e+07	5.94083e+07	5.70408e+07	5.98766e+07	High	High	High	High	High	High	High
High	F1LN59	Eukaryotic translation initiation factor 4, gamma 2 OS=Rattus norvegicus OX=10116 GN=Eif4g2 PE=1 SV=2	0	FALSE	42.023	15	12	98	12	906	102.1	7.14	167.96	Eif4g2	0.915	0.991	0.907	0.960064	0.999997	1	3.27262e+07	2.99494e+07	3.30261e+07	16.14	16.08	13.68	28015567	2.58516e+07	2.08276e+07	2.78068e+07	2.49761e+07	2.72039e+07	3.05271e+07	3.16715e+07	3.38754e+07	23910506	2.64107e+07	2.35615e+07	2.87688e+07	3.28122e+07	2.60089e+07	2.78095e+07	High	High	High	High	High	High	High
High	A0A140TAF7	Protein O-glucosyltransferase 1 OS=Rattus norvegicus OX=10116 GN=Poglut1 PE=1 SV=1	0	FALSE	16.456	11	5	60	5	454	52.8	9.04	69.16	Poglut1	0.861	0.991	0.853	0.269387	0.999997	0.424251	4.53166e+07	3.90161e+07	4.57132e+07	7.71	8.23	5.89	34635214	3.1336e+07	38603589	32885704	3.59173e+07	38301319	34939187	36878687	3.87373e+07	3.62325e+07	3.66925e+07	4.19798e+07	4.04194e+07	3.73709e+07	4.07395e+07	4.13039e+07	High	High	High	High	High	High	High
High	P19637	Tissue-type plasminogen activator OS=Rattus norvegicus OX=10116 GN=Plat PE=2 SV=2	0	FALSE	16.009	7	3	32	3	559	62.9	8.15	73.58	Plat	0.854	0.991	0.846	0.21526	0.999997	0.768482	3.39757e+07	2.90038e+07	3.4298e+07	14.8	17.72	11.02	2.92806e+07	28265813	2.98622e+07	2.9447e+07	2.59624e+07	2.16251e+07	2.68878e+07	2.65984e+07	2.79024e+07	3.24245e+07	2.06582e+07	2.16807e+07	3.17298e+07	30794954	2.79818e+07	2.93155e+07	High	High	High	High	High	High	High
High	P55770	NHP2-like protein 1 OS=Rattus norvegicus OX=10116 GN=Snu13 PE=2 SV=4	0	FALSE	11.415	19	2	27	2	128	14.2	8.46	65.79	Snu13	1.325	0.99	1.312	0.999998	0.999997	1	4.79561e+06	6.35276e+06	4.84216e+06	53.46	48.19	54.44	8.39995e+06	4.82995e+06	2.61406e+06	4.71696e+06	2.34803e+06	3266535	8.95065e+06	5.9272e+06	6007047	8600036	1946812	3683262	8.55012e+06	2966308	5186276	3640368	High	High	High	High	High	High	High
High	D3ZQL1	ER membrane protein complex subunit 7 OS=Rattus norvegicus OX=10116 GN=Emc7 PE=1 SV=3	0	FALSE	16.846	21	3	20	3	241	26.4	9.23	33.31	Emc7	0.967	0.99	0.957	0.999998	0.999997	1	7.26977e+06	7.02652e+06	7.34003e+06	44.44	34.99	26.38	4207038	8.48769e+06	5.29492e+06	6.96962e+06	1.6192e+06	7.27002e+06	5.95241e+06	7.11614e+06	9.10804e+06	6302907	2.30336e+06	6.72819e+06	6.80175e+06	5.2853e+06	8.95544e+06	5.35168e+06	High	High	High	High	Peak Found	High	High
High	A0A096MIX2	RNA helicase OS=Rattus norvegicus OX=10116 GN=Ddx17 PE=1 SV=1	0	FALSE	69.746	27	18	196	11	652	72.6	8.68	444.29	Ddx17	0.91	0.99	0.901	0.145937	0.999997	0.735887	1.6017e+08	1.45764e+08	1.61819e+08	4.87	4.82	3.95	1.27877e+08	1.3374e+08	1.28085e+08	1.18877e+08	1.22168e+08	1.29459e+08	1.39145e+08	126334377	1.56544e+08	1.368e+08	1.39552e+08	1.33406e+08	1.28902e+08	1.35548e+08	1.31097e+08	1.49594e+08	High	High	High	High	High	High	High
High	A0A0G2JTX2	PRA1 family protein OS=Rattus norvegicus OX=10116 GN=Praf2 PE=1 SV=1	0	FALSE	9.281	12	2	30	2	178	19.5	9.23	67.28		0.889	0.99	0.88	0.174616	0.999997	0.845674	2.64416e+07	2.35015e+07	2.67107e+07	1.83	9.79	6	2.12445e+07	2.18357e+07	2.34129e+07	18524511	20964301	2.17322e+07	20886698	1.92058e+07	22583814	2.65565e+07	2.58336e+07	2.14883e+07	2.18325e+07	2.34227e+07	2.28528e+07	22431637	High	High	High	High	High	High	High
High	Q62636	Ras-related protein Rap-1b OS=Rattus norvegicus OX=10116 GN=Rap1b PE=1 SV=2	0	FALSE	63.264	53	11	137	3	184	20.8	5.78	315.89	Rap1b	0.995	0.989	0.984	0.999998	0.999997	1	1.92353e+08	1.91327e+08	1.94496e+08	8.48	4.42	4.48	1.64632e+08	1.65274e+08	1.49692e+08	1.46683e+08	1.42577e+08	1.48194e+08	172491960	1.73154e+08	1.88684e+08	1.82368e+08	1.88321e+08	157559058	1.63063e+08	1.66804e+08	1.66124e+08	1.70351e+08	High	High	High	High	High	High	High
High	P18886	Carnitine O-palmitoyltransferase 2, mitochondrial OS=Rattus norvegicus OX=10116 GN=Cpt2 PE=1 SV=1	0	FALSE	7.44	5	3	21	3	658	74.1	7.33	16.05	Cpt2	0.873	0.989	0.863	0.245288	0.999997	0.651935	8.01599e+06	6.99523e+06	8.10826e+06	10.02	18.53	9.31	5.48553e+06	6691485	7.02166e+06	6.45752e+06	6.59209e+06	5.96347e+06	6.75381e+06	5.877e+06	7.1711e+06	6.69e+06	4184401	6.28257e+06	7.63978e+06	6.62983e+06	6.9279e+06	7.619e+06	High	High	High	High	High	High	High
High	G3V7T6	Splicing factor 3b, subunit 1 OS=Rattus norvegicus OX=10116 GN=Sf3b1 PE=1 SV=1	0	FALSE	4.732	2	2	9	2	1304	145.7	7.09	12.31	Sf3b1	0.782	0.989	0.773	0.425298	0.999997	1	1.99799e+06	1.56267e+06	2.02102e+06	28.64	28.83	10.3	1.17093e+06	1.63231e+06	1.78827e+06	2.32421e+06	1.9392e+06	1.53984e+06	1.32754e+06	1.15563e+06	2493837	1.9254e+06	1.63967e+06	1.10501e+06	1.73012e+06	1717741	1481874	1.82696e+06	High	Peak Found	High	High	High	Peak Found	High
High	P01323	Insulin-2 OS=Rattus norvegicus OX=10116 GN=Ins2 PE=1 SV=1	0	FALSE	15.94	23	4	43	4	110	12.3	5.85	104.58	Ins2	1.083	0.988	1.07	0.350394	0.999997	1	4.45096e+07	4.82024e+07	4.50281e+07	7.31	10.29	8.67	3.57858e+07	39152816	33859263	3.21842e+07	3.20943e+07	3.59872e+07	4.77611e+07	4.86277e+07	4.85196e+07	4.5004e+07	4.30132e+07	3.95269e+07	3.80861e+07	3.98088e+07	3.4994e+07	3.91322e+07	High	High	High	High	High	High	High
High	D3ZPN7	60S ribosomal protein L21 OS=Rattus norvegicus OX=10116 PE=3 SV=1	0	FALSE	24.067	23	3	40	3	160	18.7	10.55	176.35		1.079	0.988	1.066	0.875433	0.999997	1	7.7593e+07	8.37192e+07	7.85506e+07	3.51	12.36	4.64	6.21456e+07	6.48497e+07	7.29932e+07	5.37446e+07	5.9128e+07	6.22859e+07	71793766	80573698	8.67993e+07	6.63057e+07	7.09387e+07	8.59951e+07	6.17337e+07	63415765	7.38316e+07	73312246	High	High	High	High	High	High	High
High	Q920L2	Succinate dehydrogenase [ubiquinone] flavoprotein subunit, mitochondrial OS=Rattus norvegicus OX=10116 GN=Sdha PE=1 SV=1	0	FALSE	101.166	27	11	181	11	656	71.6	7.17	468.21	Sdha	1.004	0.988	0.992	0.999998	0.999997	1	9.83531e+07	9.87369e+07	9.95416e+07	8.71	11.39	6.3	8.30089e+07	7.7575e+07	7.79139e+07	7.89999e+07	7.31294e+07	83916688	1.03279e+08	101562451	1.00914e+08	90790484	9.08248e+07	8.164e+07	8.45017e+07	8.70532e+07	8.33763e+07	8.58136e+07	High	High	High	High	High	High	High
High	F1LNY3	Neural cell adhesion molecule 1 OS=Rattus norvegicus OX=10116 GN=Ncam1 PE=1 SV=2	0	FALSE	7.944	3	2	18	2	842	92.7	4.89	41.76		1.059	0.987	1.045	0.999998	0.999997	1	5.7868e+06	6.12623e+06	5.86057e+06	16.53	21.6	26.78	3.39175e+06	4.34636e+06	5021920	4.15526e+06	4.55983e+06	5.97138e+06	5.87584e+06	5.7751e+06	6.98732e+06	5.4159e+06	4.13084e+06	3.91444e+06	6.24661e+06	3.33389e+06	5.31453e+06	5.20401e+06	High	High	Peak Found	High	High	High	High
High	A0A0G2K8P3	E3 ubiquitin-protein ligase OS=Rattus norvegicus OX=10116 GN=Nedd4 PE=1 SV=1	0	FALSE	94.788	28	19	186	15	889	102.7	5.24	384.49	Nedd4	0.996	0.987	0.983	0.999998	0.999997	1	1.1332e+08	1.12834e+08	1.1478e+08	4.12	3.89	3.8	8.49105e+07	9.62244e+07	9.43687e+07	8.1138e+07	9.16768e+07	9.25285e+07	1.08079e+08	9.99103e+07	1.14728e+08	1.05788e+08	1.12712e+08	9.82066e+07	8.81161e+07	9.95816e+07	9.78847e+07	1.08377e+08	High	High	High	High	High	High	High
High	B0BNJ4	ETHE1, persulfide dioxygenase OS=Rattus norvegicus OX=10116 GN=Ethe1 PE=1 SV=1	0	FALSE	36.201	31	6	87	6	254	27.7	7.06	170.33	Ethe1	0.953	0.987	0.941	0.852337	0.999997	1	3.7364e+07	3.56262e+07	3.78658e+07	9.48	11.76	9.63	2.67898e+07	2.79222e+07	3.12401e+07	3.01524e+07	3.02178e+07	3.26057e+07	3.61301e+07	3.43367e+07	2.94965e+07	3.3668e+07	3.55194e+07	2.88533e+07	34514797	2.8679e+07	33296236	3.46755e+07	High	High	High	High	High	High	High
High	Q4KM38	FUS interacting protein (Serine-arginine rich) 1 OS=Rattus norvegicus OX=10116 GN=Srsf10 PE=1 SV=1	0	FALSE	7.892	13	2	17	2	164	20	10.51	52.5	Srsf10	0.936	0.987	0.923	0.999998	0.999997	1	7.75393e+06	7.25398e+06	7.85845e+06	44.21	38.87	5.97	6636988	1.30189e+07	5.08794e+06	10337983	5.43257e+06	5567281	13419404	5.46534e+06	11096848	6.95811e+06	7.12535e+06	6.15043e+06	6.38487e+06	6.06069e+06	7.32149e+06	7.09449e+06	High	High	High	High	High	High	High
High	M0R5R0	Vitamin K-dependent protein S OS=Rattus norvegicus OX=10116 GN=Pros1 PE=1 SV=1	0	FALSE	8.843	4	2	19	2	675	74.6	5.48	38.07	Pros1	0.749	0.987	0.739	0.704954	0.999997	1	4.61374e+06	3.45423e+06	4.67421e+06	35.32	52.19	32.09	5.26934e+06	4.09415e+06	3801812	2.74101e+06	6.47073e+06	3028450	5.41635e+06	4.33645e+06	2.37609e+06	6777821	2.43369e+06	1.9135e+06	2.94716e+06	4918995	3.25356e+06	6379737	High	High	High	High	High	High	High
High	Q3KRC3	SRP receptor subunit alpha OS=Rattus norvegicus OX=10116 GN=Srpra PE=1 SV=1	0	FALSE	14.604	7	4	21	4	636	69.6	8.95	28.09	Srpra	0.67	0.987	0.661	0.0443975	0.999997	0.227774	1.14078e+07	7.64677e+06	1.1562e+07	19.24	13.75	12.02	9.36897e+06	6.06364e+06	8.36395e+06	9072789	9400143	8.9728e+06	6.97868e+06	7.18558e+06	7.44965e+06	6061346	6346824	8.25672e+06	1.01535e+07	9200498	10643163	8.84612e+06	High	High	High	High	High	High	Peak Found
High	Q62920	PDZ and LIM domain protein 5 OS=Rattus norvegicus OX=10116 GN=Pdlim5 PE=1 SV=2	0	FALSE	32.698	20	8	48	8	591	63.2	8.38	54	Pdlim5	1.178	0.986	1.162	0.222094	0.999997	1	1.99123e+07	2.34539e+07	2.01906e+07	15.4	12.62	18.84	1.57845e+07	16289960	1.2847e+07	1.51796e+07	1.55927e+07	1.27471e+07	2.27187e+07	18984106	2.16318e+07	2.41775e+07	2.53645e+07	1.69562e+07	1.70086e+07	2.06289e+07	1.67611e+07	1.4356e+07	High	High	High	High	High	High	High
High	Q8VHF5	Citrate synthase, mitochondrial OS=Rattus norvegicus OX=10116 GN=Cs PE=1 SV=1	0	FALSE	41.449	21	8	82	8	466	51.8	8.35	147.25	Cs	1.056	0.986	1.041	0.300593	0.882374	1	8.30956e+07	8.77149e+07	8.42429e+07	7.61	5.97	3.93	6.59968e+07	6.84519e+07	6.59771e+07	6.10977e+07	6.42431e+07	5.86471e+07	8.24086e+07	80189084	8.3131e+07	8.57742e+07	79430339	7.73651e+07	7.1724e+07	69774135	74505796	7.5589e+07	High	High	High	High	High	High	High
High	G3V7C6	Tubulin beta chain OS=Rattus norvegicus OX=10116 GN=Tubb4b PE=1 SV=2	0	FALSE	345.571	75	44	1018	3	548	61.1	4.86	2360.05		0.995	0.986	0.981	0.999998	0.999997	1	2.33282e+09	2.32148e+09	2.36697e+09	3.43	5.09	1.82	1.84419e+09	1.86721e+09	1.96272e+09	1.71279e+09	1.84298e+09	1.90624e+09	2.25826e+09	2.15253e+09	2.35589e+09	2.141e+09	2.20861e+09	2.08006e+09	1.90617e+09	1.97963e+09	2.0731e+09	2.10522e+09	High	High	High	High	High	High	High
High	P60123	RuvB-like 1 OS=Rattus norvegicus OX=10116 GN=Ruvbl1 PE=1 SV=1	0	FALSE	12.104	9	3	20	3	456	50.2	6.42	25.33	Ruvbl1	0.949	0.985	0.934	0.999998	0.999997	1	4.59413e+06	4.35985e+06	4.6662e+06	23.19	17.67	18.39	2262783	4.03365e+06	2.96876e+06	3.95572e+06	3456609	3.87365e+06		4.4504e+06	3.16638e+06	4.10786e+06	5.07607e+06	3.84925e+06	3.6483e+06	2.71267e+06	4173585	4685658	Peak Found	High	High	High	High	Peak Found	High
High	Q6PDW1	40S ribosomal protein S12 OS=Rattus norvegicus OX=10116 GN=Rps12 PE=1 SV=1	0	FALSE	27.917	38	4	52	4	132	14.5	7.21	134.52	Rps12	0.924	0.985	0.91	0.999998	0.999997	1	9.31445e+07	8.60511e+07	9.45369e+07	15.22	8.71	14.22	8.18145e+07	7.04926e+07	5.81827e+07	7.00958e+07	7.41032e+07	7.42747e+07	7.77487e+07	8.2326e+07	8.46785e+07	9.28816e+07	81459186	7.10217e+07	8.98192e+07	8.15796e+07	70043960	8.41717e+07	High	High	High	High	High	High	High
High	D4A1R8	Copine-1 OS=Rattus norvegicus OX=10116 GN=Cpne1 PE=1 SV=1	0	FALSE	13.307	7	4	53	3	536	58.8	5.64	101.86	Cpne1	1.429	0.984	1.406	0.705433	0.999997	1	2.4526e+07	3.50488e+07	2.49305e+07	39.89	25.37	39.3	29806562	2.72565e+07	3.03495e+07	11089260	1.40553e+07	13142223	3.53064e+07	30800883	3.5186e+07	1.56425e+07	3.87503e+07	3.14275e+07	1.35624e+07	2.78705e+07	1.63357e+07	3.49549e+07	High	Peak Found	High	High	High	High	High
[truncated: 758 more rows]
[truncated: 14 more columns]
