# Supplementary material for: Vascular smooth muscle RbFox2 regulates the cytoskeleton and arterial stiffness by a RhoBTB1/Cullin-3 mechanism
Source: JCI Insight. 2026 Apr 2;11(11):e202638. doi: 10.1172/jci.insight.202638 (PMC13313548; doi:10.1172/jci.insight.202638)
Supplement: Supplemental data set 2 [file jciinsight-11-202638-s103.xlsx]

## Sheet: 1 Readme
Supplemental Dataset 2
Provides Isoseq data at both the gene level and mRNA isoform level
Tabs 2-4 provide gene level data
Tabs 5-7 provide isoform level data

## Sheet: 2 Gene-Level All Genes
Ensembl Gene ID	GeneName	logFC	AveExpr	t	P.Value	adj.P.Val	B	log10 Adjusted P
ENSRNOG00000003524	Lrrc59	12.9826	3.39323	53.1419	1.44599e-13	2.05857e-10	19.7763	-9.68643
ENSRNOG00000002840	Atp5f1b	12.7425	3.27309	56.897	7.33514e-14	2.05857e-10	20.131	-9.68643
ENSRNOG00000009636	Scrn1	11.774	2.78879	54.5377	1.11752e-13	2.05857e-10	19.8885	-9.68643
ENSRNOG00000004019	Phlda1	11.7001	2.75186	54.0327	1.22577e-13	2.05857e-10	19.8372	-9.68643
ENSRNOG00000014165	Ssr1	11.5159	2.65989	49.4026	2.98542e-13	2.05857e-10	19.3338	-9.68643
ENSRNOG00000019811	Timm23	11.3077	2.55522	40.3916	2.20294e-12	4.20726e-10	18.0535	-9.376
ENSRNOG00000004006	Dnajb9	11.1577	2.48058	51.3943	2.01593e-13	2.05857e-10	19.549	-9.68643
ENSRNOG00000042821	Cd59	11.0511	2.42719	49.868	2.71994e-13	2.05857e-10	19.3748	-9.68643
ENSRNOG00000011027	Uba5	11.0062	2.4049	50.5751	2.36488e-13	2.05857e-10	19.4535	-9.68643
ENSRNOG00000010540	Mrpl45	10.9995	2.4014	50.2324	2.53013e-13	2.05857e-10	19.4146	-9.68643
ENSRNOG00000026293	Jun	10.9907	2.39695	49.5173	2.91746e-13	2.05857e-10	19.332	-9.68643
ENSRNOG00000042044	Stard3	10.9669	2.38546	46.1297	5.89707e-13	2.79333e-10	18.9086	-9.55388
ENSRNOG00000004130	Anapc4	10.9293	2.36663	47.2832	4.61456e-13	2.61559e-10	19.0575	-9.58243
ENSRNOG00000014603	Sgcg	10.73	2.26664	48.9669	3.26004e-13	2.05857e-10	19.2563	-9.68643
ENSRNOG00000032381	Naglu	10.7115	2.258	42.0085	1.49267e-12	3.46344e-10	18.3013	-9.46049
ENSRNOG00000019109	Thap11	10.3797	2.09192	45.4459	6.83947e-13	2.79333e-10	18.7902	-9.55388
ENSRNOG00000017254	Nsun2	10.3377	2.07112	42.0658	1.47261e-12	3.46344e-10	18.2938	-9.46049
ENSRNOG00000067758	Slc10a5	10.2035	2.00372	45.5469	6.69032e-13	2.79333e-10	18.7935	-9.55388
ENSRNOG00000060538	Cdc42se1	10.0316	1.91773	45.1287	7.3319e-13	2.79333e-10	18.7254	-9.55388
ENSRNOG00000012650	Mrpl3	10.0087	1.90629	44.9121	7.69041e-13	2.79333e-10	18.694	-9.55388
ENSRNOG00000016781	Ppib	9.98477	1.8932	36.0142	6.8644e-12	7.59186e-10	17.1947	-9.11965
ENSRNOG00000015067	Tpd52l2	9.97284	1.88868	42.0254	1.48673e-12	3.46344e-10	18.2669	-9.46049
ENSRNOG00000028774	Vgll3	9.94655	1.87541	43.32	1.10029e-12	2.93485e-10	18.4619	-9.53241
ENSRNOG00000056153	Tent5b	9.82995	1.8168	44.5202	8.3893e-13	2.79333e-10	18.6264	-9.55388
ENSRNOG00000000718	Cggbp1	9.75596	1.77955	43.8031	9.85627e-13	2.79333e-10	18.5186	-9.55388
ENSRNOG00000002585	Cul4b	9.72302	1.76326	43.9915	9.4453e-13	2.79333e-10	18.5432	-9.55388
ENSRNOG00000013572	Lxn	9.72197	1.76199	38.9353	3.17029e-12	5.05347e-10	17.7355	-9.29641
ENSRNOG00000004027	Aldh9a1	9.61325	1.70839	43.3859	1.08381e-12	2.93485e-10	18.4466	-9.53241
ENSRNOG00000033970	Moap1	9.53356	1.66912	40.1713	2.32574e-12	4.30451e-10	17.9359	-9.36608
ENSRNOG00000016174	Slc35b3	9.38272	1.59296	41.9106	1.52759e-12	3.46344e-10	18.2042	-9.46049
ENSRNOG00000017067	Haus1	9.37034	1.58644	40.3478	2.2268e-12	4.20726e-10	17.9521	-9.376
ENSRNOG00000069286	Ube2d2	9.34028	1.57126	39.2377	2.93625e-12	4.93127e-10	17.7607	-9.30704
ENSRNOG00000039848	Taf9	9.31618	1.55965	41.4681	1.69718e-12	3.57948e-10	18.1288	-9.44618
ENSRNOG00000066151	Fem1a	9.29857	1.55173	38.7927	3.28762e-12	5.05347e-10	17.6792	-9.29641
ENSRNOG00000003261	Usp9x	9.20193	1.50226	39.8435	2.52254e-12	4.48567e-10	17.8526	-9.34817
ENSRNOG00000008802	Dnajc11	9.18391	1.49439	38.5352	3.51197e-12	5.1371e-10	17.6234	-9.28928
ENSRNOG00000005424	Odc1	9.1726	1.4882	40.8074	1.99023e-12	3.92377e-10	18.0095	-9.4063
ENSRNOG00000024089	Fndc3b	9.15852	1.47938	31.0599	2.96642e-11	2.11831e-09	16.0239	-8.67401
ENSRNOG00000049920	Psma2	9.10414	1.45249	33.6693	1.33646e-11	1.18827e-09	16.6419	-8.92509
ENSRNOG00000045524	Slc39a3	9.04218	1.42236	39.0378	3.08869e-12	5.05347e-10	17.6986	-9.29641
ENSRNOG00000001079	Daglb	9.00285	1.40312	39.9284	2.46982e-12	4.47976e-10	17.847	-9.34875
ENSRNOG00000017382	Snx33	8.99946	1.40197	38.8818	3.21378e-12	5.05347e-10	17.6671	-9.29641
ENSRNOG00000022619	Fth1	8.96728	4.1292	29.7297	4.56999e-11	2.96037e-09	15.6886	-8.52865
ENSRNOG00000008678	Antxr1	8.93909	1.37087	38.8068	3.27582e-12	5.05347e-10	17.6474	-9.29641
ENSRNOG00000010063	Htr2a	8.8795	1.33932	27.6186	9.44804e-11	5.28915e-09	15.0573	-8.27661
ENSRNOG00000019181	Synpo	8.87575	1.34148	29.7922	4.47612e-11	2.92811e-09	15.6754	-8.53341
ENSRNOG00000019276	Dele1	8.80891	1.30691	37.1427	5.0572e-12	6.55196e-10	17.3303	-9.18363
ENSRNOG00000023148	Col11a1	8.80262	1.30217	36.176	6.56645e-12	7.44389e-10	17.1426	-9.1282
ENSRNOG00000013030	Pip4k2b	8.74209	1.27351	36.8037	5.53797e-12	6.81343e-10	17.2586	-9.16663
ENSRNOG00000004312	Tmbim4	8.74163	1.27052	28.9339	5.97258e-11	3.54022e-09	15.4304	-8.45097
ENSRNOG00000031053	Mt-nd4l	8.71736	1.25986	37.1799	5.00726e-12	6.55196e-10	17.3269	-9.18363
ENSRNOG00000027617	Ttc26	8.71643	1.26093	35.4882	7.94074e-12	8.4723e-10	16.9961	-9.072
ENSRNOG00000058643	Zfp281	8.70146	1.25252	38.1817	3.84781e-12	5.53901e-10	17.5095	-9.25657
ENSRNOG00000039476	Pcdhb2	8.59626	1.20041	36.8065	5.53377e-12	6.81343e-10	17.2421	-9.16663
ENSRNOG00000037690	Sertad3	8.5806	1.19166	37.023	5.22152e-12	6.66957e-10	17.2811	-9.1759
ENSRNOG00000009348	Nos3	8.5261	1.16533	36.4523	6.08983e-12	7.12982e-10	17.1654	-9.14692
ENSRNOG00000006965	Aff4	8.50958	1.15765	34.2445	1.13025e-11	1.09045e-09	16.7137	-8.96239
ENSRNOG00000018718	Rpp30	8.44245	1.12092	29.4314	5.0481e-11	3.20148e-09	15.5444	-8.49465
ENSRNOG00000018231	Nacc2	8.35422	1.08048	31.5448	2.54551e-11	1.86171e-09	16.0796	-8.73009
ENSRNOG00000025317	Gpatch11	8.34948	1.07515	32.7352	1.76517e-11	1.4422e-09	16.3598	-8.84098
ENSRNOG00000003689	Nono	8.23317	1.01809	35.2331	8.52846e-12	8.87885e-10	16.8842	-9.05164
ENSRNOG00000060694	Adam17	8.18139	0.992971	34.5581	1.0328e-11	1.00714e-09	16.738	-8.99691
ENSRNOG00000029651	Rdh16	8.17558	0.990259	34.1219	1.17107e-11	1.11794e-09	16.6452	-8.95158
ENSRNOG00000018097	Emc1	8.15643	0.979602	34.6455	1.00728e-11	9.9294e-10	16.7525	-9.00308
ENSRNOG00000009302	Zfp623	8.15094	0.977993	33.8725	1.25924e-11	1.1586e-09	16.5883	-8.93607
ENSRNOG00000019426	Ramac	8.14926	0.972782	22.924	5.89574e-10	2.5706e-08	13.4234	-7.58997
ENSRNOG00000022777	Six1	8.14296	0.974356	32.8018	1.73001e-11	1.42632e-09	16.3502	-8.84578
ENSRNOG00000019352	Emc6	8.0294	0.916232	34.0181	1.20691e-11	1.14015e-09	16.6017	-8.94304
ENSRNOG00000032307	Dsel	7.94917	0.87446	29.3607	5.1693e-11	3.21162e-09	15.4752	-8.49328
ENSRNOG00000053270	Fastkd5	7.93059	0.86716	33.4673	1.41842e-11	1.23689e-09	16.4679	-8.90767
ENSRNOG00000023130	Lyplal1	7.88057	0.841349	32.5344	1.87585e-11	1.50549e-09	16.2519	-8.82232
ENSRNOG00000019723	Cpne1	7.87794	0.840677	33.151	1.55807e-11	1.32058e-09	16.3902	-8.87924
ENSRNOG00000018729	Rad9a	7.82355	0.813521	32.8131	1.72415e-11	1.42632e-09	16.3063	-8.84578
ENSRNOG00000030069	Faim	7.81822	0.80802	25.733	1.89519e-10	9.60194e-09	14.3905	-8.01764
ENSRNOG00000016948	Nhlrc2	7.80738	0.804685	32.0057	2.20562e-11	1.69515e-09	16.1188	-8.77079
ENSRNOG00000063437	LOC102551819	7.792	0.797575	32.5732	1.8539e-11	1.50117e-09	16.2471	-8.82357
ENSRNOG00000001844	Klhl42	7.78985	0.797575	31.653	2.46084e-11	1.84441e-09	16.0336	-8.73414
ENSRNOG00000013602	Usp48	7.76609	0.786193	30.308	3.77854e-11	2.53834e-09	15.6999	-8.59545
ENSRNOG00000033531	Cacna2d1	7.76055	0.782332	32.3076	2.01017e-11	1.55814e-09	16.1817	-8.80739
ENSRNOG00000007461	Klhl41	7.75996	0.783566	28.9544	5.93109e-11	3.53875e-09	15.3431	-8.45115
ENSRNOG00000006631	Sema3e	7.63621	0.720882	30.5328	3.51267e-11	2.40648e-09	15.7376	-8.61862
ENSRNOG00000001717	Opa1	7.6286	0.718522	26.4372	1.45311e-10	7.70657e-09	14.5958	-8.11314
ENSRNOG00000064341	Urm1	7.59364	0.696773	28.3099	7.40503e-11	4.27747e-09	15.1428	-8.36881
ENSRNOG00000000112	Champ1	7.56299	0.684426	29.7843	4.4879e-11	2.92811e-09	15.5364	-8.53341
ENSRNOG00000067060	MGC105649	7.53053	0.667376	30.8386	3.18351e-11	2.25369e-09	15.7967	-8.64711
ENSRNOG00000014460	Hivep1	7.4673	0.634957	30.3682	3.7052e-11	2.50765e-09	15.67	-8.60073
ENSRNOG00000017575	Gins2	7.46145	0.630429	26.9333	1.2101e-10	6.49371e-09	14.727	-8.18751
ENSRNOG00000000417	Numa1	7.38595	0.594236	29.8289	4.42206e-11	2.92728e-09	15.5206	-8.53354
ENSRNOG00000016906	Lipt2	7.35917	0.582345	28.9784	5.88275e-11	3.5382e-09	15.2941	-8.45122
ENSRNOG00000008908	Slc35a1	7.34405	0.574501	29.3287	5.22523e-11	3.22365e-09	15.3847	-8.49165
ENSRNOG00000004310	Caskin2	7.2476	0.525445	29.1989	5.45887e-11	3.34504e-09	15.3352	-8.4756
ENSRNOG00000051420	Cables2	7.24537	0.523859	28.8934	6.0557e-11	3.56618e-09	15.2536	-8.4478
ENSRNOG00000011909	Rasa2	7.23815	0.520636	29.1175	5.61135e-11	3.41539e-09	15.3122	-8.46656
ENSRNOG00000000151	Ldlrap1	7.22001	0.51204	28.9742	5.89114e-11	3.5382e-09	15.2714	-8.45122
ENSRNOG00000011009	Cmtm4	7.1527	0.480296	25.2887	2.24925e-10	1.10861e-08	14.1768	-7.95522
ENSRNOG00000006435	Tor1b	7.07176	0.437459	28.0952	7.982e-11	4.55275e-09	15.0087	-8.34173
ENSRNOG00000020095	Pcdhb3	7.06691	0.429785	17.5121	8.13577e-09	2.64456e-07	10.9466	-6.57765
ENSRNOG00000056128	AABR07064719.2	7.05776	0.428982	26.1799	1.59994e-10	8.29135e-09	14.4459	-8.08137
ENSRNOG00000065345	Lrrc75a	7.02926	0.420026	21.4605	1.12456e-09	4.4928e-08	12.7715	-7.34748
ENSRNOG00000016214	Agl	6.99446	0.396758	24.6539	2.88754e-10	1.38556e-08	13.9466	-7.85838
ENSRNOG00000006079	Psd4	6.94552	0.375988	25.969	1.73245e-10	8.87659e-09	14.3655	-8.05175
ENSRNOG00000005191	Trim44	6.90907	0.359656	21.8308	9.51298e-10	3.85503e-08	12.9094	-7.41397
ENSRNOG00000020554	Slc50a1	6.88056	0.340255	25.1603	2.3646e-10	1.15917e-08	14.0985	-7.93585
ENSRNOG00000038597	Dlg1	6.77007	0.284946	24.4933	3.0789e-10	1.4543e-08	13.8627	-7.83735
ENSRNOG00000011852	Myo6	6.72146	0.262632	25.922	1.76357e-10	8.98529e-09	14.3153	-8.04647
ENSRNOG00000051915	Spred3	6.7176	0.259705	25.5317	2.04739e-10	1.03154e-08	14.1927	-7.98651
ENSRNOG00000004831	Arid2	6.63978	0.221776	25.4128	2.14355e-10	1.06364e-08	14.1426	-7.97321
ENSRNOG00000053428	Ccpg1	6.61042	0.207626	25.0304	2.488e-10	1.2002e-08	14.0157	-7.92075
ENSRNOG00000009264	Erc1	6.61042	0.207626	25.0304	2.488e-10	1.2002e-08	14.0157	-7.92075
ENSRNOG00000020544	Sdr39u1	6.56405	0.180987	21.9509	9.01593e-10	3.6998e-08	12.9182	-7.43182
ENSRNOG00000015479	Mrps34	6.56129	0.178925	20.6909	1.60675e-09	6.12253e-08	12.4093	-7.21307
ENSRNOG00000070996	Spred1	6.54675	0.178311	21.1895	1.27329e-09	4.97737e-08	12.6152	-7.303
ENSRNOG00000000308	Zbtb24	6.53216	0.16922	23.9205	3.88425e-10	1.78814e-08	13.6339	-7.7476
ENSRNOG00000004861	Itga4	6.52533	0.166376	23.1359	5.38727e-10	2.39496e-08	13.3572	-7.6207
ENSRNOG00000009745	Ppp3cc	6.52171	0.162148	24.5831	2.97028e-10	1.41776e-08	13.8547	-7.8484
ENSRNOG00000047133	Jrkl	6.51226	0.145142	9.31918	3.08759e-06	8.00039e-05	5.00985	-4.09689
ENSRNOG00000066618	Sfxn2	6.49595	0.147239	22.1167	8.37597e-10	3.47964e-08	12.9737	-7.45847
ENSRNOG00000025454	Rrm2b	6.41254	0.107958	24.0032	3.7548e-10	1.74627e-08	13.6427	-7.75789
ENSRNOG00000063489	Mrpl41	6.39584	0.0977429	22.4661	7.18421e-10	3.07328e-08	13.0924	-7.5124
ENSRNOG00000019766	Exoc8	6.327	0.0659718	23.2795	5.07022e-10	2.27633e-08	13.3783	-7.64277
ENSRNOG00000016200	Lzic	6.25363	0.0296261	22.6092	6.75112e-10	2.9017e-08	13.1256	-7.53735
ENSRNOG00000007506	Ndufaf4	6.21652	0.0110802	22.382	7.45287e-10	3.1534e-08	13.0362	-7.50122
ENSRNOG00000001706	Kalrn	6.20979	0.00181267	16.9564	1.11139e-08	3.49974e-07	10.6131	-6.45596
ENSRNOG00000015133	Kmt2a	6.14449	-0.0279182	21.0751	1.34245e-09	5.20285e-08	12.5197	-7.28376
ENSRNOG00000008176	Nppa	6.07096	-0.0652626	19.8334	2.42796e-09	8.8787e-08	11.9907	-7.05165
ENSRNOG00000026050	Epb41l4a	6.06063	-0.0682903	21.8288	9.52174e-10	3.85503e-08	12.8045	-7.41397
ENSRNOG00000016420	Serpinb6b	5.9977	-0.0992242	21.5058	1.10162e-09	4.43996e-08	12.6713	-7.35262
ENSRNOG00000015986	Rassf8	5.99712	-0.0998873	21.4962	1.10644e-09	4.43996e-08	12.6674	-7.35262
ENSRNOG00000053813	Nkap	5.99234	-0.105743	17.6028	7.73871e-09	2.52455e-07	10.9356	-6.59782
ENSRNOG00000045913	Prdm16	5.97554	-0.110496	21.3893	1.16171e-09	4.61781e-08	12.6228	-7.33556
ENSRNOG00000065357	Zfp697	5.94703	-0.125679	20.866	1.47981e-09	5.68662e-08	12.4104	-7.24515
ENSRNOG00000000547	Tspyl4	5.88015	-0.155776	18.856	3.97052e-09	1.40659e-07	11.5341	-6.85183
ENSRNOG00000009812	Sbf2	5.86949	-0.165995	18.6395	4.44207e-09	1.54349e-07	11.4314	-6.8115
ENSRNOG00000049856	Zfp617	5.78071	-0.20556	18.2228	5.53265e-09	1.87222e-07	11.2267	-6.72764
ENSRNOG00000022248	Fbxl16	5.76526	-0.220084	14.4949	5.0196e-08	1.36296e-06	9.16249	-5.86552
ENSRNOG00000022804	Foxp4	5.73625	-0.231853	18.7818	4.12564e-09	1.45515e-07	11.4861	-6.83709
ENSRNOG00000047977	Tcim	5.72214	-0.238371	19.3529	3.08289e-09	1.10948e-07	11.7438	-6.95488
ENSRNOG00000031579	LOC100363469	5.70824	-0.244018	19.9188	2.3283e-09	8.54873e-08	11.9893	-7.0681
ENSRNOG00000064638	Hdhd3	5.68088	-0.257892	19.7771	2.49606e-09	9.09108e-08	11.9256	-7.04138
ENSRNOG00000022431	Zfp867	5.5646	-0.316395	19.0725	3.55331e-09	1.2687e-07	11.6046	-6.89664
ENSRNOG00000010105	S100a11	5.52524	-0.33661	18.4241	4.97289e-09	1.7083e-07	11.3027	-6.76744
ENSRNOG00000067842	ENSRNOG00000067842	5.48936	-0.354648	18.0154	6.18247e-09	2.03887e-07	11.1051	-6.69061
ENSRNOG00000025353	Ears2	5.47292	-0.361095	18.3933	5.05442e-09	1.72325e-07	11.2849	-6.76365
ENSRNOG00000028227	Pbrm1	5.37874	-0.408987	18.3151	5.26782e-09	1.78928e-07	11.2422	-6.74732
ENSRNOG00000068751	Lnc134	5.36965	-0.4149	16.5086	1.43914e-08	4.3797e-07	10.3285	-6.35856
ENSRNOG00000013388	Pgap1	5.36735	-0.415298	17.7933	6.97242e-09	2.29105e-07	10.9899	-6.63997
ENSRNOG00000010037	Epb41	5.34566	-0.425384	18.1821	5.65386e-09	1.89206e-07	11.1773	-6.72306
ENSRNOG00000013443	Tm9sf3	5.34566	-0.425384	18.1821	5.65386e-09	1.89206e-07	11.1773	-6.72306
ENSRNOG00000032798	Slco3a1	5.34508	-0.425384	18.0707	6.0013e-09	1.98634e-07	11.1239	-6.70195
ENSRNOG00000004968	Ncapg2	5.34294	-0.427025	18.0989	5.91106e-09	1.96364e-07	11.1373	-6.70694
ENSRNOG00000020571	Mpg	5.32365	-0.43534	16.7198	1.27295e-08	3.92666e-07	10.4402	-6.40598
ENSRNOG00000029535	Nrbp2	5.31995	-0.436182	14.0846	6.60244e-08	1.77678e-06	8.89025	-5.75037
ENSRNOG00000063964	Jdp2	5.31415	-0.442134	16.7854	1.22576e-08	3.794e-07	10.4744	-6.4209
ENSRNOG00000012067	Fam111a	5.17793	-0.509826	16.6277	1.34269e-08	4.09994e-07	10.3868	-6.38722
ENSRNOG00000032668	LOC102550291	5.17793	-0.509826	16.6277	1.34269e-08	4.09994e-07	10.3868	-6.38722
ENSRNOG00000062108	Tomm5	5.11014	-0.543401	16.7947	1.2192e-08	3.78661e-07	10.474	-6.42175
ENSRNOG00000053945	Daam2	5.04339	-0.57605	14.949	3.73678e-08	1.0332e-06	9.43021	-5.98582
ENSRNOG00000022609	Mrps10	5.03583	-0.580426	16.8313	1.19381e-08	3.72049e-07	10.4924	-6.4294
ENSRNOG00000053881	Baz2a	5.02582	-0.585493	16.4344	1.50309e-08	4.52875e-07	10.2808	-6.34402
ENSRNOG00000029042	Mt-nd6	5.02231	-0.587411	14.8433	3.99964e-08	1.09917e-06	9.36576	-5.95893
ENSRNOG00000068909	LOC120093683	5.01034	-0.593229	15.8173	2.1731e-08	6.37795e-07	9.93912	-6.19532
ENSRNOG00000070206	Irf2bp2	4.98898	-0.603808	15.0285	3.55163e-08	9.91068e-07	9.47807	-6.0039
ENSRNOG00000012356	Slc36a1	4.94756	-0.624522	16.1432	1.78575e-08	5.34489e-07	10.1214	-6.27206
ENSRNOG00000014398	Scara5	4.93616	-0.630253	15.5107	2.62315e-08	7.50453e-07	9.76315	-6.12468
ENSRNOG00000010934	Spa17	4.90803	-0.64424	16.4933	1.45205e-08	4.40422e-07	10.3125	-6.35613
ENSRNOG00000057031	Six3	4.90496	-0.645745	16.4683	1.47349e-08	4.45436e-07	10.299	-6.35121
ENSRNOG00000017187	Prmt6	4.80868	-0.694067	15.8813	2.09035e-08	6.17505e-07	9.97577	-6.20936
ENSRNOG00000029273	E2f3	4.79852	-0.699276	15.281	3.02705e-08	8.52557e-07	9.62929	-6.06928
ENSRNOG00000067302	LOC100912009	4.79755	-0.699276	15.7679	2.23953e-08	6.53064e-07	9.91161	-6.18504
ENSRNOG00000001189	Sik1	4.76047	-0.718121	15.9111	2.05295e-08	6.08437e-07	9.99302	-6.21578
ENSRNOG00000018183	Ubr4	4.76022	-0.718121	16.0502	1.8879e-08	5.61357e-07	10.0709	-6.25076
ENSRNOG00000042353	Mlkl	4.7088	-0.743895	15.8635	2.11297e-08	6.22161e-07	9.96669	-6.2061
ENSRNOG00000004806	Strn	4.70511	-0.745879	15.5306	2.59105e-08	7.43614e-07	9.77612	-6.12865
ENSRNOG00000067338	Maml3	4.70456	-0.745879	15.8097	2.1832e-08	6.38692e-07	9.93625	-6.19471
ENSRNOG00000066782	ENSRNOG00000066782	4.69224	-0.751899	15.3713	2.86059e-08	8.10709e-07	9.68334	-6.09114
ENSRNOG00000024563	Ganc	4.65314	-0.771652	15.7163	2.31128e-08	6.67548e-07	9.88353	-6.17552
ENSRNOG00000009686	Aqp7	3.70646	0.158437	4.81601	0.000712402	0.0131584	-0.589396	-1.8808
ENSRNOG00000011058	Utrn	3.0484	2.31962	11.3259	5.15673e-07	1.37145e-05	6.85127	-4.86282
ENSRNOG00000019458	Shpk	2.71111	0.773822	5.39371	0.000307238	0.00637607	0.292196	-2.19545
ENSRNOG00000023449	Atg9b	2.61818	1.3794	8.40056	7.80428e-06	0.000199372	4.10196	-3.70034
ENSRNOG00000062421	RragB	2.58656	4.26838	10.5969	9.55334e-07	2.51128e-05	6.14667	-4.6001
ENSRNOG00000018262	Ampd3	2.48938	2.31707	7.91367	1.31796e-05	0.000331096	3.52368	-3.48005
ENSRNOG00000019266	Tmem223	2.39089	0.480595	4.58627	0.00100867	0.017728	-0.946607	-1.75134
ENSRNOG00000013222	Cd207	2.34043	0.444827	5.25053	0.000376762	0.00760991	0.0774693	-2.11862
ENSRNOG00000048706	Nox1	1.99075	1.06677	5.98943	0.000135612	0.00305178	1.15981	-2.51545
ENSRNOG00000014948	Osgin1	1.96826	2.10375	5.73091	0.000192222	0.00418049	0.753703	-2.37877
ENSRNOG00000020410	Th	1.95022	1.85294	5.81172	0.000172193	0.00379577	0.884323	-2.4207
ENSRNOG00000006355	Akap8l	1.77936	2.86491	6.08689	0.00011918	0.00270888	1.21901	-2.56721
ENSRNOG00000033110	Svep1	1.69151	4.87892	8.12655	1.04502e-05	0.000264729	3.50671	-3.5772
ENSRNOG00000000368	Grik2	1.67668	0.857929	3.25059	0.00874488	0.0895885	-3.14765	-1.04775
ENSRNOG00000050630	AABR07070043.1	1.6123	1.0673	3.73041	0.00392775	0.0511792	-2.32614	-1.29091
ENSRNOG00000020464	Mrpl54	1.46006	1.53815	4.65164	0.000912948	0.0162663	-0.821315	-1.78871
ENSRNOG00000020873	Nphs1	1.38466	0.949212	3.52134	0.00555107	0.065465	-2.68177	-1.18399
ENSRNOG00000019862	Pinlyp	1.36706	1.07235	2.06107	0.0663504	0.297298	-5.13208	-0.526807
ENSRNOG00000050072	Jmjd7	1.34358	1.00946	3.5797	0.0050377	0.0610787	-2.58081	-1.21411
ENSRNOG00000018748	Slc16a11	1.34065	0.707139	3.77531	0.00364883	0.0485209	-2.26058	-1.31407
ENSRNOG00000001557	Cxadr	1.3091	5.30267	7.39404	2.36949e-05	0.000585529	2.55655	-3.23245
ENSRNOG00000066635	ENSRNOG00000066635	1.29578	2.45088	4.16748	0.00193803	0.0302513	-1.64469	-1.51926
ENSRNOG00000016047	Macf1	1.29573	4.98255	7.06207	3.50161e-05	0.000849093	2.18995	-3.07104
ENSRNOG00000009425	Fgf7	1.28158	4.61457	6.49853	7.00311e-05	0.00165826	1.51247	-2.78035
ENSRNOG00000042426	Cyp4v3	1.2672	1.39019	3.3762	0.00707655	0.0771361	-2.92144	-1.11274
ENSRNOG00000006738	Fbxo32	1.26174	2.00523	3.84278	0.003268	0.0450991	-2.15382	-1.34583
ENSRNOG00000021663	Vxn	1.26149	2.33213	4.08802	0.00219961	0.0336964	-1.76571	-1.47242
ENSRNOG00000004708	Aard	1.25302	1.38344	3.20855	0.00938944	0.0941956	-3.2078	-1.02597
ENSRNOG00000023657	Gprin3	1.24204	2.65049	4.21515	0.00179702	0.0286921	-1.5803	-1.54224
ENSRNOG00000013589	Cxcl12	1.23631	7.00798	8.33403	8.37184e-06	0.00021327	3.46039	-3.67107
ENSRNOG00000008373	Rps7	1.22814	1.14605	3.12233	0.0108684	0.102352	-3.35749	-0.989903
ENSRNOG00000017212	Spsb1	1.22001	1.28626	3.38554	0.00696647	0.0764878	-2.90505	-1.11641
ENSRNOG00000066333	ENSRNOG00000066333	1.21004	2.02647	3.7869	0.00358024	0.0480314	-2.24671	-1.31847
ENSRNOG00000023896	Dusp6	1.19758	7.6383	8.76297	5.3638e-06	0.000137413	3.8927	-3.86197
ENSRNOG00000004577	Fez2	1.19429	4.14069	5.53055	0.000253506	0.00539682	0.231987	-2.26786
ENSRNOG00000018766	Rrp8	1.18559	1.3891	3.57421	0.00508387	0.0614741	-2.58341	-1.21131
ENSRNOG00000052407	Btk	1.18518	0.953763	3.71265	0.0040441	0.0521706	-2.35754	-1.28257
ENSRNOG00000002142	Cds1	1.18051	2.39246	3.98092	0.00261231	0.0381498	-1.94379	-1.41851
ENSRNOG00000025757	Myh6	1.17707	0.969794	2.0404	0.0686843	0.302635	-5.16732	-0.519081
ENSRNOG00000066737	ENSRNOG00000066737	1.16889	1.17006	3.37717	0.00706512	0.0771042	-2.92092	-1.11292
ENSRNOG00000015416	Nabp1	1.15945	2.99621	4.16926	0.00193255	0.0302513	-1.69586	-1.51926
ENSRNOG00000062473	Bbc3	1.15602	5.56456	5.96503	0.000140097	0.00313713	0.614079	-2.50347
ENSRNOG00000012681	Lgals9	1.15402	2.1997	3.2494	0.00876246	0.0895885	-3.1679	-1.04775
ENSRNOG00000029726	Gstm1	1.15304	3.87426	4.72852	0.00081255	0.014738	-0.944466	-1.83156
ENSRNOG00000003472	Atp11c	1.15123	1.62443	2.25496	0.0478504	0.246987	-4.81906	-0.607325
ENSRNOG00000055648	Haus7	1.13971	6.44095	7.38116	2.40511e-05	0.000592715	2.38119	-3.22715
ENSRNOG00000021856	Lat2	1.12386	1.26795	3.07506	0.0117783	0.107679	-3.43565	-0.967869
ENSRNOG00000014584	Odf2	1.11997	0.816266	1.91687	0.0843297	0.332177	-5.36371	-0.47863
ENSRNOG00000019509	Fbxl15	1.11739	3.70091	3.37076	0.00714159	0.0774634	-3.16697	-1.1109
ENSRNOG00000069426	ENSRNOG00000069426	1.11251	1.03807	3.54368	0.00534841	0.0636545	-2.64087	-1.19617
ENSRNOG00000048924	Islr	1.11099	1.15787	3.60437	0.00483579	0.0594251	-2.53465	-1.22603
ENSRNOG00000026260	Rpl11	1.0886	1.59521	3.46453	0.00610304	0.0701501	-2.77044	-1.15397
ENSRNOG00000018598	Ankrd1	1.0883	9.65894	8.81622	5.08148e-06	0.000130549	3.87181	-3.88422
ENSRNOG00000020721	Nme6	1.08795	1.96602	2.67837	0.0232132	0.163321	-4.12659	-0.786958
ENSRNOG00000019202	Pvr	1.08539	2.11885	3.20953	0.00937397	0.0941446	-3.22792	-1.0262
ENSRNOG00000000248	Srsf2	1.08136	2.31481	3.0348	0.0126145	0.113268	-3.53946	-0.945893
ENSRNOG00000000239	Ccl7	1.07201	1.01832	3.37012	0.00714928	0.0774634	-2.93699	-1.1109
ENSRNOG00000013110	Nudt2	1.07146	1.36247	3.03944	0.0125151	0.112487	-3.49516	-0.948896
ENSRNOG00000007390	Nfkbia	1.06699	5.13449	4.90919	0.000620015	0.0117634	-0.896566	-1.92947
ENSRNOG00000018864	Klk4	1.06672	3.73421	4.38266	0.0013814	0.0231142	-1.47534	-1.63612
ENSRNOG00000023230	RGD1307621	1.0636	1.43113	3.1982	0.00955558	0.0950215	-3.22304	-1.02218
ENSRNOG00000002255	Fam162a	1.05623	1.42686	2.88763	0.0162194	0.132781	-3.75425	-0.876862
ENSRNOG00000046309	Gpr68	1.05439	1.09179	2.11225	0.0608924	0.284656	-5.05004	-0.54568
ENSRNOG00000069265	Purb	1.05136	5.51862	5.77249	0.000181622	0.00396899	0.341963	-2.40132
ENSRNOG00000056940	Cited2	1.04965	5.8156	6.52605	6.7638e-05	0.00160578	1.35151	-2.79431
ENSRNOG00000066042	Abcb1b	1.04798	4.82927	4.43241	0.00127855	0.0216327	-1.60496	-1.66489
ENSRNOG00000013484	Gsta1	1.04047	2.41252	3.05629	0.0121609	0.109958	-3.50816	-0.958774
ENSRNOG00000069879	ENSRNOG00000069879	1.02962	2.06364	2.79503	0.0190059	0.146818	-3.93131	-0.83322
ENSRNOG00000036603	Ifit1bl	1.027	1.80916	3.06371	0.0120082	0.109011	-3.46027	-0.96253
ENSRNOG00000018967	Wdr59	1.02215	1.0957	3.27198	0.00843446	0.0875195	-3.10244	-1.05789
ENSRNOG00000033573	Sgk2	1.00814	1.71446	2.27056	0.0466002	0.244147	-4.79274	-0.612349
ENSRNOG00000025143	Icam2	1.00491	1.50961	2.3425	0.041235	0.229142	-4.67093	-0.639895
ENSRNOG00000027433	Akr1b10	0.98487	9.90668	5.25998	0.000371686	0.00754098	-0.74541	-2.12257
ENSRNOG00000002144	Exoc1	0.982148	5.13404	5.40666	0.000301663	0.00627474	-0.13569	-2.2024
ENSRNOG00000024728	Arhgap22	0.975008	7.00555	6.04698	0.000125634	0.00283426	0.549679	-2.54756
ENSRNOG00000028690	LOC100362366	0.974858	0.991154	1.88945	0.0882298	0.340637	-5.3995	-0.467708
ENSRNOG00000059538	Clec2g	0.972017	5.52774	5.02939	0.000519273	0.0101058	-0.777319	-1.99543
ENSRNOG00000003809	Sat1	0.969695	4.13741	3.87826	0.00308466	0.0431885	-2.39428	-1.36463
ENSRNOG00000026828	Scfd2	0.968078	4.04196	3.86607	0.00314639	0.0437647	-2.39548	-1.35888
ENSRNOG00000005008	Angpt4	0.967417	4.69745	4.92121	0.000609065	0.0116532	-0.80255	-1.93356
ENSRNOG00000004003	Dusp10	0.96283	2.50462	2.77341	0.0197234	0.149296	-3.99727	-0.825951
ENSRNOG00000039971	Ctla2a	0.961812	1.06563	3.04702	0.0123544	0.111374	-3.48843	-0.953216
ENSRNOG00000000918	Chchd2l2	0.956939	2.37327	3.21591	0.00927321	0.0933393	-3.22818	-1.02994
ENSRNOG00000005406	Clint1	0.956687	3.34548	2.98117	0.0138229	0.119751	-3.77113	-0.921721
ENSRNOG00000004972	Upp1	0.952869	3.58724	3.82409	0.00336913	0.046016	-2.37605	-1.33709
ENSRNOG00000017571	Ndufa2	0.947896	1.42139	2.4309	0.0354624	0.209381	-4.52428	-0.679064
ENSRNOG00000011815	Sgk1	0.945906	3.69225	3.41668	0.00661196	0.0739431	-3.09085	-1.1311
ENSRNOG00000018949	Dlk2	0.936097	2.45828	2.73287	0.0211427	0.154756	-4.06093	-0.810352
ENSRNOG00000022218	Ifi44	0.93561	3.12057	3.33748	0.00755265	0.080826	-3.11779	-1.09245
ENSRNOG00000071065	LOC691418	0.93547	3.41758	3.1537	0.0103045	0.0996286	-3.48841	-1.00162
ENSRNOG00000066458	Tymp	0.929476	2.61058	2.794	0.0190397	0.146873	-3.97303	-0.833059
ENSRNOG00000020792	Etv4	0.921737	5.54909	5.16915	0.000423627	0.00842517	-0.56594	-2.07442
ENSRNOG00000033729	LOC102556967	0.909783	2.80379	2.75416	0.0203851	0.15141	-4.06633	-0.819844
ENSRNOG00000031743	Gbp2	0.903335	5.6624	4.85532	0.000671749	0.012587	-1.07249	-1.90008
ENSRNOG00000069481	Abcg3l1	0.901786	2.34795	2.7693	0.0198627	0.149636	-3.98811	-0.824964
ENSRNOG00000027030	Adm	0.901755	4.33963	3.77686	0.00363959	0.0484691	-2.60779	-1.31454
ENSRNOG00000020279	Syt11	0.90094	5.53569	5.33572	0.000333582	0.00684447	-0.310959	-2.16466
ENSRNOG00000047118	Mtres1	0.900927	1.25938	2.91005	0.0156091	0.130227	-3.71746	-0.8853
ENSRNOG00000047960	Rab9b	0.89468	2.55606	3.07885	0.0117025	0.107365	-3.47863	-0.969136
ENSRNOG00000063689	ENSRNOG00000063689	0.893914	1.80806	2.65603	0.0241193	0.167615	-4.15093	-0.775686
ENSRNOG00000003846	Pitpna	0.888863	7.83949	3.88164	0.00306775	0.0430673	-2.89732	-1.36585
ENSRNOG00000011951	Plk2	0.887661	5.85436	5.24034	0.000382314	0.00770491	-0.50413	-2.11323
ENSRNOG00000014486	Rfx3	0.884897	1.80195	2.88118	0.0163994	0.133335	-3.76773	-0.875056
ENSRNOG00000014698	Chrnb1	0.869262	4.07898	3.23451	0.0089859	0.0911556	-3.48461	-1.04022
ENSRNOG00000069648	RGD1560398	0.867684	4.46794	4.04116	0.00237105	0.0353668	-2.18808	-1.4514
ENSRNOG00000026748	Dennd2a	0.863679	1.97295	2.70903	0.0220246	0.159029	-4.06625	-0.798523
ENSRNOG00000033615	Mt-nd3	0.861105	3.13817	3.23657	0.00895453	0.0911432	-3.29454	-1.04028
ENSRNOG00000013000	Ldhb	0.85709	4.18515	3.60687	0.00481577	0.0594207	-2.86731	-1.22606
ENSRNOG00000013825	Rap1gap	0.855133	2.61978	2.35173	0.0405912	0.227096	-4.71543	-0.643791
ENSRNOG00000025141	Kiz	0.854026	1.56967	2.39703	0.037574	0.217598	-4.57916	-0.662345
ENSRNOG00000002379	Plac1	0.853854	3.44743	3.38635	0.00695706	0.076477	-3.09605	-1.11647
ENSRNOG00000042536	Pde4d	0.853614	2.56075	2.60462	0.0263413	0.176302	-4.2864	-0.753743
ENSRNOG00000010023	Slc33a1	0.853205	3.51332	2.99859	0.0134179	0.118373	-3.77583	-0.926748
ENSRNOG00000010877	Alg9	0.852414	4.76171	2.94551	0.014691	0.125573	-4.11827	-0.901104
ENSRNOG00000030408	Dnajb12	0.849495	1.77258	2.49606	0.031724	0.197938	-4.41749	-0.70347
ENSRNOG00000007956	Styx	0.84839	4.84903	3.68793	0.00421206	0.0537499	-2.85646	-1.26962
ENSRNOG00000010134	Acot2	0.847829	6.5823	5.46793	0.000276726	0.0058228	-0.252902	-2.23487
ENSRNOG00000010626	Sphk1	0.84662	6.08902	5.52542	0.000255329	0.0054229	-0.107977	-2.26577
ENSRNOG00000010232	Enpp5	0.846492	3.59283	2.83851	0.017642	0.139038	-4.06727	-0.856867
ENSRNOG00000004284	Btg1	0.84339	5.71101	3.47137	0.00603364	0.0697059	-3.37749	-1.15673
ENSRNOG00000005389	Ppp2ca	0.842962	6.33277	2.60494	0.0263271	0.176302	-4.95812	-0.753743
ENSRNOG00000003029	Calr	0.839812	2.87706	2.60926	0.0261327	0.175684	-4.32275	-0.755268
ENSRNOG00000001360	Stag3	0.839632	1.12588	2.61166	0.0260254	0.175562	-4.22803	-0.755569
ENSRNOG00000037134	Shc4	0.838854	5.2443	4.77622	0.000756217	0.0137713	-1.13095	-1.86102
ENSRNOG00000017401	Tmco4	0.834042	2.16417	2.53633	0.0296105	0.189913	-4.36621	-0.721445
ENSRNOG00000020247	Cnih2	0.832884	1.59542	1.87396	0.0905047	0.345449	-5.41099	-0.461616
ENSRNOG00000013508	Rpl31	0.832872	1.29302	2.36203	0.0398855	0.225372	-4.63992	-0.647101
ENSRNOG00000070982	ENSRNOG00000070982	0.827792	2.55195	2.44237	0.0347742	0.207663	-4.5568	-0.68264
ENSRNOG00000038225	Fbxo15	0.824524	1.64281	1.84291	0.0952321	0.354977	-5.458	-0.449799
ENSRNOG00000018646	Hbegf	0.823063	2.99993	1.07339	0.308387	0.620125	-6.5806	-0.20752
ENSRNOG00000009037	Sulf1	0.815164	6.78237	4.50386	0.00114477	0.0197374	-1.77983	-1.70471
ENSRNOG00000068479	ENSRNOG00000068479	0.813839	2.1314	2.06775	0.0656131	0.295895	-5.12815	-0.528862
ENSRNOG00000004642	Lmx1a	0.813223	1.76279	1.7488	0.110986	0.385391	-5.59879	-0.414099
ENSRNOG00000014361	Edn1	0.811542	6.25949	5.19008	0.000411007	0.00821018	-0.636609	-2.08565
ENSRNOG00000006735	Cdkn2b	0.810115	7.04766	5.66224	0.000211214	0.00457161	-0.0112552	-2.33993
ENSRNOG00000018358	Nt5dc2	0.809671	6.25788	4.11952	0.00209172	0.0322067	-2.35384	-1.49205
ENSRNOG00000020904	Cdc42ep2	0.808387	1.82507	2.27642	0.0461394	0.242518	-4.78042	-0.615255
ENSRNOG00000013874	Rplp1	0.80718	1.76292	2.57721	0.027608	0.182056	-4.28014	-0.739796
ENSRNOG00000033338	Gimap6	0.805351	1.35753	1.84682	0.0946245	0.354168	-5.4536	-0.450791
ENSRNOG00000021249	Ap5s1	0.804428	2.82559	2.82536	0.0180437	0.141311	-3.94705	-0.849824
ENSRNOG00000018770	Pmaip1	0.803996	2.64427	2.54478	0.0291855	0.188521	-4.39643	-0.724641
ENSRNOG00000003510	Fmo2	0.801589	4.57445	3.65101	0.00447667	0.0561534	-2.86887	-1.25062
ENSRNOG00000058522	Atosa	0.800791	2.99411	2.65081	0.0243361	0.168477	-4.27189	-0.77346
ENSRNOG00000019316	Sh3bp4	0.798711	7.29162	5.78752	0.000177947	0.00389807	0.151229	-2.40915
ENSRNOG00000020938	Ppp1r15a	0.798103	8.27024	6.20782	0.00010171	0.00234469	0.692179	-2.62991
ENSRNOG00000007561	Glb1l2	0.798102	3.27728	3.05448	0.0121985	0.110187	-3.63414	-0.957868
ENSRNOG00000018131	Slc16a4	0.796463	1.923	2.23827	0.0492234	0.250791	-4.84514	-0.600689
ENSRNOG00000020918	Ccnd1	0.792038	8.23827	6.29492	9.08463e-05	0.00211796	0.814583	-2.67408
ENSRNOG00000024257	Irgc	0.789418	2.23771	2.32371	0.0425751	0.233248	-4.72199	-0.632183
ENSRNOG00000030689	Ms4a6c	0.788067	4.87169	4.20129	0.00183685	0.029123	-1.99823	-1.53576
ENSRNOG00000040287	Cyp1b1	0.787785	6.18776	4.40163	0.00134117	0.0224826	-1.8785	-1.64815
ENSRNOG00000027257	Gmip	0.787015	3.37503	2.77707	0.0195999	0.14912	-4.12901	-0.826464
ENSRNOG00000047699	Snai2	0.781333	5.88701	5.01583	0.000529704	0.0102647	-0.85682	-1.98865
ENSRNOG00000006740	Castor1	0.780564	2.65846	2.03476	0.0693342	0.304055	-5.22978	-0.517048
ENSRNOG00000059876	Fsd1l	0.777732	2.21508	2.29846	0.0444434	0.238707	-4.76113	-0.622135
ENSRNOG00000063418	ENSRNOG00000063418	0.776276	1.36719	2.48298	0.032442	0.199333	-4.43768	-0.70042
ENSRNOG00000066609	ENSRNOG00000066609	0.768442	1.93012	2.49527	0.0317666	0.197938	-4.42118	-0.70347
ENSRNOG00000039856	Lrrc73	0.766671	2.76779	2.52161	0.0303667	0.192854	-4.45217	-0.714771
ENSRNOG00000000906	Medag	0.764855	4.62942	3.69486	0.0041643	0.0532666	-2.80519	-1.27355
ENSRNOG00000004500	Myc	0.763701	5.27945	3.40395	0.00675454	0.0752542	-3.42395	-1.12347
ENSRNOG00000059880	Rubcn	0.763065	1.28047	2.49149	0.0319728	0.198334	-4.4255	-0.702603
ENSRNOG00000059837	Cdkn2a	0.76297	2.87826	2.52191	0.0303511	0.192854	-4.46919	-0.714771
ENSRNOG00000021139	Esrra	0.760377	4.70983	2.61089	0.02606	0.175586	-4.68358	-0.755511
ENSRNOG00000012929	Wsb1	0.756946	5.24932	4.17144	0.00192587	0.0302513	-2.11628	-1.51926
ENSRNOG00000029707	Mt-nd4	0.755892	11.7525	5.53484	0.000251993	0.00537724	-0.372886	-2.26944
ENSRNOG00000063083	ENSRNOG00000063083	0.753464	9.72613	6.14667	0.000110171	0.00252947	0.558819	-2.59697
ENSRNOG00000000777	RT1-S3	0.752024	3.71927	3.18025	0.00985072	0.0969991	-3.50731	-1.01323
ENSRNOG00000052981	LOC108351606	0.751684	3.20615	2.85169	0.0172484	0.137457	-3.96875	-0.861835
ENSRNOG00000026517	Vrk3	0.750388	5.95518	4.28741	0.00160349	0.026202	-2.03584	-1.58167
ENSRNOG00000019041	Psme1	0.748565	3.93416	2.93624	0.0149257	0.12708	-3.97188	-0.895924
ENSRNOG00000058186	Errfi1	0.747445	4.82752	3.92361	0.00286579	0.0410582	-2.45484	-1.3866
ENSRNOG00000030776	Sytl2	0.745886	3.3232	2.29177	0.0449514	0.23918	-4.93426	-0.621274
ENSRNOG00000003802	Pttg1	0.744392	1.91257	2.19349	0.0530994	0.263868	-4.9155	-0.578614
ENSRNOG00000022305	Abcc1	0.743751	1.60401	2.09032	0.0631764	0.2901	-5.0748	-0.537453
ENSRNOG00000037198	Usp18	0.743727	5.73329	4.65506	0.000908203	0.0162136	-1.40523	-1.79012
ENSRNOG00000004400	Avpr1a	0.739226	7.38675	5.27166	0.000365522	0.00743255	-0.624327	-2.12886
ENSRNOG00000023334	Parp14	0.738981	3.16097	2.15685	0.0564872	0.272855	-5.12104	-0.564068
ENSRNOG00000016460	Clu	0.735685	10.2841	5.96693	0.000139741	0.00313691	0.289302	-2.5035
ENSRNOG00000009291	Dnase1l3	0.733789	2.62229	2.10558	0.061578	0.286453	-5.11202	-0.542946
ENSRNOG00000048320	Ndufa11	0.7332	1.07235	2.29621	0.0446135	0.239154	-4.75423	-0.621322
ENSRNOG00000007002	Lif	0.733111	3.70257	3.06077	0.0120685	0.10934	-3.70999	-0.961221
ENSRNOG00000002895	Nagpa	0.732717	5.61979	4.22292	0.00177506	0.0284417	-2.09275	-1.54604
ENSRNOG00000000481	Cuta	0.730431	2.12332	2.17457	0.0548237	0.2689	-4.9546	-0.570409
ENSRNOG00000049517	Tnfaip3	0.73021	2.10485	2.13195	0.0589077	0.279557	-5.02184	-0.553529
ENSRNOG00000059875	Zfyve26	0.729613	3.14035	2.27621	0.0461558	0.242518	-4.92375	-0.615255
ENSRNOG00000017108	Syngr1	0.729385	5.53515	3.95906	0.00270611	0.0392642	-2.52035	-1.406
ENSRNOG00000026644	Glipr1	0.728968	4.9473	3.40841	0.00670421	0.0748774	-3.35686	-1.12565
ENSRNOG00000014887	Homez	0.727206	2.84161	2.33424	0.0418191	0.231113	-4.77493	-0.636175
ENSRNOG00000022748	Tmem126a	0.726035	2.90524	2.47786	0.0327269	0.20027	-4.54729	-0.698384
ENSRNOG00000062594	ENSRNOG00000062594	0.724943	2.35096	2.39009	0.0380214	0.219209	-4.61929	-0.659141
ENSRNOG00000066847	Gnrh1	0.721727	2.26515	1.93836	0.0813877	0.327531	-5.33515	-0.484748
ENSRNOG00000024553	Cyb5d2	0.720291	3.13993	2.32471	0.0425028	0.233248	-4.84431	-0.632183
ENSRNOG00000000961	Glt1d1	0.720254	1.58214	2.32169	0.0427217	0.23365	-4.70141	-0.631434
ENSRNOG00000008922	Trim14	0.720024	1.23519	2.1347	0.0586351	0.278994	-5.01048	-0.554406
ENSRNOG00000036827	Ppp1r1a	0.718652	2.72716	2.23476	0.049517	0.25158	-4.91916	-0.599324
ENSRNOG00000007372	Casp1	0.71482	4.25727	3.37973	0.00703473	0.076865	-3.27389	-1.11427
ENSRNOG00000060329	Emb	0.713996	4.97788	3.95972	0.00270323	0.0392642	-2.42262	-1.406
ENSRNOG00000027498	Engase	0.712048	3.49887	2.67788	0.0232326	0.163331	-4.32458	-0.786932
ENSRNOG00000022838	Cnksr1	0.710215	1.48358	1.88887	0.0883139	0.340817	-5.38759	-0.467479
ENSRNOG00000020901	S1pr5	0.708945	1.40651	2.06341	0.0660912	0.297048	-5.11918	-0.527173
ENSRNOG00000014287	Stk11	0.70833	2.19872	2.27957	0.0458929	0.24205	-4.78841	-0.616095
ENSRNOG00000036816	Wls	0.707002	8.07539	4.90283	0.000625899	0.0118256	-1.2379	-1.92718
ENSRNOG00000018217	Syt5	0.706238	2.26107	1.95074	0.0797369	0.324701	-5.31493	-0.488516
ENSRNOG00000063205	ENSRNOG00000063205	0.70563	1.42806	1.71381	0.117426	0.397103	-5.64769	-0.401097
ENSRNOG00000018969	Gpatch4	0.705394	1.48358	1.67048	0.125869	0.409781	-5.7088	-0.387448
ENSRNOG00000053172	Ssr4	0.703789	2.84389	1.92066	0.0838038	0.331385	-5.43374	-0.479667
ENSRNOG00000052810	Cyp2c11	0.703035	1.67393	2.13268	0.0588354	0.279518	-5.00708	-0.55359
ENSRNOG00000032394	Tymp	0.702026	1.89135	2.02387	0.070607	0.306862	-5.18278	-0.513057
ENSRNOG00000008138	Jhy	0.701121	2.56707	2.23164	0.0497798	0.252491	-4.9017	-0.597755
ENSRNOG00000001611	Rpl24	0.699144	1.30493	1.50957	0.162174	0.459706	-5.93511	-0.33752
ENSRNOG00000039559	Fam219a	0.69888	2.96727	2.36626	0.0395986	0.22445	-4.74365	-0.648881
ENSRNOG00000052445	Kdm7a	0.698337	1.6717	2.08133	0.0641365	0.293082	-5.0885	-0.533011
ENSRNOG00000036571	Ces2c	0.697804	6.22177	4.34413	0.00146705	0.0242803	-1.97883	-1.61475
ENSRNOG00000042592	Rgs10	0.696734	1.8977	1.85891	0.0927683	0.350402	-5.43597	-0.455433
ENSRNOG00000033235	Relb	0.696032	3.15753	2.22832	0.0500602	0.253346	-5.00523	-0.596286
ENSRNOG00000002240	Slc49a4	0.69542	4.69194	2.49756	0.0316427	0.197782	-4.87288	-0.703813
ENSRNOG00000067628	Or2a5	0.694326	4.71928	2.88308	0.0163462	0.133101	-4.22104	-0.875818
ENSRNOG00000019822	Gadd45b	0.693552	3.79348	2.59809	0.0266378	0.177472	-4.52184	-0.75087
ENSRNOG00000063718	LOC108351200	0.693102	4.98019	3.84559	0.00325305	0.0450411	-2.61607	-1.34639
ENSRNOG00000008452	Eid1	0.687632	9.58666	3.90779	0.00294024	0.0417947	-2.9209	-1.37888
ENSRNOG00000000175	Mier2	0.685161	2.15001	2.19251	0.0531876	0.264017	-4.92565	-0.578369
ENSRNOG00000018825	Dcaf11	0.684051	5.40075	3.79666	0.00352352	0.047491	-2.77388	-1.32339
ENSRNOG00000000105	Cplx2	0.682133	3.59443	2.68902	0.022793	0.161871	-4.32601	-0.79083
ENSRNOG00000046112	Dedd2	0.681276	2.94066	2.44224	0.0347823	0.207663	-4.61283	-0.68264
ENSRNOG00000038622	Nat14	0.679637	2.24098	1.37746	0.198501	0.507243	-6.12321	-0.294784
ENSRNOG00000016935	Mapk1ip1	0.677877	5.09134	3.47836	0.00596367	0.069273	-3.26408	-1.15944
ENSRNOG00000014117	Hmox1	0.67703	7.34305	4.95929	0.000575698	0.0110849	-1.1044	-1.95527
ENSRNOG00000017309	Rsrp1	0.67458	5.85113	4.21361	0.0018014	0.0287115	-2.1444	-1.54194
ENSRNOG00000016414	Slc22a17	0.672358	6.18551	3.99308	0.00256162	0.0375305	-2.55872	-1.42562
ENSRNOG00000017938	Btaf1	0.671204	3.59189	2.69465	0.0225741	0.161062	-4.31632	-0.793006
ENSRNOG00000063613	Chid1	0.670366	2.16377	2.11506	0.060605	0.283957	-5.04985	-0.546748
ENSRNOG00000002664	Emp2	0.667798	5.44392	4.00963	0.00249426	0.0367214	-2.42149	-1.43508
ENSRNOG00000004603	Srgap1	0.667049	1.4757	2.04316	0.068369	0.302036	-5.14954	-0.519941
ENSRNOG00000005228	Gnptab	0.665423	2.81506	1.94995	0.0798413	0.324701	-5.38396	-0.488516
ENSRNOG00000048282	Mpnd	0.663319	6.86374	4.04507	0.0023562	0.0353041	-2.54828	-1.45217
ENSRNOG00000025581	Vwa2	0.661507	5.41656	3.87684	0.00309176	0.0432037	-2.64094	-1.36448
ENSRNOG00000061607	Lmbr1l	0.660027	2.87651	1.99545	0.0740312	0.313475	-5.32383	-0.503796
ENSRNOG00000017839	Ercc1	0.659184	5.53607	3.10776	0.011141	0.104377	-3.98162	-0.981393
ENSRNOG00000010952	Ift122	0.658886	4.57932	3.25373	0.0086986	0.0894418	-3.55499	-1.04846
ENSRNOG00000005615	Gadd45a	0.656519	7.60746	3.80128	0.00349701	0.0472643	-3.02204	-1.32547
ENSRNOG00000018773	Mtrf1l	0.655866	4.04535	2.82072	0.0181877	0.141948	-4.19492	-0.84787
ENSRNOG00000009548	Fpgt	0.655565	4.32306	3.05141	0.0122623	0.110654	-3.85405	-0.956034
ENSRNOG00000037627	Trappc1	0.65549	1.81274	1.92778	0.0828239	0.329707	-5.3282	-0.481872
ENSRNOG00000015906	Tgif1	0.654767	7.93774	5.0713	0.000488377	0.00954903	-0.968074	-2.02004
ENSRNOG00000003504	Thsd8	0.653195	2.60703	2.05408	0.0671318	0.299594	-5.18984	-0.523466
ENSRNOG00000018647	Mrpl20	0.653015	1.5488	1.97065	0.0771461	0.319023	-5.2612	-0.496178
ENSRNOG00000000809	Atat1	0.652817	2.02588	1.9985	0.0736558	0.312465	-5.22529	-0.505198
ENSRNOG00000010214	Scrn2	0.65276	1.81227	2.09049	0.0631586	0.2901	-5.07485	-0.537453
ENSRNOG00000008057	Krt7	0.652465	10.9652	4.83306	0.000694456	0.0129068	-1.43634	-1.88918
ENSRNOG00000014901	Uggt1	0.651714	4.20172	2.86757	0.0167858	0.135195	-4.14641	-0.869038
ENSRNOG00000002750	Rc3h1	0.649468	1.77885	2.00883	0.0724	0.309569	-5.20235	-0.509242
ENSRNOG00000000839	Nfkbil1	0.647016	2.46593	1.99775	0.0737482	0.31268	-5.25993	-0.5049
ENSRNOG00000017132	Snx30	0.646608	3.67174	2.50793	0.0310862	0.19619	-4.64946	-0.707322
ENSRNOG00000016965	Anapc1	0.643813	3.32786	2.38826	0.0381407	0.219581	-4.77747	-0.658405
ENSRNOG00000014779	Pdcd4	0.643668	7.07241	4.22378	0.00177266	0.0284417	-2.2697	-1.54604
ENSRNOG00000023233	Zfp658	0.643283	2.28111	1.97659	0.076389	0.31764	-5.27473	-0.498065
ENSRNOG00000004471	Polr3h	0.643272	4.2194	2.45657	0.0339406	0.205479	-4.84912	-0.687232
ENSRNOG00000006632	Rps6ka3	0.642985	4.33598	2.85451	0.0171653	0.13701	-4.19606	-0.863249
ENSRNOG00000032930	Trim26	0.641509	2.57803	2.20202	0.0523393	0.261956	-4.94989	-0.581771
ENSRNOG00000070156	ENSRNOG00000070156	0.639783	7.11435	3.60479	0.00483241	0.0594251	-3.32003	-1.22603
ENSRNOG00000011214	Polr2f	0.639359	2.97439	2.30734	0.0437775	0.236602	-4.84173	-0.625982
ENSRNOG00000016330	Rbm12b	0.638223	0.755479	1.03996	0.322921	0.634303	-6.51076	-0.197704
ENSRNOG00000052207	Rps15al4	0.637278	1.74411	2.04964	0.0676319	0.300416	-5.13796	-0.522277
ENSRNOG00000009199	Accs	0.636717	3.0761	2.38317	0.0384732	0.220496	-4.73592	-0.656599
ENSRNOG00000013304	Arg1	0.636673	1.72176	1.65392	0.129238	0.414794	-5.73057	-0.382167
ENSRNOG00000009217	Fbxo6	0.634677	2.93089	1.85124	0.0939418	0.352924	-5.5541	-0.452319
ENSRNOG00000009691	Lrrn2	0.634051	5.74096	3.70116	0.00412128	0.0530908	-2.992	-1.27498
ENSRNOG00000019552	Lsm7	0.633778	1.66448	1.52127	0.159253	0.455765	-5.91347	-0.341259
ENSRNOG00000015560	Emsy	0.633627	1.05404	1.07694	0.306873	0.618981	-6.46349	-0.208323
ENSRNOG00000003767	Rps6kc1	0.631856	4.38733	2.95253	0.0145159	0.124311	-4.03773	-0.905491
ENSRNOG00000008829	Sorbs3	0.6315	2.05351	1.59865	0.141073	0.431939	-5.81627	-0.364578
ENSRNOG00000010205	Mturn	0.631122	3.6535	2.50407	0.0312919	0.19672	-4.65225	-0.706152
ENSRNOG00000014243	Pear1	0.630862	3.72114	2.54033	0.0294085	0.189108	-4.60552	-0.723291
ENSRNOG00000056637	Abhd16a	0.629274	2.67126	2.10338	0.0618059	0.286856	-5.12042	-0.542335
ENSRNOG00000010284	St3gal5	0.628999	5.75934	3.21603	0.00927127	0.0933393	-3.83002	-1.02994
ENSRNOG00000016782	Tnfrsf8	0.628963	2.63239	1.85957	0.0926682	0.350394	-5.49288	-0.455443
ENSRNOG00000019568	Jund	0.628865	7.74275	3.50846	0.00567151	0.0666255	-3.53253	-1.17636
ENSRNOG00000026490	Dnm3	0.628099	2.78466	2.05128	0.0674468	0.300073	-5.22074	-0.522774
ENSRNOG00000003546	Tnfrsf12a	0.627293	7.47012	3.20211	0.00949243	0.0946564	-4.044	-1.02385
ENSRNOG00000055779	Tdrd7	0.627101	4.44439	2.01946	0.0711277	0.307473	-5.60634	-0.512193
ENSRNOG00000003533	Clcn4	0.626329	1.86182	1.66978	0.12601	0.409781	-5.7098	-0.387448
ENSRNOG00000001245	Pcbp3	0.626314	7.65067	4.47783	0.00119171	0.0204303	-1.89633	-1.68973
ENSRNOG00000033528	Tll1	0.623287	3.37223	2.30737	0.0437752	0.236602	-4.92031	-0.625982
ENSRNOG00000042771	Apol3	0.620879	1.85587	1.96283	0.0781544	0.321298	-5.27434	-0.493093
ENSRNOG00000022921	Dact2	0.620776	3.09354	2.17329	0.0549424	0.269191	-5.08227	-0.569939
ENSRNOG00000003400	Fmo4	0.619861	5.75785	3.71319	0.00404051	0.0521706	-2.9743	-1.28257
ENSRNOG00000018440	Arfip2	0.619848	4.13517	2.87447	0.0165887	0.134324	-4.12149	-0.871846
ENSRNOG00000049714	Asap3	0.619151	2.15465	1.84965	0.0941871	0.353449	-5.4583	-0.451673
ENSRNOG00000017954	Prelid3a	0.619125	2.56596	1.81696	0.0993575	0.364072	-5.54708	-0.438813
ENSRNOG00000010580	Acot7	0.618706	6.24471	3.49598	0.0057908	0.0675892	-3.4143	-1.17012
ENSRNOG00000049179	Pidd1	0.61827	1.45085	1.79887	0.10233	0.369412	-5.5227	-0.432489
ENSRNOG00000039300	Ahcyl2	0.617969	5.46175	3.39032	0.00691075	0.0762371	-3.48155	-1.11783
ENSRNOG00000021750	Id1	0.61652	4.05267	2.38589	0.0382953	0.21995	-4.93325	-0.657677
ENSRNOG00000023746	Tmem39b	0.616178	3.76811	2.39225	0.0378817	0.218821	-4.8635	-0.65991
ENSRNOG00000000827	Ier3	0.615131	2.95688	1.94722	0.0802031	0.325733	-5.41261	-0.487138
ENSRNOG00000006460	Amdhd2	0.614736	0.205711	0.748091	0.471683	0.749945	-6.79356	-0.12497
ENSRNOG00000066893	Bcas3	0.613975	5.23964	3.32269	0.00774305	0.0822152	-3.56027	-1.08505
ENSRNOG00000008680	Loxl1	0.613837	9.75086	4.79493	0.000735264	0.0134982	-1.46651	-1.86972
ENSRNOG00000017489	Gse1	0.612612	2.37801	1.97236	0.076928	0.318726	-5.28898	-0.496582
ENSRNOG00000025497	Tmem249	0.610249	5.40557	3.61004	0.00479052	0.0593052	-3.09443	-1.22691
ENSRNOG00000007587	Tcp11l2	0.610241	2.1607	1.97938	0.0760354	0.31675	-5.26036	-0.499283
ENSRNOG00000016576	Carmil1	0.609001	1.6956	0.880329	0.399403	0.697476	-6.64113	-0.156471
ENSRNOG00000020608	Ppan	0.608877	5.55284	3.56246	0.00518405	0.0619422	-3.20041	-1.20801
ENSRNOG00000033772	Serpinb9	0.607092	9.79185	5.02234	0.000524667	0.0101889	-1.10952	-1.99187
ENSRNOG00000019243	Glb1l	0.607064	6.94322	4.2828	0.00161515	0.0263449	-2.16041	-1.5793
ENSRNOG00000018517	Trim21	0.606058	2.7466	1.80259	0.101712	0.367655	-5.59493	-0.43456
ENSRNOG00000028641	Brpf3	0.604121	1.66151	1.87529	0.090308	0.345134	-5.40566	-0.462012
ENSRNOG00000011300	Lama3	0.603957	4.74873	2.59775	0.0266531	0.177472	-4.71621	-0.75087
ENSRNOG00000011617	Dguok	0.603469	2.52037	2.00287	0.0731222	0.31103	-5.25743	-0.507198
ENSRNOG00000030371	Mt-co2	0.602802	8.95334	2.41813	0.0362445	0.212889	-5.45901	-0.671846
ENSRNOG00000034246	Rps27a-ps1	0.602621	1.80639	1.5208	0.159369	0.455765	-5.91465	-0.341259
ENSRNOG00000024793	Kctd21	0.602552	2.7173	1.83148	0.0970297	0.359442	-5.54738	-0.444371
ENSRNOG00000020552	Fosl1	0.60245	7.1746	3.47472	0.00600002	0.0694944	-3.54938	-1.15805
ENSRNOG00000049128	Nktr	0.602318	2.10754	1.79867	0.102363	0.369412	-5.53108	-0.432489
ENSRNOG00000002210	Hsd17b11	0.600535	7.82723	4.60477	0.000980549	0.0172672	-1.70121	-1.76278
ENSRNOG00000007728	Gsdmd	0.599553	5.84148	3.71954	0.00399853	0.0518039	-2.97632	-1.28564
ENSRNOG00000016443	Vps13d	0.599356	2.8976	2.09449	0.0627363	0.289545	-5.17164	-0.538284
ENSRNOG00000054625	Fhod1	0.597353	6.10995	3.49122	0.00583693	0.06804	-3.40527	-1.16724
ENSRNOG00000012716	Chd2	0.59695	3.33423	2.03234	0.0696153	0.304408	-5.35545	-0.516545
ENSRNOG00000018785	Slc16a13	0.596697	5.23691	3.20583	0.00943283	0.094422	-3.762	-1.02493
ENSRNOG00000062573	Cd151	0.596301	7.59911	4.47302	0.0012006	0.0204667	-1.90114	-1.68895
ENSRNOG00000019484	Slc6a9	0.59624	1.84003	1.83434	0.0965765	0.358369	-5.4686	-0.44567
ENSRNOG00000005861	Hsd11b1	0.596225	3.47891	2.32564	0.0424356	0.2331	-4.91318	-0.632458
ENSRNOG00000054626	Rps8	0.595968	2.78308	2.08887	0.0633303	0.290659	-5.16072	-0.536616
ENSRNOG00000059857	Rnd1	0.595616	4.85622	3.20467	0.00945143	0.0945038	-3.69355	-1.02455
ENSRNOG00000004111	Soat1	0.595154	8.78328	4.8415	0.000685756	0.0128229	-1.36292	-1.89201
ENSRNOG00000002045	Anxa3	0.594728	6.90889	4.25344	0.00169158	0.0273456	-2.2058	-1.56311
ENSRNOG00000019536	Smim3	0.593985	7.01494	4.27119	0.00164492	0.0267344	-2.18643	-1.57293
ENSRNOG00000069976	LOC100911320	0.591784	2.48275	1.8679	0.0914104	0.347685	-5.45944	-0.458814
ENSRNOG00000020384	Fam13b	0.590358	4.26216	2.74729	0.0206264	0.15251	-4.36577	-0.816702
ENSRNOG00000018325	Cnppd1	0.590075	6.27801	3.60528	0.00482851	0.0594251	-3.231	-1.22603
ENSRNOG00000017758	Ns5atp4	0.590059	2.23118	1.91245	0.0849473	0.333357	-5.36756	-0.47709
ENSRNOG00000009514	Mme	0.588522	5.81312	3.75163	0.00379322	0.050001	-2.91758	-1.30102
ENSRNOG00000029470	Trp53rka	0.588492	5.49386	3.55094	0.00528421	0.0629731	-3.21082	-1.20084
ENSRNOG00000018326	Pgls	0.587238	4.2351	2.60718	0.0262261	0.176181	-4.59921	-0.754041
ENSRNOG00000052721	Kdm6a	0.586948	0.792411	1.15793	0.273879	0.586572	-6.38341	-0.231679
ENSRNOG00000061587	Metap1d	0.586399	2.96161	1.6954	0.12095	0.403124	-5.78879	-0.394561
ENSRNOG00000013018	Eda2r	0.586059	2.70428	1.94179	0.0809263	0.326699	-5.37782	-0.485852
ENSRNOG00000007118	Eva1a	0.585366	6.05137	3.79654	0.00352425	0.047491	-2.87487	-1.32339
ENSRNOG00000018294	Hspa5	0.584966	11.7892	4.833	0.000694513	0.0129068	-1.45299	-1.88918
ENSRNOG00000021102	Scn1b	0.584754	2.10633	1.3303	0.213045	0.523965	-6.17002	-0.280698
ENSRNOG00000019357	Tax1bp3	0.582154	8.23971	3.7267	0.00395177	0.0514183	-3.18374	-1.28888
ENSRNOG00000009278	Ift88	0.582137	1.36425	1.63221	0.133776	0.421547	-5.76529	-0.375154
ENSRNOG00000068913	Mpzl3	0.581084	4.28276	2.70838	0.0220491	0.15908	-4.43648	-0.798384
ENSRNOG00000020652	Tgfb1	0.581076	6.31777	2.8999	0.0158825	0.131183	-4.45444	-0.882123
ENSRNOG00000068956	Rpl8-ps7	0.580669	1.36611	1.2687	0.233368	0.545186	-6.23905	-0.263455
ENSRNOG00000048580	Trip6	0.579832	6.50816	3.9824	0.00260606	0.0381199	-2.61706	-1.41885
ENSRNOG00000008432	Slc22a5	0.578726	4.18783	2.42886	0.0355865	0.20984	-4.88987	-0.678111
ENSRNOG00000022210	Alox12b	0.578469	1.81613	1.18746	0.262565	0.578335	-6.32912	-0.237821
ENSRNOG00000016991	Arl2bp	0.578142	7.47212	2.50023	0.0314985	0.19736	-5.2513	-0.704741
ENSRNOG00000028865	Kprp	0.578004	2.64997	1.91999	0.0838969	0.331385	-5.40255	-0.479667
ENSRNOG00000063679	Samd9l	0.576352	6.13166	3.46331	0.0061155	0.0701765	-3.4565	-1.15381
ENSRNOG00000001151	Sirt4	0.576113	1.26705	1.86748	0.0914739	0.347685	-5.42499	-0.458814
ENSRNOG00000010746	Rpl32	0.575443	3.24987	2.20913	0.0517132	0.259683	-5.05594	-0.585557
ENSRNOG00000006698	Rab33a	0.574626	3.0854	1.89516	0.0874034	0.339311	-5.51697	-0.469402
ENSRNOG00000012790	Lrit1	0.574221	4.80818	2.50965	0.0309948	0.196156	-4.87698	-0.707398
ENSRNOG00000011573	Csad	0.572662	1.56953	1.60325	0.140051	0.430114	-5.80121	-0.366417
ENSRNOG00000049223	Vipas39	0.572344	5.5872	3.12284	0.010859	0.102352	-3.96504	-0.989903
ENSRNOG00000002879	Psen2	0.572166	2.02674	1.33279	0.212255	0.523548	-6.16268	-0.281043
ENSRNOG00000021312	Dnaaf5	0.571512	3.94617	2.12415	0.0596855	0.282185	-5.3389	-0.549466
ENSRNOG00000010208	Timp1	0.571094	2.36906	1.50746	0.162706	0.460399	-5.96138	-0.336866
ENSRNOG00000051135	Tug1	0.570968	4.93949	3.08995	0.0114835	0.106558	-3.90791	-0.972414
ENSRNOG00000000157	Atg12	0.567837	7.32373	3.76301	0.00372312	0.0491485	-3.06739	-1.30849
ENSRNOG00000003536	Rufy1	0.567363	4.16994	2.67561	0.0233232	0.16384	-4.46976	-0.785579
ENSRNOG00000001989	Alcam	0.566774	5.77365	3.34754	0.00742582	0.0799819	-3.60577	-1.09701
ENSRNOG00000031135	Smarcc2	0.566673	3.55332	2.0187	0.0712188	0.307473	-5.42323	-0.512193
ENSRNOG00000003149	Farsa	0.565564	6.44299	3.78895	0.00356825	0.0479414	-2.93734	-1.31929
ENSRNOG00000030721	Fbrsl1	0.563456	2.84227	1.87764	0.0899603	0.344465	-5.49814	-0.462855
ENSRNOG00000025864	Lemd2	0.56094	3.54404	1.86363	0.0920528	0.349034	-5.66008	-0.457132
ENSRNOG00000006403	Nectin1	0.560669	4.42729	2.71713	0.0217209	0.157338	-4.45075	-0.803168
ENSRNOG00000049828	Crlf2	0.559161	4.37892	2.67384	0.0233941	0.164211	-4.51508	-0.784597
ENSRNOG00000018379	Zfp688	0.558811	3.53564	2.05037	0.0675495	0.300297	-5.37017	-0.522449
ENSRNOG00000059344	Tpcn1	0.558356	6.33153	3.26793	0.00849232	0.0879188	-3.81958	-1.05592
ENSRNOG00000063864	Zmat3	0.557321	4.57102	2.85894	0.0170355	0.136479	-4.23587	-0.864933
ENSRNOG00000030644	Mt-nd1	0.556748	10.4512	3.0667	0.0119471	0.108565	-4.39198	-0.964309
ENSRNOG00000023991	Rab20	0.556274	5.29219	2.79208	0.0191025	0.146938	-4.48659	-0.832865
ENSRNOG00000067317	Cmtm7	0.556269	5.73478	2.90856	0.0156489	0.130227	-4.35918	-0.8853
ENSRNOG00000014338	Slc25a25	0.555892	4.51614	2.44312	0.0347299	0.207663	-4.93206	-0.68264
ENSRNOG00000000464	Rxrb	0.555365	4.76466	2.51226	0.0308562	0.195416	-4.86451	-0.709041
ENSRNOG00000019667	Ppfibp2	0.555153	1.6976	1.72034	0.116199	0.3956	-5.63411	-0.402744
ENSRNOG00000018796	Herpud1	0.555132	7.87937	4.06631	0.00227734	0.0345371	-2.5913	-1.46171
ENSRNOG00000003515	Ephx1	0.554713	0.962095	1.26338	0.235195	0.547428	-6.25703	-0.261673
ENSRNOG00000015335	Rpl13	0.553976	1.59932	1.61555	0.137355	0.426269	-5.78354	-0.370316
ENSRNOG00000010512	Yipf1	0.553319	2.01774	1.00764	0.337455	0.644834	-6.52562	-0.190552
ENSRNOG00000008193	Cd46	0.553041	3.25979	2.02777	0.0701487	0.305855	-5.34734	-0.514484
ENSRNOG00000023548	Sned1	0.552876	2.12893	1.79821	0.10244	0.369543	-5.5311	-0.432335
ENSRNOG00000023318	Tigd3	0.552831	1.33546	1.33569	0.211339	0.523039	-6.15861	-0.281466
ENSRNOG00000004001	Osgepl1	0.550971	3.5438	2.24538	0.0486338	0.249045	-5.05892	-0.603721
ENSRNOG00000020300	Lsp1	0.550082	5.39797	2.62866	0.0252779	0.171977	-4.78454	-0.76453
ENSRNOG00000009513	Akr1b1	0.549783	10.4134	3.46631	0.0060849	0.0701193	-3.69917	-1.15416
ENSRNOG00000007152	Bhlhe40	0.54954	5.36921	1.14904	0.277358	0.591154	-6.97872	-0.228299
ENSRNOG00000010890	Bmp1	0.54875	6.05132	3.38086	0.0070214	0.076865	-3.58833	-1.11427
ENSRNOG00000029179	Cyp2d3	0.547829	4.29258	2.60989	0.0261047	0.175684	-4.6066	-0.755268
ENSRNOG00000065430	Zfp958	0.547555	1.45129	1.15813	0.2738	0.586572	-6.36435	-0.231679
ENSRNOG00000004659	Creld2	0.546303	6.82169	3.1002	0.011285	0.105432	-4.16471	-0.977026
ENSRNOG00000014142	Ogfrl1	0.546004	4.76795	2.40058	0.0373473	0.216701	-5.05239	-0.66414
ENSRNOG00000028436	Rprml	0.546002	3.80234	2.35979	0.0400375	0.225668	-4.92568	-0.64653
ENSRNOG00000037339	Siglec10	0.545284	3.24385	1.92029	0.0838548	0.331385	-5.51087	-0.479667
ENSRNOG00000033372	Klhl24	0.54426	5.1202	3.07357	0.0118083	0.107735	-3.97048	-0.967641
ENSRNOG00000014529	Ube2q2	0.543455	4.11442	2.32144	0.0427396	0.23365	-5.05346	-0.631434
ENSRNOG00000043328	Chmp2a	0.542929	2.52728	1.55394	0.15134	0.445487	-5.91641	-0.351165
ENSRNOG00000007842	Aup1	0.542916	8.00088	3.84749	0.00324301	0.0449708	-2.96712	-1.34707
ENSRNOG00000015109	Ubxn8	0.542787	5.55437	3.16593	0.0100928	0.0984214	-3.88581	-1.00691
ENSRNOG00000018740	Ugt1a8	0.540115	9.42902	4.50225	0.00114762	0.0197491	-1.92816	-1.70445
ENSRNOG00000014259	Mycl	0.540057	1.86293	1.62753	0.134773	0.422067	-5.76741	-0.374618
ENSRNOG00000047575	Dhx34	0.53975	3.31852	2.01356	0.0718308	0.308332	-5.38202	-0.510982
ENSRNOG00000018998	Yipf3	0.539382	6.52336	3.59788	0.00488809	0.059744	-3.27344	-1.22371
ENSRNOG00000018421	Aen	0.53871	6.85999	3.09182	0.0114472	0.106476	-4.18309	-0.972748
ENSRNOG00000005377	Tmem11	0.538087	4.87111	2.41163	0.0366493	0.214019	-5.05421	-0.669547
ENSRNOG00000069117	Mmgt2	0.537668	2.97608	1.72648	0.115056	0.392864	-5.74671	-0.405758
ENSRNOG00000010461	Gpx8	0.5373	9.00089	3.12727	0.0107775	0.10189	-4.24518	-0.991867
ENSRNOG00000000891	LOC102548389	0.536474	3.09162	1.82248	0.0984658	0.36251	-5.6278	-0.44068
ENSRNOG00000016677	Csnk1g3	0.536095	5.86409	3.13794	0.0105839	0.100958	-3.98222	-0.99586
ENSRNOG00000012274	Ddi2	0.535988	4.42526	2.33251	0.0419422	0.231512	-5.09834	-0.635427
ENSRNOG00000070930	Hilpda	0.534861	4.05806	2.03902	0.0688428	0.302635	-5.4984	-0.519081
ENSRNOG00000002470	Ifi47	0.534478	2.4128	1.65435	0.12915	0.414794	-5.76282	-0.382167
ENSRNOG00000043342	Gpr15lg	0.534167	4.82692	2.37881	0.03876	0.221177	-5.1004	-0.65526
ENSRNOG00000016364	Gba2	0.533978	3.20751	1.91572	0.0844911	0.332429	-5.51051	-0.478301
ENSRNOG00000001250	Lfng	0.533385	6.72448	3.5141	0.00561846	0.0661127	-3.43926	-1.17972
ENSRNOG00000051531	Ctu2	0.532656	3.09723	1.98361	0.0755036	0.315936	-5.38336	-0.500401
ENSRNOG00000000034	Nuak2	0.532019	7.84955	3.59963	0.00487391	0.0596511	-3.38271	-1.22438
ENSRNOG00000004971	Txlng	0.529635	2.98537	1.84409	0.0950495	0.354442	-5.57482	-0.450454
ENSRNOG00000069449	LOC102555289	0.529074	3.56289	2.13728	0.0583816	0.278702	-5.23806	-0.554861
ENSRNOG00000000043	Idua	0.528994	6.05148	3.03196	0.0126757	0.113481	-4.19217	-0.945077
ENSRNOG00000014065	Zfp653	0.528413	2.23437	1.56585	0.148542	0.443382	-5.86919	-0.353222
ENSRNOG00000018186	Lamtor5	0.527596	2.76126	1.30236	0.222074	0.532943	-6.27646	-0.273319
ENSRNOG00000031766	Mt-cyb	0.527498	12.9472	2.93705	0.0149049	0.127042	-4.66535	-0.896052
ENSRNOG00000024846	Ier5l	0.526184	1.8051	1.37915	0.197996	0.506238	-6.0979	-0.295645
ENSRNOG00000005335	Galnt13	0.525723	2.50497	1.57547	0.146316	0.440776	-5.8837	-0.355782
ENSRNOG00000051197	LOC120097345	0.525385	4.4482	1.97438	0.0766702	0.318371	-5.67898	-0.497067
ENSRNOG00000050473	Rps27l	0.525217	2.58734	1.60851	0.138892	0.428253	-5.84917	-0.368299
ENSRNOG00000021032	Sphk2	0.524901	3.62412	2.00467	0.0729037	0.310909	-5.46109	-0.507367
ENSRNOG00000012017	Otulin	0.524355	5.86565	2.39899	0.0374488	0.217047	-5.24702	-0.663446
ENSRNOG00000011439	Grk5	0.52403	1.803	1.69297	0.121421	0.403894	-5.67346	-0.393733
ENSRNOG00000064054	ENSRNOG00000064054	0.522777	1.74789	1.40482	0.190457	0.494474	-6.06478	-0.305856
ENSRNOG00000008222	Timm9	0.521908	2.28899	1.70969	0.118206	0.398009	-5.67078	-0.400108
ENSRNOG00000062428	ENSRNOG00000062428	0.521804	1.66329	1.4472	0.178539	0.479412	-6.01015	-0.319291
ENSRNOG00000069232	ENSRNOG00000069232	0.521537	1.73652	1.49657	0.165473	0.461321	-5.94489	-0.335997
ENSRNOG00000027245	Tdrp	0.521522	3.74358	2.09221	0.0629768	0.2901	-5.34863	-0.537453
ENSRNOG00000003186	Anks3	0.521366	2.73016	1.54732	0.152915	0.44764	-5.95518	-0.349071
ENSRNOG00000019519	Idnk	0.520957	2.20489	1.56838	0.147953	0.443364	-5.86323	-0.353239
ENSRNOG00000024530	Lyrm1	0.519258	1.59075	1.38524	0.196186	0.504071	-6.09054	-0.297509
ENSRNOG00000012604	Swsap1	0.518729	4.61823	2.51631	0.0306434	0.194475	-4.82965	-0.711135
ENSRNOG00000007646	Sipa1l1	0.51866	3.2745	1.62515	0.135283	0.422334	-5.95167	-0.374344
ENSRNOG00000018577	Neil1	0.518238	2.99433	1.78703	0.104319	0.372947	-5.66156	-0.428353
ENSRNOG00000022164	Zscan2	0.518162	3.68927	2.16059	0.0561319	0.271789	-5.22768	-0.565769
ENSRNOG00000065273	LOC103691165	0.517966	1.88167	1.31293	0.218622	0.53084	-6.18098	-0.275036
ENSRNOG00000012297	Marchf8	0.517515	4.83025	2.38457	0.0383812	0.220298	-5.09143	-0.656989
ENSRNOG00000011647	S100a6	0.517426	2.31591	1.66601	0.12677	0.41125	-5.73572	-0.385895
ENSRNOG00000003626	Atp5pd	0.517297	3.47513	1.97243	0.0769192	0.318726	-5.47973	-0.496582
ENSRNOG00000014202	Snx20	0.516512	2.98954	1.85443	0.0934521	0.351667	-5.56008	-0.453869
ENSRNOG00000031004	Cyp2j3	0.5159	3.65261	1.76625	0.107897	0.379269	-5.82946	-0.421052
ENSRNOG00000020358	Ptov1	0.515477	7.70953	3.878	0.00308592	0.0431885	-2.89943	-1.36463
ENSRNOG00000017960	Deaf1	0.514075	5.50107	2.81411	0.0183948	0.143073	-4.48497	-0.844443
ENSRNOG00000014453	Anxa5	0.513588	10.5139	4.11754	0.00209834	0.032254	-2.59297	-1.49142
ENSRNOG00000050539	Fbln5	0.513212	9.5962	3.88545	0.00304879	0.042934	-2.95925	-1.3672
ENSRNOG00000050215	Cdsn	0.51297	2.24165	1.46083	0.174848	0.475647	-6.01026	-0.322715
ENSRNOG00000000903	Asl	0.512046	6.22871	3.32141	0.00775982	0.0822152	-3.71477	-1.08505
ENSRNOG00000010896	Tprn	0.511751	4.4234	2.35655	0.0402598	0.226232	-5.05846	-0.645446
ENSRNOG00000020356	Zfp846	0.511537	3.84409	1.89089	0.0880209	0.34041	-5.68331	-0.467997
ENSRNOG00000024605	Fam220a	0.511508	4.37739	2.1372	0.0583893	0.278702	-5.4074	-0.554861
ENSRNOG00000019549	Akap12	0.510881	8.42537	4.07844	0.00223355	0.0341586	-2.5957	-1.4665
ENSRNOG00000010184	Brk1	0.510811	5.79865	3.08673	0.0115466	0.106745	-4.06171	-0.971654
ENSRNOG00000015691	Inka2	0.51009	2.15788	1.5101	0.16204	0.459706	-5.93886	-0.33752
ENSRNOG00000038212	Socs6	0.509842	2.57584	1.62805	0.134663	0.422067	-5.81983	-0.374618
ENSRNOG00000037563	Cd68	0.509123	2.70102	1.56122	0.149624	0.443982	-5.93133	-0.352634
ENSRNOG00000012314	Slirp	0.509043	1.84776	1.54866	0.152596	0.446888	-5.87539	-0.349802
ENSRNOG00000043486	Tnfrsf26	0.508324	3.46544	1.45542	0.176304	0.476999	-6.22356	-0.321482
ENSRNOG00000043033	Afg1l	0.507844	2.52847	1.6787	0.124226	0.407997	-5.74182	-0.389343
ENSRNOG00000030334	Adck5	0.507704	3.64254	1.65849	0.128301	0.413785	-5.98355	-0.383225
ENSRNOG00000003147	Sqstm1	0.507692	8.95121	3.61645	0.00473996	0.0588053	-3.39837	-1.23058
ENSRNOG00000028892	Prr36	0.507523	3.37237	1.80291	0.101659	0.367655	-5.7153	-0.43456
ENSRNOG00000066086	Pygo1	0.506948	3.55063	1.92094	0.0837657	0.331385	-5.57516	-0.479667
ENSRNOG00000010870	Foxn1	0.506085	4.67614	2.3805	0.038649	0.220921	-5.06861	-0.655764
ENSRNOG00000006302	Gclc	0.505553	4.69682	1.47977	0.169823	0.468756	-6.44662	-0.329053
ENSRNOG00000003064	Bst1	0.504617	6.19224	2.98108	0.013825	0.119751	-4.29915	-0.921721
ENSRNOG00000059890	Clec2d2	0.504492	1.87949	1.05839	0.314846	0.626853	-6.46874	-0.202835
ENSRNOG00000015003	Pex11a	0.503767	2.36021	1.46567	0.173551	0.47308	-6.01426	-0.325066
ENSRNOG00000027096	Ctsw	0.502817	4.18928	2.04853	0.0677576	0.300633	-5.51076	-0.521963
ENSRNOG00000027191	Birc6	0.502788	2.66888	1.73708	0.113106	0.388599	-5.67774	-0.410499
ENSRNOG00000001699	Setd4	0.50256	4.96584	2.63074	0.025188	0.171752	-4.70334	-0.765098
ENSRNOG00000021403	Rhob	0.501517	8.03143	3.68363	0.00424204	0.0539566	-3.24838	-1.26796
ENSRNOG00000008587	Tek	0.501419	1.36667	1.35212	0.206209	0.516043	-6.1374	-0.287314
ENSRNOG00000007442	Ubl7	0.501241	1.85206	1.6117	0.138195	0.427307	-5.78842	-0.36926
ENSRNOG00000010753	Aig1	0.501123	5.39949	2.93362	0.0149925	0.12731	-4.26219	-0.895138
ENSRNOG00000002387	Tceal1	0.500765	5.2219	2.26541	0.0470092	0.245156	-5.36268	-0.610558
ENSRNOG00000045568	Rbm14	0.500519	5.8447	2.84373	0.0174849	0.138661	-4.48831	-0.858045
ENSRNOG00000047211	Fzd3	0.5004	3.02893	1.82408	0.0982095	0.3623	-5.61324	-0.440931
ENSRNOG00000012927	Rrp9	0.497764	4.89306	1.92199	0.08362	0.331385	-5.84788	-0.479667
ENSRNOG00000046460	Tatdn3	0.496913	1.66776	1.19333	0.260361	0.576837	-6.32068	-0.238947
ENSRNOG00000054218	Il18rap	0.496535	2.75819	1.65929	0.128137	0.413551	-5.80363	-0.383471
ENSRNOG00000012037	Galnt7	0.496081	5.82221	2.77458	0.0196837	0.149296	-4.60389	-0.825951
ENSRNOG00000014179	Rps2	0.495786	6.80446	2.76225	0.0201043	0.150683	-4.74691	-0.821937
ENSRNOG00000004755	Commd9	0.494293	6.01336	2.40117	0.0373096	0.21662	-5.26496	-0.664301
ENSRNOG00000012616	Ppt1	0.493674	7.40737	3.71966	0.00399773	0.0518039	-3.14843	-1.28564
ENSRNOG00000018531	Mrps11	0.49351	2.55717	1.52759	0.157695	0.454031	-5.95529	-0.342915
ENSRNOG00000064385	Ftl1	0.49346	11.5008	2.67929	0.0231765	0.163321	-5.08351	-0.786958
ENSRNOG00000016592	Gnai2	0.493241	7.37038	2.11804	0.0603026	0.283813	-5.87488	-0.546967
ENSRNOG00000004276	Itga3	0.492986	7.34818	3.73326	0.00390938	0.0510867	-3.12066	-1.29169
ENSRNOG00000023407	Mrpl36	0.492472	1.66581	1.49113	0.16687	0.46338	-5.95196	-0.334063
ENSRNOG00000011060	Unc119	0.492305	6.50973	2.71856	0.0216675	0.157173	-4.79015	-0.803621
ENSRNOG00000046283	Tmem41a	0.491872	5.11117	2.66293	0.0238359	0.166411	-4.67598	-0.778818
ENSRNOG00000069605	Leng9	0.491652	2.46368	1.53851	0.155032	0.450636	-5.92822	-0.346174
ENSRNOG00000004621	Rtn4	0.490819	11.3997	3.68599	0.00422557	0.0538227	-3.34355	-1.26903
ENSRNOG00000026211	Mri1	0.49035	1.36173	1.51244	0.161451	0.45871	-5.92994	-0.338462
ENSRNOG00000062679	Akr1c13	0.489621	2.34643	1.54967	0.152355	0.446888	-5.90007	-0.349802
ENSRNOG00000017481	Sucla2	0.489353	2.66402	1.59522	0.141837	0.43352	-5.87855	-0.36299
ENSRNOG00000002462	B9d1	0.489115	1.56319	1.0293	0.327661	0.638203	-6.49899	-0.195041
ENSRNOG00000068717	Ccdc167	0.488088	1.36173	1.35294	0.205954	0.515824	-6.13652	-0.287498
ENSRNOG00000012146	Pomt2	0.487838	4.98491	2.69582	0.0225288	0.160877	-4.5962	-0.793506
ENSRNOG00000020642	Flad1	0.487652	4.81679	2.61488	0.0258823	0.174916	-4.70189	-0.757171
ENSRNOG00000005535	Ikzf4	0.487235	3.03623	1.57502	0.14642	0.440776	-5.97287	-0.355782
ENSRNOG00000012331	Casp8	0.486612	5.37794	2.74357	0.0207584	0.153055	-4.58561	-0.815152
ENSRNOG00000026913	Bbs10	0.486482	2.80517	1.4637	0.174076	0.474083	-6.07957	-0.324145
ENSRNOG00000021808	Tecr	0.486168	7.16184	2.45567	0.033993	0.205567	-5.30221	-0.687047
ENSRNOG00000012204	LOC100294508	0.485695	5.15946	2.78738	0.0192566	0.147138	-4.47196	-0.832274
ENSRNOG00000011284	Sgms2	0.485688	3.37576	1.77679	0.106067	0.376192	-5.75496	-0.424591
ENSRNOG00000002724	Prpsap2	0.485025	2.46129	1.6	0.140773	0.431454	-5.84343	-0.365066
ENSRNOG00000024601	Taf11	0.484793	4.59087	2.36258	0.0398478	0.225299	-5.08197	-0.64724
ENSRNOG00000019508	Wars2	0.484046	3.40707	1.93751	0.0815026	0.327636	-5.51938	-0.484608
ENSRNOG00000019772	Dnpep	0.483288	8.27394	3.51387	0.00562056	0.0661127	-3.55077	-1.17972
ENSRNOG00000001859	Sdf2l1	0.483203	6.13783	2.47994	0.0326108	0.2001	-5.14988	-0.698754
ENSRNOG00000015632	Taf1c	0.482988	3.42439	1.72682	0.114993	0.392796	-5.83871	-0.405832
ENSRNOG00000019129	Fcgbp	0.482979	1.41957	1.29918	0.223121	0.534464	-6.20102	-0.272082
ENSRNOG00000019369	Slx1b	0.48235	3.5789	1.67731	0.124503	0.408508	-5.94359	-0.3888
ENSRNOG00000013806	Mplkip	0.482088	3.85069	2.00195	0.0732338	0.311226	-5.5142	-0.506923
ENSRNOG00000006217	Wiz	0.481287	1.74265	1.4491	0.178023	0.479412	-6.00682	-0.319291
ENSRNOG00000051433	Pcgf1	0.481205	2.55026	1.44042	0.180403	0.481542	-6.06973	-0.317366
ENSRNOG00000015727	Loxl4	0.481127	5.06067	2.55941	0.028463	0.185306	-4.84257	-0.73211
ENSRNOG00000017037	Otud3	0.480629	2.65761	1.65585	0.128842	0.414644	-5.79239	-0.382325
ENSRNOG00000008741	Camsap2	0.480609	2.96504	1.55412	0.151296	0.445487	-5.98767	-0.351165
ENSRNOG00000012258	Rras2	0.480222	7.85928	3.32139	0.00776008	0.0822152	-3.86356	-1.08505
ENSRNOG00000013196	Dok5	0.480012	2.62955	1.58115	0.145015	0.439214	-5.89244	-0.357323
ENSRNOG00000067956	Tmem185b	0.479834	7.21792	3.38026	0.00702847	0.076865	-3.7171	-1.11427
ENSRNOG00000014490	Bdh2	0.479653	4.16049	1.86583	0.0917221	0.348191	-5.78793	-0.458183
ENSRNOG00000012121	Sdf2	0.479463	5.41369	2.43706	0.0350914	0.208139	-5.11195	-0.681647
ENSRNOG00000020385	Fads3	0.478424	6.77893	3.07276	0.0118245	0.107776	-4.20845	-0.967479
ENSRNOG00000031033	Mt-nd2	0.477812	9.76705	2.7634	0.0200645	0.150509	-4.8976	-0.822438
ENSRNOG00000012007	Slc38a7	0.477697	5.48911	2.66361	0.023808	0.166362	-4.74138	-0.778945
ENSRNOG00000063040	LOC108349479	0.47757	5.91721	2.98616	0.0137057	0.119517	-4.25338	-0.922571
ENSRNOG00000000314	Sec63	0.477342	6.1604	2.32926	0.0421751	0.232232	-5.40442	-0.634078
ENSRNOG00000033479	Pcdhb21	0.476951	3.02288	1.69912	0.12023	0.401904	-5.79539	-0.395878
ENSRNOG00000069458	Ap1g1	0.476919	3.36499	1.80571	0.101196	0.367351	-5.71008	-0.434919
ENSRNOG00000058393	Taf15	0.476843	4.21156	1.98774	0.0749868	0.315166	-5.61069	-0.501461
ENSRNOG00000052959	Zscan12	0.476496	3.01352	1.53329	0.156301	0.451886	-6.02547	-0.344971
ENSRNOG00000017414	Irf7	0.476182	1.44463	1.36541	0.202135	0.511057	-6.11863	-0.291531
ENSRNOG00000009080	Atp6v1d	0.475157	9.97782	3.55881	0.00521554	0.0622365	-3.5284	-1.20595
ENSRNOG00000010824	Parp8	0.474526	3.51328	1.92932	0.0826129	0.329209	-5.55491	-0.482528
ENSRNOG00000070757	ENSRNOG00000070757	0.474148	1.66264	1.52036	0.159477	0.455765	-5.91271	-0.341259
ENSRNOG00000019299	Edem2	0.474009	7.79773	3.71524	0.00402692	0.0520972	-3.18209	-1.28319
ENSRNOG00000002267	Chic2	0.473817	5.53064	2.34974	0.0407294	0.227308	-5.27715	-0.643386
ENSRNOG00000014357	Gja4	0.473322	3.99154	2.04205	0.0684958	0.302036	-5.4807	-0.519941
ENSRNOG00000029810	Tspan4	0.472546	8.97951	2.93037	0.0150761	0.12778	-4.58548	-0.893537
ENSRNOG00000010922	Ppp2r1b	0.471912	7.29967	3.39744	0.00682868	0.0758008	-3.69414	-1.12033
ENSRNOG00000004214	Rpl26	0.471664	1.9624	1.31574	0.217712	0.529195	-6.17817	-0.276384
ENSRNOG00000015033	Mxd4	0.471653	6.98509	3.50606	0.00569424	0.066806	-3.4794	-1.17518
ENSRNOG00000032884	Scn11a	0.47157	1.8753	1.40817	0.189488	0.493486	-6.06052	-0.306725
ENSRNOG00000006062	Hs1bp3	0.471017	5.91902	2.68909	0.0227904	0.161871	-4.76482	-0.79083
ENSRNOG00000016794	Phyhd1	0.470421	4.96654	2.22986	0.0499299	0.252969	-5.37364	-0.596933
ENSRNOG00000043436	Micu1	0.470291	8.29133	3.62469	0.00467578	0.0580885	-3.36099	-1.23591
ENSRNOG00000016573	Dgat2	0.468269	6.30306	2.91537	0.0154677	0.129526	-4.42705	-0.887643
ENSRNOG00000009951	Aif1l	0.468093	6.99971	3.17044	0.0100159	0.0977981	-4.06094	-1.00967
ENSRNOG00000009244	Abhd4	0.468068	6.9192	3.34598	0.00744542	0.0800651	-3.74948	-1.09656
ENSRNOG00000000164	Lamp2	0.467819	9.72792	3.86112	0.00317182	0.0440509	-3.00441	-1.35605
ENSRNOG00000009034	Tdrd3	0.465645	4.85893	2.44705	0.0344972	0.207663	-4.99346	-0.68264
ENSRNOG00000011523	Macroh2a1	0.463804	6.53492	2.91869	0.0153802	0.129032	-4.44887	-0.889304
ENSRNOG00000024309	Cox6b1	0.463777	0.797465	0.929192	0.374738	0.675915	-6.61776	-0.170108
ENSRNOG00000000527	Mtch1	0.46164	7.27534	2.57336	0.027791	0.182371	-5.11315	-0.739044
ENSRNOG00000048025	Cstf2	0.461617	6.27069	2.80123	0.0188053	0.145648	-4.61983	-0.836696
ENSRNOG00000069779	ENSRNOG00000069779	0.461611	5.67802	2.71927	0.0216413	0.157173	-4.67707	-0.803621
ENSRNOG00000009090	Dad1	0.461419	3.50862	1.47033	0.172312	0.471836	-6.214	-0.326209
ENSRNOG00000046996	Pea15	0.461399	11.0222	3.68766	0.00421393	0.0537499	-3.33284	-1.26962
ENSRNOG00000018158	Tmem181	0.461399	6.73021	3.03337	0.0126452	0.113432	-4.27178	-0.945265
ENSRNOG00000030700	Mt-co3	0.461035	11.2531	3.56755	0.00514037	0.0617458	-3.5439	-1.20939
ENSRNOG00000020264	Dhrs1	0.460966	1.52464	1.43393	0.1822	0.483434	-6.02923	-0.315663
ENSRNOG00000065563	Rufy2	0.460867	3.37923	1.81793	0.099201	0.364072	-5.69501	-0.438813
ENSRNOG00000014258	Rab32	0.460338	2.57424	1.41513	0.187497	0.490585	-6.10557	-0.309286
ENSRNOG00000048487	Slc12a9	0.460159	3.97479	2.04294	0.0683931	0.302036	-5.47597	-0.519941
ENSRNOG00000037076	LOC689757	0.460133	0.73458	0.877866	0.400676	0.697952	-6.6664	-0.156174
ENSRNOG00000032395	Tfcp2	0.460124	4.50682	2.09299	0.0628941	0.289978	-5.50453	-0.537635
ENSRNOG00000021259	Prnp	0.460058	6.17281	2.98734	0.0136782	0.119506	-4.28628	-0.922609
ENSRNOG00000015447	Calcoco1	0.459895	5.89663	2.98739	0.013677	0.119506	-4.24846	-0.922609
ENSRNOG00000025679	Stk40	0.459274	4.24066	1.92979	0.0825499	0.329209	-5.70662	-0.482528
ENSRNOG00000042888	Cdyl2	0.459015	2.2393	1.47011	0.17237	0.471836	-5.99621	-0.326209
ENSRNOG00000053811	Arg2	0.458953	1.88132	1.39072	0.194566	0.501427	-6.08259	-0.299792
ENSRNOG00000017610	Nedd4l	0.458941	5.62343	2.27427	0.0463081	0.243006	-5.41709	-0.614383
ENSRNOG00000061928	Myo1e	0.457923	7.83845	3.50144	0.00573825	0.0671486	-3.55157	-1.17296
ENSRNOG00000008673	Arpc3	0.457608	5.0469	1.98105	0.0758249	0.3166	-5.78644	-0.499489
ENSRNOG00000009112	Pon2	0.457003	8.40463	3.64582	0.00451521	0.0565586	-3.32916	-1.2475
ENSRNOG00000046159	Gns	0.456344	8.04514	3.17723	0.00990135	0.0971799	-4.12291	-1.01242
ENSRNOG00000010889	Fbxw7	0.456209	1.03635	0.780594	0.453175	0.738119	-6.74022	-0.131873
ENSRNOG00000009289	Galk2	0.456039	6.27727	2.92535	0.0152061	0.128164	-4.40683	-0.892235
ENSRNOG00000007541	Fhl3	0.45575	6.40696	3.08956	0.0114912	0.106558	-4.13865	-0.972414
ENSRNOG00000006499	Cops5	0.455658	6.50784	2.6979	0.0224488	0.160685	-4.82562	-0.794024
ENSRNOG00000006380	Srsf6	0.454804	8.75833	3.65113	0.00447578	0.0561534	-3.33255	-1.25062
ENSRNOG00000012831	Slc25a26	0.454533	3.85428	1.95241	0.0795166	0.32416	-5.59236	-0.489241
ENSRNOG00000008634	Cc2d1b	0.454406	5.2137	2.53108	0.0298782	0.190955	-4.919	-0.719069
ENSRNOG00000019895	Nedd8	0.453973	3.67612	1.53578	0.155694	0.451208	-6.1626	-0.345623
ENSRNOG00000003715	Srpx2	0.45395	8.47836	3.29603	0.00809892	0.0848992	-3.93506	-1.0711
ENSRNOG00000003217	Lgals3bp	0.452637	8.75147	3.08729	0.0115357	0.106745	-4.30627	-0.971654
ENSRNOG00000000230	Lmf1	0.45156	3.64384	1.79628	0.102761	0.37039	-5.7842	-0.43134
ENSRNOG00000001056	Snapc2	0.451276	5.04355	2.11593	0.0605167	0.283905	-5.57268	-0.546826
ENSRNOG00000016519	Kdm1b	0.451266	5.50458	2.74823	0.0205932	0.15251	-4.59958	-0.816702
ENSRNOG00000003756	Lancl3	0.451153	1.75292	1.2175	0.251444	0.566615	-6.29195	-0.246712
ENSRNOG00000009113	Marcksl1	0.450985	9.47405	3.28333	0.00827433	0.0862528	-3.98967	-1.06423
ENSRNOG00000029971	Mt-nd5	0.450969	10.0567	3.83634	0.00330251	0.0454483	-3.0557	-1.34248
ENSRNOG00000015576	Hsdl1	0.45068	6.0711	2.52665	0.0301055	0.191732	-5.06244	-0.717305
ENSRNOG00000037238	Mrm3	0.450307	4.53442	2.2465	0.0485417	0.24896	-5.26232	-0.60387
ENSRNOG00000018840	Rnf40	0.449861	1.65052	1.37631	0.198846	0.507776	-6.10045	-0.294328
ENSRNOG00000005929	Them6	0.449328	4.74132	2.19493	0.0529704	0.263592	-5.38703	-0.579069
ENSRNOG00000003506	Gosr2	0.448997	7.69383	3.24273	0.00886177	0.0903005	-3.99025	-1.04431
ENSRNOG00000002754	Areg	0.448205	1.57265	1.11161	0.292392	0.604859	-6.41237	-0.218346
ENSRNOG00000026573	Ophn1	0.44819	3.49852	1.79304	0.103304	0.371329	-5.75782	-0.430241
ENSRNOG00000025937	Zfp26	0.448017	2.21315	1.4206	0.185942	0.488889	-6.05853	-0.31079
ENSRNOG00000060120	Selenoo	0.447427	4.48864	2.09847	0.0623185	0.28835	-5.49225	-0.54008
ENSRNOG00000011366	Pigs	0.447408	8.47617	3.44339	0.00632265	0.0716752	-3.68021	-1.14463
ENSRNOG00000012494	Kctd14	0.44615	3.51232	1.50339	0.163735	0.46047	-6.17088	-0.336799
ENSRNOG00000012162	Mpdu1	0.445788	5.5821	1.83911	0.0958261	0.356171	-6.09885	-0.448342
ENSRNOG00000015257	Coro2b	0.44575	3.49227	1.64162	0.131792	0.418671	-5.97582	-0.378127
ENSRNOG00000049471	Steap3	0.44563	6.18944	3.00846	0.0131939	0.116965	-4.25206	-0.931942
ENSRNOG00000005551	Derl1	0.445561	7.13965	3.07439	0.0117917	0.107693	-4.24013	-0.967814
ENSRNOG00000012440	Msra	0.445361	4.32795	2.04651	0.0679869	0.301208	-5.54263	-0.521133
ENSRNOG00000013653	Pdlim7	0.444943	7.55735	2.99485	0.0135039	0.118843	-4.41064	-0.925026
ENSRNOG00000026267	Igbp1	0.444341	5.7274	2.44355	0.0347044	0.207663	-5.15273	-0.68264
ENSRNOG00000059015	Triobp	0.444061	6.73708	3.0779	0.0117216	0.107377	-4.19555	-0.969091
ENSRNOG00000033734	Tnnt2	0.443953	5.07374	2.01986	0.0710809	0.307473	-5.73091	-0.512193
ENSRNOG00000019073	Ikbkb	0.44393	5.78806	2.77376	0.0197115	0.149296	-4.6009	-0.825951
ENSRNOG00000012183	Glrx	0.443632	8.28017	2.97127	0.0140585	0.12131	-4.49006	-0.916103
ENSRNOG00000012528	Zfyve19	0.443485	3.69099	1.85623	0.093178	0.351072	-5.70485	-0.454603
ENSRNOG00000018057	Mrpl2	0.443454	2.90226	1.56529	0.148674	0.443382	-5.96024	-0.353222
ENSRNOG00000011276	Tmem254	0.443063	5.28151	1.54681	0.153036	0.447847	-6.46878	-0.34887
ENSRNOG00000002480	Gpr137b	0.442702	5.73266	2.57779	0.0275807	0.182056	-4.92701	-0.739796
ENSRNOG00000016923	Clptm1l	0.442319	8.65238	2.97493	0.0139711	0.12067	-4.49749	-0.918401
ENSRNOG00000049743	Gstm5	0.441479	4.48959	1.28201	0.228845	0.540046	-6.65764	-0.267569
ENSRNOG00000051986	Plcg2	0.441438	2.12137	1.42674	0.18421	0.486975	-6.04432	-0.312493
ENSRNOG00000002514	Ccdc93	0.440041	5.85903	2.75811	0.0202474	0.151131	-4.63828	-0.820647
ENSRNOG00000024312	Xkr8	0.439825	4.1659	1.7957	0.102858	0.37039	-5.8947	-0.43134
ENSRNOG00000052620	Rack1	0.438542	6.71626	2.28732	0.045293	0.240268	-5.53984	-0.619305
ENSRNOG00000053025	AC130391.3	0.438298	5.93733	2.84927	0.01732	0.137906	-4.49296	-0.860417
ENSRNOG00000071045	Ubxn2b	0.438184	3.45921	1.38281	0.196907	0.504313	-6.31702	-0.2973
ENSRNOG00000066299	LOC103690914	0.436572	6.6203	2.86847	0.0167599	0.135107	-4.54522	-0.869321
ENSRNOG00000019565	Tbx15	0.435415	3.53798	1.56056	0.149778	0.444193	-6.09903	-0.352429
ENSRNOG00000046227	Tprg1l	0.435394	9.13361	3.27761	0.00835468	0.0869903	-3.98902	-1.06053
ENSRNOG00000012472	Pyroxd1	0.435364	6.01748	2.87586	0.0165492	0.134244	-4.45827	-0.872107
ENSRNOG00000018944	Pank1	0.435255	3.71785	1.67613	0.124739	0.408812	-5.97548	-0.388476
ENSRNOG00000015118	Cpped1	0.435227	4.88798	2.17747	0.0545559	0.268166	-5.44387	-0.571596
ENSRNOG00000020191	Tbc1d17	0.434892	6.60616	2.84816	0.017353	0.138048	-4.57869	-0.859971
ENSRNOG00000064984	Plscr2	0.434111	5.81521	2.78881	0.0192097	0.147138	-4.57917	-0.832274
ENSRNOG00000050469	Gng11	0.434045	3.06692	1.49613	0.165587	0.461354	-6.08611	-0.335966
ENSRNOG00000021638	Pycr3	0.433616	3.53884	1.6706	0.125845	0.409781	-5.94503	-0.387448
ENSRNOG00000018403	Atg4b	0.433243	5.04141	2.35428	0.0404152	0.22681	-5.18356	-0.644338
ENSRNOG00000023226	S100a10	0.43311	4.05584	1.77186	0.10692	0.377645	-5.90748	-0.422916
ENSRNOG00000010299	Eps15	0.432676	5.12234	2.24941	0.0483033	0.248617	-5.37151	-0.60447
ENSRNOG00000010558	Ppif	0.432464	5.90048	2.53043	0.0299112	0.190968	-5.03252	-0.71904
ENSRNOG00000025067	Mocs3	0.432268	4.56857	1.95226	0.079536	0.32416	-5.73809	-0.489241
ENSRNOG00000000474	Rgl2	0.432183	5.12605	2.42927	0.0355614	0.209829	-5.0745	-0.678135
ENSRNOG00000012269	Lpcat3	0.432074	8.04434	2.96651	0.0141733	0.122036	-4.48796	-0.913511
ENSRNOG00000065758	Alg13	0.431966	3.78659	1.87776	0.0899417	0.344465	-5.69267	-0.462855
ENSRNOG00000070119	Pbx1	0.431919	7.02314	2.99346	0.013536	0.118843	-4.36988	-0.925026
ENSRNOG00000051152	LOC102549817	0.431191	2.08145	1.17762	0.266294	0.58039	-6.34397	-0.23628
ENSRNOG00000020587	Efemp2	0.431161	10.1224	3.1003	0.0112831	0.105432	-4.32537	-0.977026
ENSRNOG00000001420	Fis1	0.431125	3.28065	1.2466	0.241035	0.555628	-6.44532	-0.255216
ENSRNOG00000007432	Polr3b	0.430282	3.92462	1.76586	0.107963	0.379357	-5.889	-0.420952
ENSRNOG00000002520	Litaf	0.430155	8.55877	2.92732	0.0151549	0.128095	-4.57655	-0.892466
ENSRNOG00000015215	Cript	0.429459	7.85287	3.16432	0.0101205	0.0985847	-4.13556	-1.00619
ENSRNOG00000017913	Atg16l1	0.428502	4.9013	2.30254	0.0441359	0.237908	-5.24233	-0.623591
ENSRNOG00000033402	Gsta6	0.428477	2.35628	1.2441	0.241916	0.556272	-6.28848	-0.254713
ENSRNOG00000008174	Appl2	0.42823	3.41146	1.63133	0.133963	0.421644	-5.9733	-0.375054
ENSRNOG00000019950	Peli3	0.427539	3.57143	1.77092	0.107082	0.37787	-5.80652	-0.422658
ENSRNOG00000028344	Mmp11	0.427345	5.25454	2.06583	0.065824	0.296551	-5.69162	-0.5279
ENSRNOG00000068207	ENSRNOG00000068207	0.427115	1.16089	1.27417	0.231502	0.543431	-6.23864	-0.264856
ENSRNOG00000048277	Srrt	0.426008	7.31555	2.7838	0.0193752	0.147878	-4.75688	-0.830095
ENSRNOG00000063966	LOC102551133	0.425821	1.69863	1.26521	0.234565	0.546856	-6.23592	-0.262127
ENSRNOG00000020322	Asb1	0.424843	2.19621	1.3173	0.217208	0.528709	-6.18657	-0.276783
ENSRNOG00000039415	Fchsd1	0.424827	5.40281	2.45675	0.0339304	0.205479	-5.07776	-0.687232
ENSRNOG00000023593	Upf2	0.424251	3.70636	1.65147	0.129742	0.415568	-6.00836	-0.381358
ENSRNOG00000010186	Cdv3	0.424078	6.64644	2.63605	0.0249599	0.170839	-4.94686	-0.767413
ENSRNOG00000010362	Anxa2	0.424047	11.0048	3.20382	0.00946496	0.0945349	-4.16733	-1.02441
ENSRNOG00000013390	Kbtbd8	0.423993	2.46986	1.39814	0.192394	0.497242	-6.11273	-0.303432
ENSRNOG00000055259	Phldb3	0.423585	5.26917	1.85523	0.0933294	0.351351	-6.021	-0.454259
ENSRNOG00000017418	Rps3	0.423507	5.75879	1.89309	0.0877024	0.339438	-6.04525	-0.46924
ENSRNOG00000004591	Alg12	0.423483	4.92438	1.98134	0.0757883	0.316593	-5.76284	-0.499498
ENSRNOG00000006132	Garin1b	0.423321	1.9871	1.16414	0.271468	0.585204	-6.35536	-0.232693
ENSRNOG00000030680	Ddx5	0.423109	10.2687	3.03961	0.0125114	0.112487	-4.4344	-0.948896
ENSRNOG00000065722	ENSRNOG00000065722	0.423069	2.45319	1.30423	0.22146	0.532682	-6.22758	-0.273532
ENSRNOG00000016541	Enc1	0.422032	4.24871	1.93402	0.0819742	0.328367	-5.70219	-0.48364
ENSRNOG00000042467	Ttc4	0.421985	5.5203	2.42482	0.0358331	0.210746	-5.15105	-0.676241
ENSRNOG00000042814	Henmt1	0.421957	2.45227	1.29928	0.223086	0.534464	-6.23344	-0.272082
ENSRNOG00000004741	Rpl19	0.421621	5.67088	1.70678	0.11876	0.399319	-6.30907	-0.39868
ENSRNOG00000003232	Nherf1	0.420895	8.02826	3.17808	0.00988708	0.0971799	-4.12082	-1.01242
ENSRNOG00000033747	Sp110	0.420839	4.87948	2.25703	0.0476824	0.246987	-5.31301	-0.607325
ENSRNOG00000021890	Nob1	0.420778	5.8176	2.58933	0.0270408	0.179547	-4.92064	-0.745822
ENSRNOG00000017915	Dvl2	0.420588	4.45035	1.93715	0.0815504	0.327666	-5.73796	-0.484569
ENSRNOG00000020308	Ech1	0.420515	5.54778	2.24625	0.0485622	0.24896	-5.45131	-0.60387
ENSRNOG00000014836	Ralgapb	0.42027	3.33455	1.34076	0.209745	0.521297	-6.34288	-0.282915
ENSRNOG00000015450	Ppp1r16a	0.420096	4.57197	1.84585	0.0947754	0.354442	-5.9015	-0.450454
ENSRNOG00000031138	Irgm	0.419507	4.87016	2.0621	0.0662368	0.29723	-5.62541	-0.526908
ENSRNOG00000011290	Tm2d3	0.419497	3.25755	1.57768	0.145809	0.440632	-6.01514	-0.355924
ENSRNOG00000050960	AABR07040864.1	0.419375	8.14362	3.13532	0.0106312	0.100958	-4.2003	-0.99586
ENSRNOG00000048967	C9h6orf141	0.418442	6.26882	2.69619	0.0225148	0.160877	-4.80022	-0.793506
ENSRNOG00000012722	Ppdpf	0.418321	2.20059	1.17184	0.268503	0.582622	-6.35753	-0.234613
ENSRNOG00000013968	Comtd1	0.418225	2.15495	1.06987	0.309895	0.621503	-6.46543	-0.206557
ENSRNOG00000012683	Abhd17c	0.417767	6.42508	2.15643	0.0565275	0.272855	-5.7209	-0.564068
ENSRNOG00000002764	Mettl16	0.41757	4.97198	2.32349	0.042591	0.233248	-5.22158	-0.632183
ENSRNOG00000019713	Wdr24	0.417057	5.16902	2.23129	0.0498096	0.2525	-5.40987	-0.597738
ENSRNOG00000030157	Dhx16	0.416809	2.62326	1.19967	0.257999	0.57506	-6.37469	-0.240287
ENSRNOG00000013238	Tmem14a	0.416323	2.73236	1.40997	0.188972	0.492892	-6.13624	-0.307248
ENSRNOG00000010083	Prpsap1	0.415774	7.50454	3.07636	0.0117522	0.107549	-4.26598	-0.968395
ENSRNOG00000000236	Zfp207	0.415127	7.22646	2.966	0.0141857	0.122036	-4.43541	-0.913511
ENSRNOG00000006209	Mbd6	0.415055	1.01494	0.953434	0.362913	0.666786	-6.5888	-0.176013
ENSRNOG00000015143	Siah1	0.413805	5.53116	2.05324	0.0672258	0.29974	-5.75945	-0.523255
ENSRNOG00000028517	Rhno1	0.412505	3.80735	1.77164	0.106958	0.377645	-5.8562	-0.422916
ENSRNOG00000015699	Lman2l	0.411935	7.012	2.98326	0.0137737	0.119687	-4.38664	-0.921954
ENSRNOG00000046585	Chmp4b	0.411593	5.41636	2.31132	0.0434821	0.23573	-5.32248	-0.627585
ENSRNOG00000024955	Scyl2	0.411475	5.31175	2.26834	0.0467764	0.244646	-5.37495	-0.611463
ENSRNOG00000020551	Bles03	0.411355	3.74791	1.6717	0.125625	0.409781	-5.98881	-0.387448
ENSRNOG00000011684	Auh	0.411026	6.81128	2.38634	0.0382658	0.219919	-5.38568	-0.657737
ENSRNOG00000062276	AABR07044631.2	0.410916	4.17117	1.69454	0.121115	0.403377	-6.04406	-0.394289
ENSRNOG00000013790	Mfsd1	0.410844	8.15377	3.04445	0.0124086	0.111751	-4.3582	-0.951749
ENSRNOG00000028247	Ankrd13d	0.41077	1.15255	1.1664	0.270594	0.584707	-6.36372	-0.233062
ENSRNOG00000023431	LOC102555635	0.410599	1.80628	1.29205	0.225484	0.53713	-6.20324	-0.26992
ENSRNOG00000063796	Foxf2	0.410576	5.9126	2.44388	0.0346846	0.207663	-5.18021	-0.68264
ENSRNOG00000008351	C15h8orf58	0.410331	4.39364	1.87562	0.0902581	0.345089	-5.82092	-0.462069
ENSRNOG00000021230	Ubox5	0.410234	4.79362	2.17371	0.0549036	0.269146	-5.43199	-0.570012
ENSRNOG00000042980	Adam19	0.409725	5.9316	2.64451	0.0246005	0.169145	-4.84353	-0.771741
ENSRNOG00000000177	Plpp2	0.40931	6.55308	2.90134	0.0158433	0.130978	-4.48134	-0.882801
ENSRNOG00000067894	ENSRNOG00000067894	0.408625	3.84942	1.26929	0.233165	0.544994	-6.54166	-0.263608
ENSRNOG00000023220	Cnot11	0.408448	6.72415	2.59786	0.0266481	0.177472	-5.02035	-0.75087
ENSRNOG00000013023	Nop53	0.408132	8.72577	2.98252	0.0137912	0.119687	-4.48689	-0.921954
ENSRNOG00000054257	Adam10	0.408114	5.55169	2.31615	0.0431263	0.234909	-5.33716	-0.629101
ENSRNOG00000009719	C2cd2l	0.408	3.81094	1.71446	0.117304	0.397103	-5.94065	-0.401097
ENSRNOG00000021794	Znhit2	0.407719	4.76483	1.78896	0.103992	0.372491	-6.02509	-0.428885
ENSRNOG00000015588	Nol3	0.407397	5.51902	2.05614	0.0669003	0.299171	-5.75303	-0.524081
ENSRNOG00000042686	Trim34	0.407103	4.00669	1.6992	0.120213	0.401904	-6.00359	-0.395878
ENSRNOG00000054765	Renbp	0.4071	7.31836	2.36371	0.0397709	0.225005	-5.46957	-0.647809
ENSRNOG00000001288	Gpr146	0.40682	1.7073	1.0575	0.315232	0.626876	-6.46728	-0.202818
ENSRNOG00000054902	Trpc1	0.406797	2.46628	0.911221	0.383681	0.683481	-6.65119	-0.165273
ENSRNOG00000032327	Pdia5	0.406578	7.81625	3.08137	0.0116526	0.107224	-4.27742	-0.969707
ENSRNOG00000014477	Acvr2b	0.406386	1.38069	0.931869	0.373419	0.674932	-6.59868	-0.17074
ENSRNOG00000056765	Rpl10	0.406269	5.22109	2.00746	0.0725652	0.310059	-5.77804	-0.508555
ENSRNOG00000003872	Slc40a1	0.406263	4.45826	2.03812	0.0689465	0.302797	-5.58226	-0.518848
ENSRNOG00000007091	Ly6e	0.405349	3.80531	1.50369	0.16366	0.46047	-6.23404	-0.336799
ENSRNOG00000056400	Hhipl2	0.405219	2.85267	1.1348	0.283005	0.596323	-6.48616	-0.224518
ENSRNOG00000053452	Potef	0.404834	1.88882	1.09291	0.300136	0.612773	-6.43046	-0.212701
ENSRNOG00000001158	Abcg1	0.404203	4.9541	2.17888	0.0544265	0.267877	-5.45492	-0.572065
ENSRNOG00000001114	Wipi2	0.403392	6.3344	2.49506	0.0317784	0.197938	-5.15018	-0.70347
ENSRNOG00000013387	Tpcn2	0.402598	2.23067	1.23737	0.244297	0.559468	-6.28401	-0.252225
ENSRNOG00000067239	Ppm1l	0.402439	3.24642	1.48799	0.167683	0.464341	-6.13443	-0.333163
ENSRNOG00000023208	Myorg	0.402294	2.05619	1.23024	0.246845	0.561064	-6.28174	-0.250988
ENSRNOG00000020056	Retreg3	0.401478	5.03315	2.03954	0.0687835	0.302635	-5.69269	-0.519081
ENSRNOG00000016301	Dmrt2	0.401381	6.77349	2.76056	0.0201626	0.15087	-4.74733	-0.821396
ENSRNOG00000016462	LOC102547287	0.40063	4.25171	1.83248	0.0968709	0.359167	-5.85746	-0.444704
ENSRNOG00000011351	Mat1a	0.400575	3.34857	1.5183	0.15999	0.456156	-6.1157	-0.340886
ENSRNOG00000052142	Ahsa2	0.399786	3.92301	1.72161	0.115962	0.395315	-5.95384	-0.403057
ENSRNOG00000002682	Zfp692	0.399444	1.62002	1.10559	0.294867	0.607762	-6.41769	-0.216267
ENSRNOG00000032917	Zfand2a	0.399254	5.54545	2.36423	0.0397357	0.224945	-5.25653	-0.647923
ENSRNOG00000042728	Fbrs	0.398965	1.67554	1.11186	0.29229	0.604786	-6.40994	-0.218398
ENSRNOG00000069434	ENSRNOG00000069434	0.39887	2.61143	1.23644	0.244631	0.559468	-6.33012	-0.252225
ENSRNOG00000020635	Exosc5	0.398424	2.48764	1.29177	0.225577	0.53713	-6.24671	-0.26992
ENSRNOG00000009131	Zc3h12a	0.398269	3.10005	1.48801	0.167677	0.464341	-6.10385	-0.333163
ENSRNOG00000011981	Slc39a13	0.398264	6.61141	2.82015	0.0182054	0.141965	-4.62776	-0.847819
ENSRNOG00000020723	Pten	0.397858	3.47234	1.06896	0.310283	0.621868	-6.68506	-0.206302
ENSRNOG00000010776	Atp13a1	0.397056	6.86298	2.61929	0.0256875	0.174241	-4.99812	-0.75885
ENSRNOG00000064737	LOC102552313	0.39672	2.73874	1.34849	0.207333	0.517847	-6.215	-0.285799
ENSRNOG00000005360	Dhrs7b	0.396538	5.67529	2.06232	0.0662121	0.29723	-5.7687	-0.526908
ENSRNOG00000007900	Tspan33	0.396525	4.15037	1.66322	0.127337	0.41214	-6.0849	-0.384955
ENSRNOG00000002615	Pmm2	0.396326	6.97558	2.64343	0.024646	0.169278	-4.96783	-0.771399
ENSRNOG00000060825	Ccm2	0.3962	8.77239	2.92924	0.0151052	0.127908	-4.58062	-0.893102
ENSRNOG00000000940	Flt1	0.395648	3.82974	1.68053	0.123864	0.40769	-5.9937	-0.38967
ENSRNOG00000042326	Smpdl3b	0.395501	4.56608	1.74976	0.110814	0.385391	-6.04352	-0.414099
ENSRNOG00000021232	Ddrgk1	0.394883	6.35524	2.05982	0.0664895	0.297775	-5.86734	-0.526112
ENSRNOG00000009035	Malsu1	0.394709	3.78065	1.61065	0.138424	0.427869	-6.08237	-0.368689
ENSRNOG00000004544	Ube2e3	0.394355	7.45236	2.23509	0.0494896	0.25158	-5.69215	-0.599324
ENSRNOG00000069594	LOC120102485	0.393982	4.19586	1.52472	0.158401	0.455177	-6.28701	-0.341819
ENSRNOG00000020583	Fcgrt	0.39312	3.17625	1.3262	0.21435	0.52539	-6.32725	-0.279518
ENSRNOG00000063807	ENSRNOG00000063807	0.392858	2.17982	1.27944	0.229715	0.541196	-6.23049	-0.266645
ENSRNOG00000031171	Wdr46	0.392718	5.57463	2.2955	0.0446673	0.239154	-5.37518	-0.621322
ENSRNOG00000025936	Rpl6	0.392619	7.22326	2.23778	0.0492646	0.250859	-5.66963	-0.60057
ENSRNOG00000004819	Porcn	0.39256	5.44827	2.29398	0.044783	0.239154	-5.35663	-0.621322
ENSRNOG00000010859	Zyg11b	0.392529	3.24638	1.23284	0.245912	0.560064	-6.45441	-0.251763
ENSRNOG00000060821	Rnf114	0.392448	7.27239	2.88088	0.0164078	0.133335	-4.58637	-0.875056
ENSRNOG00000050645	Tprkb	0.391578	5.12356	2.01491	0.0716703	0.308193	-5.74869	-0.511178
ENSRNOG00000057589	Rnf11	0.391322	6.23562	1.63508	0.133169	0.420486	-6.49278	-0.376249
ENSRNOG00000002941	Uhmk1	0.391289	4.46915	1.86332	0.0921008	0.349034	-5.85492	-0.457132
ENSRNOG00000005686	Suclg2	0.391257	6.76433	2.75425	0.0203819	0.15141	-4.7573	-0.819844
ENSRNOG00000019007	Rpl14	0.39123	5.30819	1.88553	0.0888004	0.341676	-5.9824	-0.466385
ENSRNOG00000067387	Sbk1	0.391165	2.70212	1.05569	0.316018	0.6274	-6.54411	-0.202455
ENSRNOG00000067077	LOC120094192	0.390868	5.86052	2.28814	0.0452301	0.240159	-5.43172	-0.619501
ENSRNOG00000016447	RGD1310553	0.390731	4.73435	1.9893	0.0747922	0.314898	-5.71371	-0.50183
ENSRNOG00000012500	Ddx10	0.390047	4.46116	1.96236	0.0782152	0.321402	-5.70146	-0.492952
ENSRNOG00000003428	Rufy3	0.390016	2.59015	1.19825	0.258527	0.575216	-6.37092	-0.240169
ENSRNOG00000017399	Acrbp	0.389931	5.10222	1.93665	0.0816184	0.327666	-5.86663	-0.484569
ENSRNOG00000050312	Ism2	0.389752	4.13177	1.7436	0.111923	0.386669	-5.96502	-0.412661
ENSRNOG00000018484	Plk3	0.388863	6.78563	2.73469	0.0210768	0.154648	-4.79308	-0.810655
ENSRNOG00000070098	ENSRNOG00000070098	0.38838	1.98178	0.994941	0.343297	0.649972	-6.53272	-0.187106
ENSRNOG00000017939	Chn1	0.388309	2.95016	1.35581	0.205072	0.514775	-6.2446	-0.288382
ENSRNOG00000009063	Dnajc15	0.388279	2.87796	1.20401	0.256391	0.572853	-6.41287	-0.241957
ENSRNOG00000008101	Lyset	0.388253	6.11781	1.95203	0.0795655	0.32416	-6.00614	-0.489241
ENSRNOG00000001432	Dtx2	0.388222	4.24101	1.83116	0.0970803	0.359442	-5.8574	-0.444371
ENSRNOG00000037580	Psmd8	0.388205	7.83938	2.57707	0.027615	0.182056	-5.14639	-0.739796
ENSRNOG00000002159	Gpat3	0.388121	1.93127	0.993005	0.344195	0.650302	-6.53326	-0.186885
ENSRNOG00000010096	Azi2	0.388001	1.69605	1.15041	0.276817	0.590835	-6.36743	-0.228534
ENSRNOG00000001712	Alg3	0.387847	1.461	1.19826	0.258523	0.575216	-6.31877	-0.240169
ENSRNOG00000003635	Disp1	0.387623	2.00267	1.15925	0.273365	0.586086	-6.36053	-0.232039
ENSRNOG00000027229	Slc35d2	0.387186	6.66013	2.60622	0.0262693	0.17621	-4.99946	-0.753969
ENSRNOG00000012397	Zmym4	0.386938	2.5199	1.31156	0.219065	0.531241	-6.22674	-0.274709
ENSRNOG00000010616	Ndor1	0.386905	4.06987	1.79193	0.10349	0.371723	-5.88113	-0.42978
ENSRNOG00000016452	Creb3	0.386752	8.62223	2.83844	0.0176442	0.139038	-4.73227	-0.856867
ENSRNOG00000002778	Aatf	0.386683	6.38093	2.64264	0.0246794	0.169302	-4.90576	-0.771337
ENSRNOG00000016635	Katnip	0.386346	2.34948	1.19554	0.259536	0.575767	-6.34325	-0.239753
ENSRNOG00000006941	Thumpd3	0.386025	4.8256	2.03994	0.068737	0.302635	-5.6522	-0.519081
ENSRNOG00000008529	Foxs1	0.385943	6.83496	2.28359	0.0455807	0.241314	-5.55853	-0.617417
ENSRNOG00000010756	Tp53	0.385655	6.65217	2.61485	0.0258835	0.174916	-4.98391	-0.757171
ENSRNOG00000008891	Ift20	0.385481	2.22092	1.03001	0.327344	0.637887	-6.5098	-0.195256
ENSRNOG00000015732	Bcl2l2	0.385204	0.874738	0.489438	0.63512	0.847531	-6.93841	-0.0718444
ENSRNOG00000019961	Tmem151b	0.385125	2.08783	1.24881	0.24026	0.554433	-6.2611	-0.256151
ENSRNOG00000050430	Vav1	0.385115	3.3783	1.50392	0.163599	0.46047	-6.14167	-0.336799
ENSRNOG00000000017	Steap1	0.384908	4.35821	1.75107	0.110579	0.385391	-6.00004	-0.414099
ENSRNOG00000016829	Isoc2b	0.384436	2.99414	1.25867	0.236823	0.549296	-6.37163	-0.260194
ENSRNOG00000010068	Plpp7	0.384354	4.66042	1.90013	0.0866916	0.337428	-5.83709	-0.471819
ENSRNOG00000017731	Agpat4	0.384199	6.92003	2.48972	0.0320699	0.198334	-5.22329	-0.702603
ENSRNOG00000020618	Rpl13a	0.384083	6.10496	2.06619	0.0657848	0.296522	-5.82531	-0.527943
ENSRNOG00000021221	Pced1a	0.383711	4.38759	1.64114	0.131892	0.418671	-6.16443	-0.378127
ENSRNOG00000001010	Tecpr1	0.383671	3.98379	1.74431	0.111794	0.386669	-5.93369	-0.412661
ENSRNOG00000061373	Loxl3	0.383514	8.18465	2.97967	0.0138583	0.119925	-4.47175	-0.921092
ENSRNOG00000017621	Spns1	0.383381	3.32161	1.47436	0.171246	0.471559	-6.16881	-0.326464
ENSRNOG00000013738	LOC100174910	0.38285	3.2132	1.30618	0.220822	0.532682	-6.35972	-0.273532
ENSRNOG00000022419	Dok7	0.38267	3.43651	1.4413	0.180161	0.481119	-6.23711	-0.317748
ENSRNOG00000026136	Tnfaip8	0.38227	7.22419	2.82306	0.0181148	0.141502	-4.68213	-0.849238
ENSRNOG00000046439	Vps37c	0.382102	5.99682	2.11619	0.06049	0.283905	-5.73072	-0.546826
ENSRNOG00000010502	Fbxo8	0.381629	6.19133	2.49753	0.0316443	0.197782	-5.12822	-0.703813
ENSRNOG00000015455	Spr	0.381251	3.17253	1.20755	0.255087	0.570924	-6.46807	-0.243422
ENSRNOG00000023079	Nras	0.381115	4.19261	1.45584	0.176192	0.476999	-6.37821	-0.321482
ENSRNOG00000003234	Mgrn1	0.381012	7.37855	2.48574	0.0322889	0.198797	-5.27009	-0.701591
ENSRNOG00000055756	Bcap31	0.380986	5.46075	2.1674	0.0554912	0.27018	-5.56549	-0.568346
ENSRNOG00000046353	Zfp273l-ps1	0.380903	2.27016	1.05583	0.315958	0.6274	-6.48783	-0.202455
ENSRNOG00000022455	Cptp	0.38059	5.51759	2.05434	0.0671026	0.299594	-5.75589	-0.523466
ENSRNOG00000008106	Shmt2	0.380448	6.25366	2.50808	0.031078	0.19619	-5.11841	-0.707322
ENSRNOG00000031173	Snd1	0.380384	8.53546	2.88419	0.0163152	0.13306	-4.65029	-0.875953
ENSRNOG00000014128	Ecsit	0.380214	5.67868	2.26595	0.0469664	0.245085	-5.44056	-0.610684
ENSRNOG00000009439	Eef1a1	0.380096	12.349	3.17031	0.0100181	0.0977981	-4.25135	-1.00967
ENSRNOG00000017706	Slc66a1	0.379846	3.26902	1.36303	0.20286	0.512226	-6.30129	-0.290539
ENSRNOG00000005608	Tead4	0.37981	2.89271	1.17922	0.265683	0.57998	-6.44398	-0.236587
ENSRNOG00000027628	Elp5	0.379568	4.98851	1.86715	0.0915235	0.347728	-5.95148	-0.458761
ENSRNOG00000003343	Canx	0.379274	6.68458	2.7195	0.0216328	0.157173	-4.80869	-0.803621
ENSRNOG00000000505	Rpl10a	0.379175	4.29598	1.59562	0.141748	0.433417	-6.21003	-0.363094
ENSRNOG00000027355	Wdr36	0.379022	5.95163	2.36875	0.0394311	0.22389	-5.3115	-0.649965
ENSRNOG00000000127	Kpna6	0.378578	4.62304	1.74909	0.110935	0.385391	-6.05601	-0.414099
ENSRNOG00000021031	Grn	0.378488	10.9102	2.72821	0.0213122	0.155785	-4.98738	-0.807475
ENSRNOG00000020595	Rps11	0.378411	3.5723	1.34415	0.208685	0.519363	-6.39087	-0.284529
ENSRNOG00000007422	Vav2	0.378173	3.37226	1.47103	0.172126	0.471836	-6.18421	-0.326209
ENSRNOG00000056768	AABR07035428.2	0.377896	3.27345	1.29598	0.224179	0.535756	-6.38505	-0.271033
ENSRNOG00000010658	Cth	0.377816	5.00258	2.09165	0.0630356	0.2901	-5.60452	-0.537453
ENSRNOG00000005107	Recql5	0.377534	3.35842	1.30852	0.220056	0.53215	-6.38804	-0.273966
ENSRNOG00000012748	Vamp8	0.37692	3.34773	1.26716	0.233896	0.545656	-6.43583	-0.263081
ENSRNOG00000020596	Dmac2	0.376883	5.26588	1.98028	0.0759226	0.316703	-5.82888	-0.499348
ENSRNOG00000014935	Twnk	0.37668	2.12572	1.11799	0.289786	0.602776	-6.41123	-0.219844
ENSRNOG00000020881	Frmd8	0.376653	6.33711	2.57615	0.0276582	0.182056	-5.01357	-0.739796
ENSRNOG00000031286	Spin2a	0.376532	4.73158	1.90757	0.0856339	0.334867	-5.83983	-0.475128
ENSRNOG00000010971	Snx18	0.376188	7.54576	2.84185	0.0175413	0.138815	-4.67452	-0.857562
ENSRNOG00000032561	Slc52a2	0.376126	5.50759	2.01743	0.0713691	0.307783	-5.8125	-0.511755
ENSRNOG00000011782	Got2	0.376121	8.81512	2.61165	0.0260261	0.175562	-5.12765	-0.755569
ENSRNOG00000016090	Mtmr10	0.375966	3.4348	1.43587	0.181662	0.482942	-6.24396	-0.316105
ENSRNOG00000003221	Myoc	0.375722	5.2075	1.67855	0.124257	0.407997	-6.27122	-0.389343
ENSRNOG00000011639	Mrpl47	0.375422	3.47085	1.50123	0.164283	0.46047	-6.16545	-0.336799
ENSRNOG00000008907	Fggy	0.374899	1.87432	1.07081	0.309491	0.621503	-6.45305	-0.206557
ENSRNOG00000030055	Vamp3	0.374729	7.80326	2.67873	0.0231987	0.163321	-4.97115	-0.786958
ENSRNOG00000069818	LOC102552770	0.374516	2.83988	1.29082	0.225892	0.53713	-6.30349	-0.26992
ENSRNOG00000028512	Ilvbl	0.374249	5.70203	2.16218	0.0559817	0.271398	-5.6132	-0.566394
ENSRNOG00000003714	Clk4	0.374239	2.6615	1.1922	0.260786	0.57698	-6.38871	-0.238839
ENSRNOG00000043508	Magebl1	0.373969	3.12607	1.40734	0.189729	0.493486	-6.21476	-0.306725
ENSRNOG00000025462	Wdr41	0.373736	5.34305	1.90672	0.0857548	0.335075	-5.95619	-0.474857
ENSRNOG00000001311	Rab36	0.373386	1.73567	0.899911	0.389385	0.688638	-6.62013	-0.162009
ENSRNOG00000053550	Itga1	0.373331	4.47478	1.85666	0.0931112	0.351072	-5.8662	-0.454603
ENSRNOG00000050767	Nrn1	0.373015	4.42791	1.35385	0.205674	0.515406	-6.55717	-0.28785
ENSRNOG00000013149	Vps33b	0.372542	4.8226	1.98443	0.0753998	0.315843	-5.73884	-0.500528
ENSRNOG00000002036	Paxbp1	0.372182	3.04212	1.10355	0.295711	0.608577	-6.55685	-0.215685
ENSRNOG00000017977	Smpd1	0.37161	9.22945	2.75901	0.020216	0.151131	-4.889	-0.820647
ENSRNOG00000001336	Orai1	0.371497	6.32465	2.47247	0.03303	0.201581	-5.18731	-0.695551
ENSRNOG00000009052	Igf2bp3	0.371339	6.10565	2.49126	0.0319857	0.198334	-5.12764	-0.702603
ENSRNOG00000020383	Dapk3	0.371128	7.0864	2.26153	0.04732	0.246211	-5.61887	-0.608693
ENSRNOG00000021153	Fkbp2	0.370972	1.14084	0.810495	0.436574	0.725565	-6.71294	-0.139324
ENSRNOG00000008961	Mapre3	0.370939	5.84175	2.16707	0.0555219	0.27018	-5.62669	-0.568346
ENSRNOG00000033694	Klf16	0.370784	4.41073	1.42069	0.185916	0.488889	-6.46848	-0.31079
ENSRNOG00000003988	Dnajc27	0.370781	3.73528	1.46534	0.17364	0.473179	-6.27045	-0.324975
ENSRNOG00000014766	Galt	0.370507	3.57462	1.54047	0.154561	0.450132	-6.13511	-0.34666
ENSRNOG00000010161	Myo10	0.370085	2.57793	1.25506	0.238077	0.551078	-6.30268	-0.258787
ENSRNOG00000023538	Aldh5a1	0.370079	1.25436	1.19707	0.258965	0.575386	-6.32619	-0.24004
ENSRNOG00000014294	Ptpn6	0.370034	3.04128	1.30501	0.221203	0.532682	-6.32531	-0.273532
ENSRNOG00000002488	Galnt10	0.369841	5.33687	1.87455	0.0904182	0.345264	-6.0043	-0.461849
ENSRNOG00000020144	Rusf1	0.369584	6.62045	2.43722	0.0350815	0.208139	-5.28078	-0.681647
ENSRNOG00000063144	Znf235-ps1	0.369288	2.25567	1.21217	0.253389	0.569514	-6.31481	-0.244496
ENSRNOG00000020562	Slc22a18	0.369212	2.59802	1.17777	0.266237	0.58039	-6.39507	-0.23628
ENSRNOG00000011728	Fto	0.368857	3.60453	1.48735	0.167849	0.464544	-6.21327	-0.332973
ENSRNOG00000069710	Nat8f2	0.368678	2.37145	1.21073	0.253915	0.56999	-6.32762	-0.244133
ENSRNOG00000000596	Fyn	0.368583	1.67016	1.16587	0.270799	0.58486	-6.35039	-0.232948
ENSRNOG00000012757	Nek3	0.367829	1.47105	1.1463	0.278438	0.592065	-6.37689	-0.227631
ENSRNOG00000012868	Uaca	0.367793	4.19558	1.69024	0.121953	0.404524	-6.05565	-0.393056
ENSRNOG00000029330	Car5b	0.367475	7.34303	2.79531	0.0189969	0.146818	-4.73969	-0.83322
ENSRNOG00000017123	B2m	0.366486	6.44515	2.38946	0.0380622	0.219305	-5.3408	-0.658951
ENSRNOG00000003762	Smarca1	0.365442	4.643	1.90541	0.0859396	0.335364	-5.82569	-0.474483
ENSRNOG00000012640	Dpp7	0.365322	10.0565	2.8958	0.0159942	0.131865	-4.67763	-0.879871
ENSRNOG00000061857	Mgst2	0.365218	3.41697	1.28487	0.227884	0.539463	-6.42978	-0.268038
ENSRNOG00000010666	Ccn5	0.364875	10.4224	2.95831	0.0143731	0.123321	-4.57914	-0.908964
ENSRNOG00000037720	Rita1	0.364637	4.17094	1.39581	0.193074	0.498572	-6.4521	-0.302272
ENSRNOG00000014363	Arhgef3	0.364438	6.51507	2.29073	0.0450309	0.239382	-5.51262	-0.620909
ENSRNOG00000066875	Dcun1d3	0.364396	4.24183	1.7138	0.117428	0.397103	-6.03108	-0.401097
ENSRNOG00000009039	Trappc12	0.363838	5.65632	2.23335	0.0496359	0.252042	-5.49052	-0.598527
ENSRNOG00000006548	Mrc2	0.363732	7.84745	2.84476	0.0174542	0.13861	-4.68848	-0.858206
ENSRNOG00000001124	Rnft2	0.363596	4.09923	1.56818	0.148	0.443364	-6.20803	-0.353239
ENSRNOG00000012866	Nek8	0.363305	2.59704	1.14285	0.279801	0.593987	-6.43388	-0.226223
ENSRNOG00000020182	Mvp	0.363179	6.84341	2.50751	0.0311084	0.19619	-5.18593	-0.707322
ENSRNOG00000030888	Rela	0.362978	7.76175	2.49055	0.0320244	0.198334	-5.28844	-0.702603
ENSRNOG00000005302	Slc2a9	0.362863	1.60103	1.06267	0.312994	0.625045	-6.46331	-0.204089
ENSRNOG00000047988	Bola2	0.362105	1.69292	0.853214	0.413568	0.708205	-6.6619	-0.149841
ENSRNOG00000011592	Lrp10	0.36193	8.91939	2.67986	0.0231537	0.163321	-5.01468	-0.786958
ENSRNOG00000003326	Rrn3	0.36128	6.82395	2.38154	0.03858	0.220746	-5.3953	-0.656108
ENSRNOG00000032258	Swt1	0.360953	3.25063	1.15688	0.274287	0.587092	-6.54224	-0.231294
ENSRNOG00000024376	Zfp111	0.360491	3.99917	1.27619	0.230815	0.542578	-6.56518	-0.265538
ENSRNOG00000003724	Mrpl27	0.360159	2.53338	0.743773	0.474177	0.751934	-6.80034	-0.12382
ENSRNOG00000064381	Abcg3l2	0.359973	5.30304	1.55067	0.152116	0.446597	-6.4681	-0.350084
ENSRNOG00000019394	Mpv17l2	0.359924	4.02561	1.37041	0.200621	0.509644	-6.45461	-0.292733
ENSRNOG00000065023	ENSRNOG00000065023	0.359859	1.19371	0.85045	0.415031	0.709728	-6.67758	-0.148908
ENSRNOG00000014986	Ube4b	0.359577	4.36676	1.69405	0.121211	0.403547	-6.08486	-0.394105
ENSRNOG00000057147	Praf2	0.359551	7.57178	1.94165	0.0809452	0.326699	-6.16874	-0.485852
ENSRNOG00000063169	LOC102548076	0.359385	4.58012	1.5597	0.14998	0.44421	-6.31692	-0.352412
ENSRNOG00000006850	Ovol2	0.359336	2.29074	1.17465	0.267425	0.581463	-6.36065	-0.235478
ENSRNOG00000013594	Acp2	0.359325	7.95105	2.64896	0.0244137	0.168499	-5.03013	-0.773403
ENSRNOG00000019629	Lamp1	0.359241	11.1927	2.76883	0.0198788	0.149636	-4.92373	-0.824964
ENSRNOG00000017233	Mmachc	0.359133	3.18194	1.35984	0.203836	0.513446	-6.28671	-0.289505
ENSRNOG00000019152	Trpc4ap	0.359131	7.5392	2.35315	0.0404932	0.226967	-5.504	-0.644037
ENSRNOG00000055391	Eif4ebp2	0.3589	5.14471	1.67418	0.125127	0.409225	-6.26608	-0.388038
ENSRNOG00000033984	Ifnlr1	0.358594	2.16801	1.16706	0.270339	0.584295	-6.3592	-0.233368
ENSRNOG00000011586	Ccnl1	0.358416	5.71117	2.21246	0.0514231	0.258512	-5.5333	-0.587519
ENSRNOG00000026821	Arhgap42	0.358119	5.11165	1.94958	0.0798892	0.324749	-5.84864	-0.488452
ENSRNOG00000021220	Cpxm1	0.358086	4.59724	1.76193	0.108653	0.380747	-6.03218	-0.419364
ENSRNOG00000003076	Rbms2	0.357822	7.24955	2.6114	0.0260372	0.175562	-5.047	-0.755569
ENSRNOG00000001223	Pttg1ip	0.357708	8.98402	2.66606	0.0237082	0.165903	-5.04041	-0.780147
ENSRNOG00000011513	Gla	0.357667	7.84247	2.74379	0.0207503	0.153055	-4.86194	-0.815152
ENSRNOG00000008052	Atp13a2	0.357587	3.60063	1.35108	0.206531	0.516556	-6.38855	-0.286882
ENSRNOG00000071078	Mblac1	0.357445	2.72565	1.15527	0.274917	0.587762	-6.44064	-0.230799
ENSRNOG00000017426	Rragc	0.357434	7.37274	2.25887	0.0475337	0.246615	-5.64735	-0.60798
ENSRNOG00000014727	Fahd1	0.357331	6.84595	2.1124	0.0608767	0.284656	-5.83805	-0.54568
ENSRNOG00000018586	Retreg2	0.357169	3.52978	1.38326	0.196772	0.504313	-6.33243	-0.2973
ENSRNOG00000000044	Tmem175	0.356937	6.09635	2.04501	0.0681571	0.301373	-5.8579	-0.520895
ENSRNOG00000022514	Tor2a	0.356875	6.14927	1.9552	0.0791489	0.323625	-6.00569	-0.489957
ENSRNOG00000010821	Ankrd54	0.356725	2.20017	1.16005	0.273051	0.585857	-6.36913	-0.232209
ENSRNOG00000009930	Pigo	0.356279	3.51327	1.35576	0.205088	0.514775	-6.36368	-0.288382
ENSRNOG00000055093	Cep43	0.356229	5.11733	1.94551	0.0804304	0.325927	-5.85602	-0.48688
ENSRNOG00000017321	Trub1	0.355938	5.45348	2.10723	0.0614076	0.286327	-5.66128	-0.543138
ENSRNOG00000011470	Tsc1	0.355906	2.28833	1.15783	0.273915	0.586572	-6.37917	-0.231679
ENSRNOG00000028390	Hhipl1	0.355852	2.32215	1.13106	0.2845	0.597336	-6.41189	-0.223781
ENSRNOG00000011713	LOC691113	0.355688	3.33233	1.09625	0.298739	0.610866	-6.62626	-0.214054
ENSRNOG00000001204	Ankrd13a	0.355669	5.66185	1.53372	0.156195	0.451886	-6.55176	-0.344971
ENSRNOG00000042580	Zfp866	0.355505	2.63127	1.13864	0.281474	0.595638	-6.44366	-0.225017
ENSRNOG00000061989	Nkrf	0.355415	4.09977	1.59395	0.142123	0.433786	-6.1726	-0.362724
ENSRNOG00000015913	Tspan5	0.355333	6.84262	2.55811	0.0285265	0.185453	-5.1003	-0.731767
ENSRNOG00000008354	Slc9a8	0.355032	3.01393	1.25564	0.237876	0.550923	-6.37911	-0.258909
ENSRNOG00000011528	Alg14	0.354998	6.48774	2.40814	0.0368684	0.214808	-5.31472	-0.667949
ENSRNOG00000033498	Cib1	0.354952	3.06797	1.195	0.259739	0.576076	-6.46082	-0.23952
ENSRNOG00000003338	Pmp22	0.35483	2.45343	1.13462	0.283076	0.596334	-6.42304	-0.22451
ENSRNOG00000002205	Ociad1	0.354583	8.71802	2.49232	0.0319273	0.198334	-5.32666	-0.702603
ENSRNOG00000013353	Tmem260	0.354422	4.40715	1.62855	0.134556	0.422067	-6.18649	-0.374618
ENSRNOG00000012966	Acadl	0.354346	6.48062	2.44079	0.0348682	0.207935	-5.25921	-0.682073
ENSRNOG00000036814	Atp6v0a1	0.354042	7.09565	2.48949	0.0320824	0.198334	-5.24028	-0.702603
ENSRNOG00000015125	Spsb2	0.353952	5.38618	1.72302	0.115699	0.394908	-6.239	-0.403504
ENSRNOG00000026114	Ap5b1	0.353609	4.78467	1.82936	0.0973659	0.360266	-5.96909	-0.443377
ENSRNOG00000048101	Zfp397	0.353121	3.53665	1.4119	0.188419	0.492441	-6.29745	-0.307646
ENSRNOG00000000068	Ppp2r5a	0.352653	5.64262	1.8942	0.0875415	0.339425	-6.02587	-0.469257
ENSRNOG00000009110	Psen1	0.352352	6.67775	2.49999	0.0315114	0.19736	-5.18159	-0.704741
ENSRNOG00000064527	LOC302022	0.352287	5.77039	1.74922	0.11091	0.385391	-6.2634	-0.414099
ENSRNOG00000020679	Icam1	0.352029	6.77209	2.02548	0.070417	0.306648	-5.96861	-0.51336
ENSRNOG00000014188	Tma16	0.351681	3.44702	1.07913	0.305942	0.617948	-6.66971	-0.209048
ENSRNOG00000016596	Hspa4	0.351327	7.73694	2.59586	0.0267396	0.177787	-5.10866	-0.7501
ENSRNOG00000002225	Scarb2	0.351009	6.37651	2.12304	0.0597971	0.28225	-5.76935	-0.549365
ENSRNOG00000008243	Slc43a1	0.350401	1.46352	1.03651	0.324449	0.635925	-6.49388	-0.196594
ENSRNOG00000020957	Igflr1	0.349422	3.09037	1.13051	0.284722	0.597336	-6.53768	-0.223781
ENSRNOG00000006813	Sumf1	0.349346	8.94237	2.85468	0.0171603	0.13701	-4.71505	-0.863249
ENSRNOG00000009459	Slc35f6	0.349281	7.02603	2.29877	0.0444199	0.238707	-5.55222	-0.622135
ENSRNOG00000010352	Dnajc3	0.349192	8.25221	2.70604	0.0221378	0.159339	-4.94623	-0.797677
ENSRNOG00000019506	Dnajb2	0.349035	6.09246	2.2568	0.0477015	0.246987	-5.51614	-0.607325
ENSRNOG00000063591	Adat3	0.348948	4.75158	1.75042	0.110695	0.385391	-6.07996	-0.414099
ENSRNOG00000013773	Secisbp2	0.34884	4.52549	1.54185	0.154227	0.449512	-6.33066	-0.347259
ENSRNOG00000000800	Man1a1	0.34861	2.19398	0.959677	0.359912	0.664534	-6.57654	-0.177483
ENSRNOG00000014369	Slc27a4	0.348152	6.13545	2.04881	0.0677258	0.300633	-5.85716	-0.521963
ENSRNOG00000002828	Tob1	0.348092	3.11611	1.21013	0.254138	0.570208	-6.45344	-0.243967
ENSRNOG00000009285	Eipr1	0.347928	7.17707	2.49135	0.0319805	0.198334	-5.24439	-0.702603
ENSRNOG00000067274	Ier2	0.347866	8.5484	2.34308	0.041194	0.229055	-5.57057	-0.64006
ENSRNOG00000015413	Qpctl	0.347824	5.96662	2.06999	0.0653673	0.295895	-5.80057	-0.528862
ENSRNOG00000062858	ENSRNOG00000062858	0.347769	2.92383	1.1747	0.267407	0.581463	-6.45507	-0.235478
ENSRNOG00000036719	Samd10	0.347691	3.98839	1.48876	0.167485	0.464106	-6.29323	-0.333382
ENSRNOG00000007329	Frmd6	0.347562	8.05299	2.49636	0.0317075	0.197938	-5.29418	-0.70347
ENSRNOG00000060141	Epdr1	0.347517	8.25792	2.67853	0.0232068	0.163321	-4.99356	-0.786958
ENSRNOG00000019325	Rnf185	0.347504	7.03656	2.38746	0.0381928	0.219639	-5.40607	-0.65829
ENSRNOG00000023923	Fastkd2	0.347193	5.50748	1.7203	0.116207	0.3956	-6.26362	-0.402744
ENSRNOG00000017332	Dapk2	0.347092	2.81397	1.13755	0.281907	0.595638	-6.4757	-0.225017
ENSRNOG00000012994	Pus3	0.346997	5.74371	2.04698	0.0679327	0.301115	-5.80415	-0.521267
ENSRNOG00000023874	Tmem62	0.346842	4.39933	1.57111	0.147322	0.4419	-6.26511	-0.354676
ENSRNOG00000005801	Stx17	0.346726	3.14068	1.29711	0.223804	0.535395	-6.35555	-0.271326
ENSRNOG00000024243	Cadm4	0.346618	8.56266	2.83038	0.0178893	0.140223	-4.74411	-0.853181
ENSRNOG00000013816	Cmas	0.346532	7.91738	2.01134	0.0720974	0.308858	-6.0811	-0.510242
ENSRNOG00000019189	Acat2	0.346434	3.49235	1.33708	0.210902	0.522444	-6.38251	-0.281961
ENSRNOG00000051624	Hspe1	0.346282	1.91839	1.07988	0.305626	0.617723	-6.44354	-0.209206
ENSRNOG00000012347	Gata2	0.345849	2.10865	1.11406	0.291387	0.604297	-6.41375	-0.21875
ENSRNOG00000013514	Maf1	0.345662	3.47457	1.28265	0.228632	0.539978	-6.44507	-0.267624
ENSRNOG00000064485	Znf431l-ps8	0.345555	4.03833	1.48254	0.169099	0.467265	-6.31179	-0.330437
ENSRNOG00000019492	Pomgnt2	0.34538	5.10968	1.71945	0.116366	0.395845	-6.1943	-0.402475
ENSRNOG00000002452	Txndc11	0.345309	6.35487	2.1665	0.0555758	0.27025	-5.69681	-0.568234
ENSRNOG00000001428	Alkbh4	0.345249	4.32065	1.62275	0.135798	0.423213	-6.17725	-0.373441
ENSRNOG00000004873	Prkch	0.345206	3.15224	1.25785	0.237107	0.549674	-6.40506	-0.259895
ENSRNOG00000018671	Commd4	0.344761	1.83529	0.759001	0.465417	0.746263	-6.73881	-0.127108
ENSRNOG00000021223	Ptpra	0.344713	7.45897	1.96896	0.077363	0.319175	-6.11836	-0.495971
ENSRNOG00000005135	Bclaf3	0.344556	3.93123	1.53202	0.156609	0.452179	-6.22309	-0.344689
ENSRNOG00000007307	Syde1	0.344325	5.86162	1.86944	0.0911798	0.347441	-6.09745	-0.459119
ENSRNOG00000009250	Pts	0.34426	4.32065	1.67187	0.125589	0.409781	-6.10756	-0.387448
ENSRNOG00000006901	Cd320	0.343622	5.91221	1.75412	0.110034	0.384114	-6.27737	-0.41554
ENSRNOG00000021062	Fxyd5	0.343398	4.22733	1.36389	0.202598	0.511857	-6.50427	-0.290851
ENSRNOG00000021025	Ppp2r5b	0.343226	5.31953	1.99247	0.0743994	0.314265	-5.81971	-0.502703
ENSRNOG00000024455	Gnptg	0.34306	5.86071	2.0125	0.0719584	0.308543	-5.87624	-0.510684
ENSRNOG00000008329	Ndufb11	0.342948	1.81097	0.851848	0.414291	0.70904	-6.66207	-0.149329
ENSRNOG00000033570	Arhgap8	0.342655	3.77678	1.27326	0.231809	0.543588	-6.52223	-0.26473
ENSRNOG00000015679	Dok4	0.342561	4.03796	1.46817	0.172886	0.472259	-6.3308	-0.325819
ENSRNOG00000045844	Impact	0.341891	6.08786	2.18296	0.0540527	0.26656	-5.63595	-0.574205
ENSRNOG00000010799	Noct	0.341831	3.04626	1.18752	0.262542	0.578335	-6.46487	-0.237821
ENSRNOG00000045605	Uxs1	0.341692	7.87696	2.68819	0.0228257	0.161977	-4.9592	-0.790548
ENSRNOG00000020450	Slc26a6	0.341328	1.63722	0.944933	0.367029	0.67014	-6.57952	-0.173835
ENSRNOG00000007650	Cd63	0.340981	9.58829	1.7492	0.110914	0.385391	-6.54092	-0.414099
ENSRNOG00000019618	Hdac3	0.340797	8.27499	2.52406	0.0302395	0.192451	-5.25706	-0.71568
ENSRNOG00000006877	Efnb1	0.34069	5.40804	1.99844	0.0736631	0.312465	-5.82585	-0.505198
ENSRNOG00000001211	Gatd3a	0.340689	5.60114	1.88464	0.0889309	0.342033	-6.03406	-0.465932
ENSRNOG00000027183	Zfyve9	0.340539	2.65011	0.986427	0.347256	0.652698	-6.60494	-0.185288
ENSRNOG00000005708	Mmp16	0.34042	4.30126	1.46726	0.173128	0.472636	-6.38565	-0.325473
ENSRNOG00000050741	Rbm4	0.340281	1.3768	1.0431	0.321534	0.633299	-6.4897	-0.198391
ENSRNOG00000057378	Clec16a	0.340191	2.74295	1.05783	0.31509	0.626876	-6.54848	-0.202818
ENSRNOG00000018993	Ilk	0.339984	6.43657	2.29506	0.0447012	0.239154	-5.49654	-0.621322
ENSRNOG00000028461	Gnl3	0.339983	5.88992	2.19694	0.0527904	0.263592	-5.58568	-0.579069
ENSRNOG00000053875	Nacad	0.339863	1.85533	1.05695	0.315473	0.626876	-6.46653	-0.202818
ENSRNOG00000008463	Rundc3b	0.339849	3.10869	1.27104	0.232567	0.544017	-6.38034	-0.264388
ENSRNOG00000017871	Sidt2	0.339674	5.29999	1.74138	0.112324	0.387091	-6.19711	-0.412187
ENSRNOG00000062674	ENSRNOG00000062674	0.339619	3.81992	1.34571	0.208196	0.519015	-6.44254	-0.28482
ENSRNOG00000008572	Ppcs	0.339449	5.20351	1.88141	0.0894042	0.343362	-5.97048	-0.464248
ENSRNOG00000018653	Pfdn1	0.338931	3.69659	1.34965	0.206974	0.517093	-6.4114	-0.286431
ENSRNOG00000033051	Slc22a15	0.33796	3.98684	1.28823	0.226758	0.538467	-6.54832	-0.268841
ENSRNOG00000000996	Arpc1a	0.337875	7.94405	2.55739	0.0285619	0.18555	-5.1857	-0.731539
ENSRNOG00000009712	Gale	0.337864	3.38809	1.19112	0.261189	0.577034	-6.53376	-0.238799
ENSRNOG00000047185	Eif3i	0.337692	5.98131	2.0191	0.0711712	0.307473	-5.8832	-0.512193
ENSRNOG00000033741	Ankrd34a	0.337257	3.42449	1.17175	0.268537	0.582622	-6.56361	-0.234613
ENSRNOG00000010298	Xbp1	0.337018	6.31802	1.76773	0.107637	0.378729	-6.31159	-0.421672
ENSRNOG00000011195	Prkra	0.337002	7.19143	2.39057	0.0379902	0.219169	-5.41469	-0.659222
ENSRNOG00000019422	Egr1	0.336998	8.38077	2.62995	0.0252221	0.171791	-5.08128	-0.765001
ENSRNOG00000023455	Pomgnt1	0.336979	7.78413	2.07086	0.0652721	0.295718	-5.97967	-0.529122
ENSRNOG00000002194	Coq2	0.336838	5.40557	1.81699	0.0993524	0.364072	-6.10359	-0.438813
ENSRNOG00000028328	Tyw3	0.336554	2.08275	0.647597	0.531873	0.786621	-6.82629	-0.104235
ENSRNOG00000024567	Ints15	0.336553	5.58534	1.84101	0.0955293	0.355793	-6.09762	-0.448803
ENSRNOG00000001748	Polr2h	0.336257	1.78684	0.829742	0.426104	0.717865	-6.68086	-0.143957
ENSRNOG00000002272	Lnx1	0.33618	4.50259	1.59644	0.141565	0.433149	-6.25078	-0.363363
ENSRNOG00000017858	Tsr3	0.336137	4.24718	1.52389	0.158606	0.455334	-6.29903	-0.34167
ENSRNOG00000019935	Armc5	0.336062	5.05998	1.81935	0.0989701	0.363532	-6.03756	-0.439458
ENSRNOG00000013326	Hmbox1	0.335546	2.49618	1.02849	0.328023	0.638515	-6.54027	-0.194829
ENSRNOG00000002989	Nmt1	0.335267	4.43694	1.23899	0.243722	0.559051	-6.69897	-0.252549
ENSRNOG00000000506	Tead3	0.335202	3.80844	1.44195	0.179981	0.481064	-6.31743	-0.317797
ENSRNOG00000016575	Tnfrsf1b	0.335192	3.69078	1.33294	0.212208	0.523548	-6.43096	-0.281043
ENSRNOG00000021528	Tusc2	0.334999	6.18252	2.19495	0.0529682	0.263592	-5.62909	-0.579069
ENSRNOG00000007083	Gpn2	0.334928	4.01404	1.2923	0.2254	0.53713	-6.5492	-0.26992
ENSRNOG00000016387	Rpl34	0.334834	1.11712	0.796797	0.444128	0.730107	-6.72493	-0.136613
ENSRNOG00000029574	Rps4x-ps9	0.33441	6.31859	1.70119	0.11983	0.40156	-6.40903	-0.39625
ENSRNOG00000011287	Minpp1	0.334224	8.55009	2.54537	0.0291557	0.188463	-5.2312	-0.724774
ENSRNOG00000028498	Wdr1	0.334197	9.65103	2.62555	0.0254131	0.172638	-5.13035	-0.762864
ENSRNOG00000010629	Nod1	0.334152	3.01822	0.999437	0.341221	0.648636	-6.65977	-0.187999
ENSRNOG00000061128	Pelo	0.333939	7.28131	2.24022	0.0490614	0.250696	-5.6708	-0.600853
ENSRNOG00000003226	Mprip	0.333919	6.28863	2.15366	0.0567925	0.273382	-5.70935	-0.56323
ENSRNOG00000018453	Nop2	0.333883	6.73143	2.01321	0.0718726	0.308332	-5.98383	-0.510982
ENSRNOG00000059702	Tex9	0.333691	6.49065	2.11375	0.0607387	0.284378	-5.79783	-0.546104
ENSRNOG00000028166	Asmtl	0.333646	1.75989	0.985223	0.347819	0.653213	-6.53891	-0.184945
ENSRNOG00000029441	Klhl2	0.333443	6.79092	2.18894	0.0535091	0.264633	-5.70908	-0.577357
ENSRNOG00000008314	Orc3	0.333256	4.08844	1.51374	0.161127	0.458344	-6.2805	-0.338808
ENSRNOG00000002555	Serpinb7	0.333207	3.66585	1.41801	0.186677	0.489746	-6.31786	-0.310029
ENSRNOG00000030625	Tf	0.332851	8.26543	2.58141	0.02741	0.181314	-5.15947	-0.741569
ENSRNOG00000062521	Gtpbp6	0.332691	3.34242	1.20867	0.254673	0.570611	-6.50365	-0.24366
ENSRNOG00000019861	Tollip	0.332467	6.72721	2.36587	0.0396248	0.224458	-5.41162	-0.648865
ENSRNOG00000042464	Fbxo25	0.332313	5.64078	1.6349	0.133207	0.420486	-6.40816	-0.376249
ENSRNOG00000018649	Slc35c2	0.332313	6.07828	1.99103	0.0745772	0.314431	-5.94058	-0.502475
ENSRNOG00000049259	LOC102549842	0.332253	3.84471	1.33763	0.210728	0.522385	-6.45814	-0.282009
ENSRNOG00000030091	Dusp14	0.332158	7.76928	2.06486	0.0659307	0.29659	-5.98836	-0.527843
ENSRNOG00000003424	Elac2	0.331964	4.83057	1.43825	0.181002	0.482331	-6.53	-0.316655
ENSRNOG00000025119	Fmo9	0.331866	4.86469	1.43507	0.181883	0.483156	-6.54079	-0.315913
ENSRNOG00000003829	Ap3s1	0.331483	4.69358	1.50342	0.163727	0.46047	-6.41648	-0.336799
ENSRNOG00000036934	Abhd12	0.331465	7.3065	2.43575	0.03517	0.208468	-5.34875	-0.68096
ENSRNOG00000020567	Fibp	0.331353	5.68824	1.55524	0.151033	0.445436	-6.52695	-0.351215
ENSRNOG00000008482	Rbms1	0.331346	5.97161	2.14607	0.0575232	0.275728	-5.67966	-0.559519
ENSRNOG00000047394	Ufd1	0.330807	4.50335	1.23766	0.244196	0.559388	-6.71402	-0.252287
ENSRNOG00000014322	Kazn	0.330668	2.44823	1.04202	0.322011	0.633475	-6.52024	-0.19827
ENSRNOG00000019416	Zfp94	0.330623	4.51633	1.66991	0.125985	0.409781	-6.14983	-0.387448
ENSRNOG00000007663	Rps6	0.330604	6.86799	1.6432	0.131461	0.41847	-6.55323	-0.378336
ENSRNOG00000023020	Fdx2	0.330552	1.18112	0.654539	0.527574	0.784484	-6.83016	-0.105416
ENSRNOG00000042951	Xrn1	0.33052	2.91651	1.1769	0.266568	0.58039	-6.45116	-0.23628
ENSRNOG00000029682	Clic1	0.330202	3.48254	1.19397	0.260123	0.576781	-6.55126	-0.238989
ENSRNOG00000018239	Dhrs4	0.330163	5.5269	1.79792	0.102488	0.369567	-6.15278	-0.432307
ENSRNOG00000008283	B4galt5	0.32996	6.47608	2.25496	0.0478506	0.246987	-5.56715	-0.607325
ENSRNOG00000008427	Necap2	0.329794	3.44693	1.02287	0.330548	0.640642	-6.72822	-0.193384
ENSRNOG00000068412	Fosl2	0.329663	5.89499	1.96134	0.0783474	0.321799	-5.96127	-0.492415
ENSRNOG00000017447	Eif2s2	0.32928	1.59026	1.04686	0.319877	0.631743	-6.47983	-0.19946
ENSRNOG00000042777	Zfp28	0.328862	2.18018	0.791909	0.446845	0.73281	-6.72412	-0.135009
ENSRNOG00000002671	Nme2	0.328536	4.60238	1.56342	0.149108	0.443597	-6.31666	-0.353011
ENSRNOG00000016940	Ppp2r2d	0.328531	6.98438	1.81696	0.099358	0.364072	-6.31077	-0.438813
ENSRNOG00000010966	Itgb1	0.328323	8.15072	2.53414	0.029722	0.190165	-5.23485	-0.72087
ENSRNOG00000009298	Fbxo44	0.328297	2.51875	0.919916	0.379335	0.679209	-6.64847	-0.167997
ENSRNOG00000015476	Ubxn11	0.328166	2.41874	0.99918	0.341339	0.648636	-6.55969	-0.187999
ENSRNOG00000016892	Nr2f6	0.328099	5.59476	1.52715	0.157802	0.454031	-6.55017	-0.342915
ENSRNOG00000011904	Trappc4	0.328055	3.53578	1.18207	0.2646	0.579595	-6.57652	-0.236875
ENSRNOG00000012394	Bcl2l13	0.327891	6.37397	2.06913	0.0654609	0.295895	-5.85529	-0.528862
ENSRNOG00000014235	Zgpat	0.327819	5.61638	1.62597	0.135106	0.422125	-6.4169	-0.374559
ENSRNOG00000009896	Tmem199	0.32769	6.93715	1.91193	0.085021	0.333357	-6.16204	-0.47709
ENSRNOG00000023348	Tbc1d2	0.327573	3.15169	1.14829	0.277655	0.591417	-6.53085	-0.228106
ENSRNOG00000014811	Zftraf1	0.326952	4.18209	1.46892	0.172686	0.472141	-6.35942	-0.325929
ENSRNOG00000013852	Med20	0.32674	6.52896	2.10083	0.0620715	0.287795	-5.82293	-0.540917
ENSRNOG00000024221	Mettl24	0.326565	2.20722	1.01374	0.334674	0.643347	-6.52407	-0.191555
ENSRNOG00000009157	Fut4	0.326555	5.17542	1.89017	0.0881244	0.340511	-5.95201	-0.467869
ENSRNOG00000017127	Rpl28	0.326536	1.11507	0.78556	0.45039	0.735494	-6.73414	-0.133421
ENSRNOG00000016973	Tmem242	0.326337	5.03431	1.38302	0.196845	0.504313	-6.64085	-0.2973
ENSRNOG00000019244	Mxra8	0.326248	9.12714	2.63504	0.0250033	0.171007	-5.09806	-0.766987
ENSRNOG00000066989	ENSRNOG00000066989	0.326173	2.37757	1.01212	0.33541	0.643588	-6.54195	-0.191392
ENSRNOG00000003229	Tspan7	0.325961	6.19195	2.2197	0.0507965	0.255788	-5.59014	-0.59212
ENSRNOG00000018118	Atad3a	0.325835	4.76983	1.56642	0.14841	0.443382	-6.34581	-0.353222
ENSRNOG00000018367	Taldo1	0.325748	8.76045	2.00731	0.0725831	0.310059	-6.12136	-0.508555
ENSRNOG00000001309	Camkk2	0.325608	2.172	1.0106	0.336106	0.64402	-6.52474	-0.191101
ENSRNOG00000018795	Rpl18a	0.325527	5.67375	1.19286	0.260539	0.57698	-6.98331	-0.238839
ENSRNOG00000004515	Pes1	0.325501	6.83054	2.14537	0.0575914	0.275909	-5.78369	-0.559234
ENSRNOG00000028274	Myrf	0.325326	1.99173	0.935048	0.371857	0.674339	-6.58932	-0.171122
ENSRNOG00000014879	Ttc7a	0.325261	4.93285	1.71826	0.116588	0.396154	-6.16264	-0.402136
ENSRNOG00000010409	Nol6	0.325228	3.4565	1.27242	0.232095	0.543588	-6.45365	-0.26473
ENSRNOG00000032759	Cdx2	0.325042	5.68687	2.03934	0.0688061	0.302635	-5.80763	-0.519081
ENSRNOG00000020916	Tmub2	0.324868	6.73209	1.98058	0.0758851	0.316703	-6.03509	-0.499348
ENSRNOG00000000306	Smpd2	0.324439	3.47773	1.22981	0.246999	0.561271	-6.50865	-0.250828
ENSRNOG00000005614	Txn2	0.324174	6.52278	1.80198	0.101813	0.367864	-6.28513	-0.434312
ENSRNOG00000033010	Akr1c12	0.324144	7.59825	1.7781	0.105843	0.375564	-6.41877	-0.425316
ENSRNOG00000013647	Polm	0.324125	3.89635	1.36865	0.201152	0.510137	-6.43015	-0.292313
ENSRNOG00000000432	Fkbpl	0.323923	4.0154	1.42088	0.185862	0.488889	-6.38825	-0.31079
ENSRNOG00000013604	Gpx4	0.323864	5.38489	1.28908	0.226475	0.538235	-6.82177	-0.269028
ENSRNOG00000033697	Casp4	0.32357	5.29999	1.85132	0.0939294	0.352924	-6.03359	-0.452319
ENSRNOG00000019022	Fam89a	0.323343	5.67682	1.72782	0.114808	0.39246	-6.28051	-0.406204
ENSRNOG00000001297	Prmt2	0.323051	7.05502	2.41305	0.0365605	0.213776	-5.36513	-0.670041
ENSRNOG00000000133	Txndc15	0.323024	8.29332	2.56764	0.0280645	0.183634	-5.18396	-0.736047
ENSRNOG00000017869	Irf8	0.322987	1.58099	0.966411	0.356695	0.661933	-6.56026	-0.179186
ENSRNOG00000030199	Tmem192	0.32255	5.87968	1.61494	0.137488	0.42643	-6.47319	-0.370152
ENSRNOG00000012709	Bag2	0.322507	7.47515	2.35215	0.0405627	0.227076	-5.50133	-0.643829
ENSRNOG00000018992	Dpysl3	0.322305	7.26606	2.43921	0.0349626	0.208125	-5.33966	-0.681677
ENSRNOG00000009069	Tnfaip1	0.322063	7.58296	2.40382	0.0371412	0.216057	-5.42284	-0.665431
ENSRNOG00000009545	Polr1a	0.321952	4.10273	1.50312	0.163804	0.46047	-6.29781	-0.336799
ENSRNOG00000017810	Uros	0.321807	3.4597	1.28292	0.228538	0.539978	-6.44174	-0.267624
ENSRNOG00000017372	Higd2a	0.321751	1.51935	0.628878	0.543567	0.795553	-6.83747	-0.0993309
ENSRNOG00000031930	Cela1	0.321503	6.96888	2.30069	0.0442751	0.238302	-5.54385	-0.622872
ENSRNOG00000015491	Rcl1	0.321424	5.18395	1.63637	0.132896	0.419943	-6.32758	-0.376809
ENSRNOG00000006949	C1qbp	0.321281	6.62509	2.02293	0.070718	0.306862	-5.95726	-0.513057
ENSRNOG00000010993	Dpm1	0.3209	6.10216	1.63289	0.133633	0.421243	-6.479	-0.375468
ENSRNOG00000012965	Themis2	0.320871	1.52084	0.953893	0.362692	0.666786	-6.57384	-0.176013
ENSRNOG00000026203	Pax8	0.320682	1.81779	0.885645	0.396666	0.69474	-6.63199	-0.158178
ENSRNOG00000001269	Ppp1cc	0.320603	8.21819	1.82667	0.0977947	0.361263	-6.37943	-0.442177
ENSRNOG00000040281	Zc3h10	0.320181	4.69463	1.68002	0.123965	0.40769	-6.17109	-0.38967
ENSRNOG00000014617	Tgoln2	0.319887	8.21338	2.57606	0.0276627	0.182056	-5.16646	-0.739796
ENSRNOG00000014027	RGD1304728	0.31983	2.31591	0.961819	0.358886	0.664029	-6.58473	-0.177813
ENSRNOG00000014090	Retsat	0.319799	7.63373	2.23977	0.0490986	0.250718	-5.6977	-0.600814
ENSRNOG00000006931	Eepd1	0.319747	3.85283	1.29502	0.224497	0.536343	-6.51218	-0.270557
ENSRNOG00000004103	Trappc6b	0.319616	6.27711	1.42534	0.184603	0.487243	-6.78381	-0.312254
ENSRNOG00000046307	Glyctk	0.319539	2.88691	0.996699	0.342484	0.649328	-6.63665	-0.187536
ENSRNOG00000068743	Prrc2c	0.319516	4.17696	1.463	0.174265	0.474455	-6.36624	-0.323805
ENSRNOG00000000435	Ppt2	0.319128	5.25112	1.78178	0.105212	0.374625	-6.12899	-0.426403
ENSRNOG00000042427	Gskip	0.319048	8.47511	2.43487	0.0352229	0.208646	-5.41483	-0.680591
ENSRNOG00000020159	Dalrd3	0.319028	4.46637	1.50302	0.16383	0.46047	-6.37152	-0.336799
ENSRNOG00000011763	Serp1	0.318649	9.82648	2.53993	0.0294285	0.189108	-5.28094	-0.723291
ENSRNOG00000011756	Phf3	0.318598	3.5693	1.23293	0.245879	0.560064	-6.52516	-0.251763
ENSRNOG00000016379	Jtb	0.318535	7.28403	2.29287	0.0448673	0.23918	-5.58462	-0.621274
ENSRNOG00000006304	Mdm2	0.318512	8.11515	2.54058	0.029396	0.189108	-5.22244	-0.723291
ENSRNOG00000013933	Med27	0.317783	4.37384	1.29371	0.224933	0.537025	-6.62093	-0.270005
ENSRNOG00000001427	Orai2	0.31758	3.14019	1.1454	0.278793	0.592404	-6.53171	-0.227382
ENSRNOG00000012089	Cstf3	0.317421	5.17088	1.78846	0.104077	0.372631	-6.10444	-0.428721
ENSRNOG00000004640	Mtfp1	0.317346	1.48124	0.92871	0.374976	0.676048	-6.59875	-0.170022
ENSRNOG00000006766	Laptm4b	0.317148	9.67295	2.3343	0.0418146	0.231113	-5.62137	-0.636175
ENSRNOG00000007793	Pnrc1	0.31711	6.08	1.88579	0.088762	0.341676	-6.10352	-0.466385
ENSRNOG00000003104	Trpv2	0.317078	2.15198	0.954494	0.362402	0.666658	-6.57828	-0.176097
ENSRNOG00000040201	Atp6ap1l	0.316563	1.96577	0.972866	0.35363	0.658643	-6.55232	-0.18135
ENSRNOG00000002323	Chmp1b2	0.316343	6.80176	1.84505	0.0949001	0.354442	-6.25058	-0.450454
ENSRNOG00000012786	Pgrmc1	0.316111	9.50689	2.43726	0.0350792	0.208139	-5.44469	-0.681647
ENSRNOG00000014604	Sigmar1	0.315971	7.90361	2.32447	0.0425198	0.233248	-5.57429	-0.632183
ENSRNOG00000067071	LOC102554315	0.315933	3.57936	1.2155	0.252171	0.567478	-6.54765	-0.246051
ENSRNOG00000021392	Noc2l	0.31566	5.93569	1.88623	0.0886977	0.341676	-6.08282	-0.466385
ENSRNOG00000005151	Dync2li1	0.315571	5.55452	1.76699	0.107767	0.378959	-6.20341	-0.421408
ENSRNOG00000002977	Ttc19	0.315416	6.1441	1.63152	0.133923	0.421644	-6.48651	-0.375054
ENSRNOG00000001414	Serpine1	0.31528	9.37217	2.46793	0.0332875	0.202879	-5.38904	-0.692763
ENSRNOG00000021773	Bop1	0.315208	5.41493	1.8735	0.0905741	0.345568	-6.02012	-0.461466
ENSRNOG00000029152	Tmem69	0.315054	6.2963	2.08112	0.0641592	0.293082	-5.82676	-0.533011
ENSRNOG00000056374	Zfp933	0.314928	4.6665	1.62635	0.135025	0.422125	-6.24188	-0.374559
ENSRNOG00000026458	Tbccd1	0.31471	4.58591	1.61815	0.13679	0.425479	-6.23731	-0.371121
ENSRNOG00000029667	Tbce	0.314495	5.98484	2.01224	0.07199	0.308543	-5.89465	-0.510684
ENSRNOG00000002894	Mnt	0.314346	3.34148	1.24751	0.240717	0.555203	-6.45818	-0.255548
ENSRNOG00000055433	Trim46	0.31424	3.17916	0.975757	0.352265	0.657749	-6.71681	-0.18194
ENSRNOG00000042519	Peak1	0.314199	4.54637	1.51816	0.160025	0.456156	-6.36726	-0.340886
ENSRNOG00000014089	Map3k2	0.31412	2.5969	0.706265	0.496196	0.766088	-6.83775	-0.115722
ENSRNOG00000012270	Med26	0.313503	5.0261	1.68099	0.123773	0.40769	-6.23446	-0.38967
ENSRNOG00000056954	Inpp5k	0.313389	6.49835	2.19291	0.0531514	0.263981	-5.67114	-0.578427
ENSRNOG00000007485	Arfgef2	0.313268	4.30266	1.41654	0.187096	0.489982	-6.45245	-0.30982
ENSRNOG00000016619	Use1	0.313171	2.75661	1.07405	0.308105	0.619716	-6.53369	-0.207807
ENSRNOG00000057626	Kif1b	0.313146	7.89535	2.33949	0.041447	0.230036	-5.54897	-0.638204
ENSRNOG00000022533	Micall2	0.312978	5.54901	1.66167	0.127651	0.412421	-6.35546	-0.38466
ENSRNOG00000009389	Ripk2	0.312669	5.87445	1.87021	0.0910645	0.347147	-6.09846	-0.459486
ENSRNOG00000037655	Gatb	0.312298	4.83017	1.61563	0.137338	0.426269	-6.2894	-0.370316
ENSRNOG00000042496	Cyp4f5	0.312275	4.63404	1.4966	0.165466	0.461321	-6.41383	-0.335997
ENSRNOG00000003052	Cox18	0.312076	4.79932	1.42367	0.185074	0.487919	-6.54303	-0.311653
ENSRNOG00000010702	Ube3c	0.312023	5.08193	1.19634	0.259238	0.575604	-6.87615	-0.239876
ENSRNOG00000012872	Carnmt1	0.311844	6.03681	1.88177	0.0893512	0.343359	-6.10391	-0.464252
ENSRNOG00000023303	Dpep2	0.311747	4.75644	1.60839	0.138919	0.428253	-6.28507	-0.368299
ENSRNOG00000008144	Irf1	0.311505	4.30502	1.32413	0.215013	0.526066	-6.56973	-0.278959
ENSRNOG00000001237	Cabin1	0.311452	5.16459	1.72121	0.116036	0.395315	-6.20223	-0.403057
ENSRNOG00000005433	Shq1	0.311399	5.0072	1.74105	0.112384	0.387091	-6.14376	-0.412187
ENSRNOG00000025689	Abhd1	0.311239	4.44812	1.53958	0.154776	0.450503	-6.31842	-0.346302
ENSRNOG00000014162	Plekhb2	0.311191	9.15124	2.34584	0.041001	0.228402	-5.5862	-0.641301
ENSRNOG00000009687	Ccdc120	0.311121	2.52509	0.927551	0.375549	0.676183	-6.64226	-0.169936
ENSRNOG00000065682	ENSRNOG00000065682	0.310932	10.0444	2.32354	0.0425875	0.233248	-5.64972	-0.632183
ENSRNOG00000016392	Zfp593	0.310328	4.01951	1.39045	0.194645	0.501488	-6.42828	-0.29974
ENSRNOG00000016670	Pip4k2a	0.310288	5.38899	1.86608	0.0916837	0.348191	-6.02703	-0.458183
ENSRNOG00000021234	Slc4a11	0.310148	2.21409	0.961343	0.359114	0.664247	-6.57588	-0.177671
ENSRNOG00000020153	Supt3h	0.310028	2.39972	1.01662	0.333366	0.641807	-6.53985	-0.192595
ENSRNOG00000019150	Polb	0.309914	6.29899	2.10615	0.0615194	0.286453	-5.7872	-0.542946
ENSRNOG00000011794	Tcea3	0.309762	1.22429	1.01206	0.335439	0.643588	-6.52573	-0.191392
ENSRNOG00000030391	Ei24	0.309698	6.97608	1.73865	0.112821	0.388005	-6.42615	-0.411163
ENSRNOG00000011241	Tfdp2	0.309694	2.87612	0.9984	0.341699	0.648706	-6.63288	-0.187952
ENSRNOG00000005039	Tfpi	0.309328	8.01287	2.10613	0.0615219	0.286453	-5.9357	-0.542946
ENSRNOG00000000047	Cd82	0.308589	6.24031	2.03514	0.069291	0.304032	-5.89269	-0.517081
ENSRNOG00000014637	Atxn10	0.308538	8.86539	2.30463	0.0439795	0.237269	-5.64508	-0.624758
ENSRNOG00000019684	Antkmt	0.308495	1.50205	0.875544	0.401878	0.698627	-6.64655	-0.155755
ENSRNOG00000065643	Sox4	0.308397	5.57069	1.54477	0.153526	0.448844	-6.52248	-0.347904
ENSRNOG00000003100	Dusp12	0.308163	3.84514	1.04076	0.322565	0.634224	-6.79659	-0.197758
ENSRNOG00000021273	Crls1	0.308097	6.36629	2.0205	0.0710046	0.307473	-5.93142	-0.512193
ENSRNOG00000003385	Glrx2	0.30809	5.50624	1.83322	0.0967538	0.35888	-6.09663	-0.445051
ENSRNOG00000051235	Cfb	0.308067	3.45201	1.08646	0.302842	0.615839	-6.66338	-0.210533
ENSRNOG00000001215	Cfap410	0.307992	4.21004	1.38729	0.195578	0.50332	-6.47137	-0.298156
ENSRNOG00000014668	Phaf1	0.307924	4.75288	1.57099	0.147349	0.4419	-6.33643	-0.354676
ENSRNOG00000007369	Shisa4	0.307861	4.81308	1.47234	0.171779	0.471836	-6.48191	-0.326209
ENSRNOG00000019710	Tm9sf1	0.30785	2.29546	0.79463	0.445331	0.731227	-6.73133	-0.135948
ENSRNOG00000047896	Kctd10	0.307796	8.8592	2.33464	0.0417902	0.231113	-5.59521	-0.636175
ENSRNOG00000016167	Spata2L	0.307601	3.28211	1.18412	0.263825	0.579311	-6.51876	-0.237089
ENSRNOG00000001598	Usp16	0.307567	4.95441	1.65894	0.128207	0.41363	-6.25238	-0.383388
ENSRNOG00000016791	Chka	0.307557	3.9122	1.36923	0.200978	0.509981	-6.43302	-0.292446
ENSRNOG00000000476	Zbtb22	0.307387	4.95375	1.68782	0.122427	0.405367	-6.21084	-0.392151
ENSRNOG00000011435	Osbpl10	0.307272	2.4493	0.794884	0.44519	0.731154	-6.74845	-0.135991
ENSRNOG00000021166	Ecm1	0.307246	2.33967	0.998052	0.341859	0.648739	-6.55132	-0.18793
ENSRNOG00000003099	Ubqln2	0.306969	8.15327	2.31293	0.0433629	0.235484	-5.60537	-0.628039
ENSRNOG00000016825	Polr1g	0.306894	5.75308	1.84548	0.094833	0.354442	-6.11771	-0.450454
ENSRNOG00000024437	Blcap	0.306714	7.31672	2.33885	0.041492	0.230036	-5.5113	-0.638204
ENSRNOG00000016611	Hras	0.306623	2.06172	0.734547	0.479535	0.754245	-6.7621	-0.122488
ENSRNOG00000029995	Herpud2	0.3064	6.2926	2.10034	0.0621226	0.287884	-5.79571	-0.540782
ENSRNOG00000020594	Rhbdf1	0.306289	5.84504	1.5262	0.158037	0.454274	-6.59077	-0.342682
ENSRNOG00000014568	Ndufb10	0.306159	2.41735	0.689506	0.506235	0.772973	-6.82516	-0.111836
ENSRNOG00000017036	Sec11c	0.305307	3.74556	0.838944	0.421159	0.7138	-6.96618	-0.146423
ENSRNOG00000008546	Mrpl35	0.305166	3.7678	1.30434	0.221425	0.532682	-6.48301	-0.273532
ENSRNOG00000000062	Pcgf3	0.305134	5.20432	1.7628	0.108501	0.380679	-6.14874	-0.419441
ENSRNOG00000059268	Ppp1r10	0.305126	5.15591	1.71542	0.117122	0.396929	-6.20919	-0.401288
ENSRNOG00000054963	Rhbdd1	0.305084	4.30872	1.28375	0.22826	0.539978	-6.61986	-0.267624
ENSRNOG00000015304	Tmem160	0.304984	1.55664	0.883462	0.397789	0.695656	-6.63792	-0.157606
ENSRNOG00000008555	Rps20-ps10	0.304923	1.20417	0.838126	0.421597	0.714266	-6.68797	-0.14614
ENSRNOG00000008140	Rpl15	0.304902	5.41873	1.60858	0.138878	0.428253	-6.40868	-0.368299
ENSRNOG00000011873	Atg14	0.304832	3.59421	1.14706	0.278138	0.591778	-6.6287	-0.227841
ENSRNOG00000017901	Acy3	0.304608	3.31365	1.1869	0.262776	0.578335	-6.52243	-0.237821
ENSRNOG00000048169	Tuba8	0.304492	3.05847	0.836059	0.422706	0.714849	-6.81931	-0.145786
ENSRNOG00000056889	Vps33a	0.304164	5.66068	1.72819	0.114739	0.392371	-6.2775	-0.406303
ENSRNOG00000008688	Usp45	0.304141	1.67869	0.832416	0.424664	0.716649	-6.67959	-0.144693
ENSRNOG00000050790	Dcaf12	0.304076	6.17115	2.05709	0.0667945	0.298845	-5.84919	-0.524554
ENSRNOG00000031915	Hdac10	0.303999	4.84106	1.33302	0.212182	0.523548	-6.66635	-0.281043
ENSRNOG00000068900	Zcchc3	0.303801	5.96876	1.91914	0.0840144	0.331438	-6.03724	-0.479598
ENSRNOG00000015078	Ifitm3	0.303796	2.55778	0.789522	0.448175	0.733665	-6.76734	-0.134502
ENSRNOG00000007684	Zc3h3	0.303784	4.64352	1.53606	0.155627	0.451208	-6.3625	-0.345623
ENSRNOG00000012685	Adck1	0.303362	2.35563	0.908086	0.385256	0.684982	-6.63885	-0.164321
ENSRNOG00000018164	Spcs2	0.303282	10.3845	2.31091	0.0435122	0.23573	-5.67962	-0.627585
ENSRNOG00000016748	Poll	0.303207	4.32578	1.38417	0.196502	0.504313	-6.49869	-0.2973
ENSRNOG00000042274	Fbxo31	0.303011	5.90695	1.9196	0.0839514	0.331438	-6.02772	-0.479598
ENSRNOG00000053306	Washc1	0.30269	4.43325	1.41033	0.18887	0.492892	-6.48699	-0.307248
ENSRNOG00000036684	Pcyt2	0.302039	6.94654	2.19016	0.0533986	0.264629	-5.72274	-0.577362
ENSRNOG00000058909	Rps9	0.302007	5.34654	1.56018	0.149869	0.44421	-6.46339	-0.352412
ENSRNOG00000012140	Cep89	0.301916	3.70521	1.06101	0.313712	0.626112	-6.74561	-0.203348
ENSRNOG00000003069	Cd38	0.30191	1.22378	0.840206	0.420484	0.71319	-6.68564	-0.146795
ENSRNOG00000010977	Igfbp6	0.301605	1.16121	0.667476	0.519617	0.779813	-6.82182	-0.10801
ENSRNOG00000067907	ENSRNOG00000067907	0.30139	1.27929	0.814173	0.43456	0.724679	-6.70601	-0.139854
ENSRNOG00000029500	Tapbp	0.300998	8.03412	2.26325	0.0471819	0.245633	-5.68185	-0.609714
ENSRNOG00000049772	Gemin7	0.300738	2.64183	0.891506	0.393663	0.691836	-6.69266	-0.159997
ENSRNOG00000007752	Zmynd19	0.300385	6.06591	1.34549	0.208268	0.519015	-6.85814	-0.28482
ENSRNOG00000005628	Hoxa1	0.300317	3.76051	1.19563	0.259503	0.575767	-6.61014	-0.239753
ENSRNOG00000008843	Eci1	0.300167	0.958063	0.557509	0.589476	0.823596	-6.89823	-0.0842858
ENSRNOG00000020684	Vat1	0.300127	9.90231	2.07848	0.0644436	0.293688	-6.04433	-0.532114
ENSRNOG00000029316	Gtf2f2	0.299711	5.74275	1.83792	0.0960137	0.356572	-6.12756	-0.447853
ENSRNOG00000000540	Btbd9	0.299428	4.56906	1.29327	0.225078	0.537025	-6.66087	-0.270005
ENSRNOG00000010595	Rbm45	0.299301	6.79196	2.08653	0.0635794	0.291507	-5.87422	-0.53535
ENSRNOG00000008316	Vps39	0.298767	5.13145	1.5644	0.14888	0.443597	-6.41859	-0.353011
ENSRNOG00000020851	Aplp1	0.298558	8.40272	1.53136	0.156772	0.452358	-6.81087	-0.344517
ENSRNOG00000026527	Snx32	0.298049	2.54237	0.886873	0.396036	0.694307	-6.68179	-0.158449
ENSRNOG00000001346	Cops6	0.29799	7.48229	1.73116	0.114192	0.391485	-6.47982	-0.407285
ENSRNOG00000057901	Zfp707l1	0.297749	4.30781	1.29249	0.225338	0.53713	-6.60911	-0.26992
ENSRNOG00000010319	Lcp1	0.29765	4.30647	1.43635	0.181529	0.482923	-6.42766	-0.316122
ENSRNOG00000000994	Stxbp2	0.29749	2.60181	0.918601	0.379991	0.679979	-6.66175	-0.167504
ENSRNOG00000023016	Magea9	0.297484	9.18667	2.47135	0.0330936	0.201833	-5.37747	-0.695007
ENSRNOG00000068533	ENSRNOG00000068533	0.297367	4.46782	1.44876	0.178115	0.479412	-6.44397	-0.319291
ENSRNOG00000019824	Ell	0.297342	6.13079	1.7788	0.105722	0.375555	-6.27148	-0.425326
ENSRNOG00000022392	Hspb8	0.29734	5.51714	1.70948	0.118246	0.398009	-6.2815	-0.400108
ENSRNOG00000012960	Uap1l1	0.297243	1.74091	0.935892	0.371443	0.674026	-6.586	-0.171324
ENSRNOG00000060723	Copb2	0.297189	7.71095	2.154	0.0567598	0.27337	-5.84217	-0.56325
ENSRNOG00000019453	Rps5	0.297091	3.97732	1.20932	0.254433	0.570445	-6.6402	-0.243786
ENSRNOG00000060401	LOC108348213	0.297074	3.19352	1.06414	0.312357	0.624421	-6.63063	-0.204523
ENSRNOG00000066832	Surf2	0.29696	4.30341	1.08541	0.303285	0.616105	-6.84452	-0.210346
ENSRNOG00000001203	Rrp1	0.296813	6.90785	2.00261	0.0731532	0.31103	-6.01853	-0.507198
ENSRNOG00000016284	Dmrt3	0.29658	6.06279	1.96888	0.0773732	0.319175	-5.97334	-0.495971
ENSRNOG00000018491	Chchd5	0.296085	3.96653	1.16753	0.27016	0.584048	-6.68572	-0.233552
ENSRNOG00000006553	Bnc2	0.295935	1.74922	0.93826	0.370283	0.672695	-6.58369	-0.172181
ENSRNOG00000037376	Mterf4	0.29566	4.60651	1.34146	0.209526	0.521029	-6.60929	-0.283138
ENSRNOG00000062370	Igbp1b	0.295658	1.5737	0.872711	0.403348	0.69972	-6.64703	-0.155076
ENSRNOG00000015018	Pdia3	0.295376	12.2612	2.54373	0.0292379	0.188591	-5.32866	-0.72448
ENSRNOG00000013360	Prkcsh	0.295193	7.13606	1.96908	0.0773483	0.319175	-6.09223	-0.495971
ENSRNOG00000018047	Gorasp1	0.295163	4.49203	1.46394	0.174014	0.474057	-6.42886	-0.324169
ENSRNOG00000010156	Snapc5	0.295145	3.23423	1.10202	0.296342	0.609416	-6.59926	-0.215086
ENSRNOG00000068826	Mgat1	0.294955	7.05595	1.98003	0.0759543	0.316703	-6.0679	-0.499348
ENSRNOG00000003834	Map2k4	0.294829	6.09058	1.6088	0.138829	0.428253	-6.51151	-0.368299
ENSRNOG00000064711	ENSRNOG00000064711	0.294761	2.46192	0.816752	0.433152	0.724162	-6.7316	-0.140165
ENSRNOG00000027136	Spast	0.29462	5.99923	1.56532	0.148665	0.443382	-6.55947	-0.353222
ENSRNOG00000010539	Mcat	0.294615	4.28177	1.31756	0.217125	0.528709	-6.57325	-0.276783
ENSRNOG00000024839	Tysnd1	0.294493	5.04938	1.57198	0.147121	0.441654	-6.39279	-0.354918
ENSRNOG00000019201	Naxe	0.29435	4.77478	1.34568	0.208206	0.519015	-6.63766	-0.28482
ENSRNOG00000029608	Nkain2	0.294319	1.55143	0.837635	0.42186	0.714578	-6.67813	-0.14595
ENSRNOG00000021269	Chgb	0.293907	4.69526	1.3447	0.208514	0.519306	-6.62303	-0.284576
ENSRNOG00000017669	Chd1l	0.293769	2.74311	0.970134	0.354925	0.659851	-6.63624	-0.180554
ENSRNOG00000043866	AY172581.24	0.293633	14.8838	2.65146	0.0243093	0.168477	-5.18387	-0.77346
ENSRNOG00000062808	Coa6	0.293579	1.74789	0.782185	0.452282	0.737458	-6.72002	-0.132262
ENSRNOG00000017819	Cd14	0.293501	7.04642	2.1354	0.0585665	0.27896	-5.82067	-0.554458
ENSRNOG00000005275	Shmt1	0.293358	5.98663	1.91536	0.0845406	0.33248	-6.04564	-0.478235
ENSRNOG00000046803	Arhgef16	0.292897	1.35335	0.935855	0.371461	0.674026	-6.59593	-0.171324
ENSRNOG00000020225	Dlgap4	0.292522	7.36106	1.68356	0.123265	0.407403	-6.53967	-0.389976
ENSRNOG00000003042	Mettl13	0.292521	4.66335	1.28235	0.228732	0.539978	-6.6932	-0.267624
ENSRNOG00000063302	LOC691658	0.292416	5.6501	1.7794	0.105619	0.375338	-6.20065	-0.425578
ENSRNOG00000037604	Ascc3	0.292356	4.44983	1.33371	0.211963	0.523548	-6.58725	-0.281043
ENSRNOG00000007923	Cgref1	0.292168	7.40799	1.56239	0.149351	0.443597	-6.71419	-0.353011
ENSRNOG00000018878	Ssh3	0.29202	6.63732	2.05111	0.0674659	0.300073	-5.91427	-0.522774
ENSRNOG00000022702	Fbxo22	0.291652	7.07481	2.09156	0.0630448	0.2901	-5.89353	-0.537453
ENSRNOG00000006139	Stx18	0.291528	7.54651	2.24792	0.0484254	0.24889	-5.67854	-0.603992
ENSRNOG00000029280	Gpaa1	0.291118	7.43823	2.03511	0.0692948	0.304032	-6.01337	-0.517081
ENSRNOG00000016227	Glrx3	0.291054	8.81381	1.74883	0.110981	0.385391	-6.51681	-0.414099
ENSRNOG00000018363	Hectd3	0.290584	4.65745	1.50458	0.163433	0.46047	-6.40799	-0.336799
ENSRNOG00000007486	Atg7	0.290579	3.87793	1.27258	0.232042	0.543588	-6.54501	-0.26473
ENSRNOG00000013743	Sec61a1	0.290322	10.142	2.31881	0.0429317	0.234264	-5.66021	-0.630294
ENSRNOG00000020060	Atf5	0.290065	7.60359	2.23898	0.0491649	0.250724	-5.69715	-0.600803
ENSRNOG00000002433	G3bp2	0.289997	7.11826	2.1355	0.0585561	0.27896	-5.82704	-0.554458
ENSRNOG00000004280	Tcn2	0.289858	6.98597	1.97012	0.0772143	0.319023	-6.07692	-0.496178
ENSRNOG00000001803	Dnajb11	0.289707	9.85484	2.41066	0.0367096	0.214234	-5.49941	-0.669112
ENSRNOG00000018023	Bin3	0.289597	6.06384	1.74261	0.112101	0.38685	-6.31594	-0.412457
ENSRNOG00000049952	Gucd1	0.28953	6.67319	2.06122	0.0663335	0.297298	-5.90213	-0.526807
ENSRNOG00000001451	Fkbp6	0.28953	2.59642	0.915292	0.381642	0.681493	-6.66392	-0.166538
ENSRNOG00000018709	Patz1	0.288945	2.88455	0.856582	0.41179	0.706562	-6.76682	-0.15085
ENSRNOG00000006642	Yipf6	0.288836	5.91834	1.87984	0.0896348	0.34372	-6.09031	-0.463795
ENSRNOG00000009198	Rab6b	0.287933	3.99001	1.2101	0.254148	0.570208	-6.64205	-0.243967
ENSRNOG00000013783	Efhd2	0.287922	8.91471	2.274	0.046329	0.243006	-5.6972	-0.614383
ENSRNOG00000021316	Tmem98	0.287779	7.93989	2.14812	0.0573247	0.274922	-5.8647	-0.56079
ENSRNOG00000007097	Gpatch3	0.287679	2.29439	0.83398	0.423822	0.715955	-6.69802	-0.145114
ENSRNOG00000021899	Tmem115	0.287555	7.88049	2.23876	0.0491828	0.250724	-5.71427	-0.600803
ENSRNOG00000020373	Dap3	0.287474	6.71535	1.99156	0.0745118	0.314431	-6.01636	-0.502475
ENSRNOG00000002948	Abcc3	0.28744	3.44443	1.07162	0.309143	0.620956	-6.67753	-0.206939
ENSRNOG00000028624	Kif26b	0.287417	2.56246	0.943062	0.367939	0.671221	-6.63299	-0.173134
ENSRNOG00000021931	Uba6	0.287216	5.01683	1.55714	0.150584	0.445007	-6.40708	-0.351634
ENSRNOG00000019356	Lrfn4	0.286978	4.68799	1.33441	0.211743	0.523282	-6.63438	-0.281264
ENSRNOG00000019740	Hdgfl3	0.286828	6.70985	2.00398	0.0729865	0.310909	-5.99631	-0.507367
ENSRNOG00000007060	Plin2	0.28662	8.49374	2.11611	0.0604979	0.283905	-5.93942	-0.546826
ENSRNOG00000008713	Slc41a2	0.286539	5.6048	1.64163	0.131791	0.418671	-6.39325	-0.378127
ENSRNOG00000016559	Tm2d2	0.285969	7.79375	1.74864	0.111014	0.385391	-6.47475	-0.414099
ENSRNOG00000010691	Cmtm3	0.285766	7.70677	2.13136	0.0589661	0.279688	-5.87845	-0.553326
ENSRNOG00000011956	Aktip	0.285712	3.75202	1.17661	0.266676	0.58039	-6.63001	-0.23628
ENSRNOG00000043357	Zfp407	0.285585	3.25952	0.924753	0.376933	0.677092	-6.78274	-0.169352
ENSRNOG00000002980	Tsr1	0.284538	5.77293	1.63174	0.133876	0.421644	-6.43366	-0.375054
ENSRNOG00000024629	Hadha	0.284352	8.1214	1.96495	0.07788	0.320571	-6.16377	-0.494075
ENSRNOG00000020695	Tead2	0.284187	5.54343	1.65656	0.128696	0.414469	-6.36209	-0.382508
ENSRNOG00000071176	Ndufa1	0.283529	2.7067	0.87251	0.403453	0.699735	-6.7204	-0.155066
ENSRNOG00000016272	Edf1	0.283374	3.40265	0.901971	0.388342	0.687866	-6.83533	-0.162496
ENSRNOG00000011893	Rps3a	0.282821	7.61759	1.44483	0.17919	0.479655	-6.88759	-0.319071
ENSRNOG00000020533	Htra1	0.282797	12.4798	2.3684	0.0394545	0.22389	-5.62711	-0.649965
ENSRNOG00000004192	Arhgap30	0.282795	5.64487	1.65661	0.128685	0.414469	-6.37853	-0.382508
ENSRNOG00000022586	Cdk9	0.282733	4.86201	1.50198	0.164092	0.46047	-6.45213	-0.336799
ENSRNOG00000010681	Pitx2	0.28266	1.51547	0.755732	0.467288	0.747151	-6.74613	-0.126592
ENSRNOG00000016190	Coq9	0.282634	5.43016	1.65362	0.1293	0.414794	-6.34711	-0.382167
ENSRNOG00000001867	Snap29	0.282626	5.94799	1.75771	0.109399	0.382768	-6.27767	-0.417064
ENSRNOG00000001728	Fam43a	0.282582	2.91943	0.958948	0.360261	0.664742	-6.67972	-0.177347
ENSRNOG00000021475	Ldah	0.282581	5.09049	1.49933	0.164768	0.460824	-6.49966	-0.336465
ENSRNOG00000032942	Neu1	0.282402	7.79073	2.16358	0.0558501	0.27131	-5.83158	-0.566535
ENSRNOG00000031979	Mt-atp6	0.282033	12.1658	1.27186	0.232287	0.543588	-7.24314	-0.26473
ENSRNOG00000038012	Commd6	0.282033	1.80373	0.547513	0.596069	0.826188	-6.8823	-0.0829211
ENSRNOG00000020996	Vps51	0.281619	5.03074	1.52415	0.158541	0.45529	-6.45487	-0.341711
ENSRNOG00000054603	Pacsin1	0.281585	2.50243	0.863739	0.40803	0.702967	-6.6964	-0.153065
ENSRNOG00000008557	Abcb8	0.281415	5.33483	1.55198	0.151805	0.445974	-6.47272	-0.350691
ENSRNOG00000068677	LOC100909998	0.28102	1.3618	0.77179	0.458141	0.741281	-6.73812	-0.130017
ENSRNOG00000020391	Nip7	0.280468	5.95183	1.50749	0.162698	0.460399	-6.63181	-0.336866
ENSRNOG00000011937	Sgtb	0.280462	3.0186	1.02724	0.328585	0.638786	-6.63205	-0.194645
ENSRNOG00000024907	Tnrc6b	0.280439	3.39722	1.10115	0.296703	0.609882	-6.63584	-0.214754
ENSRNOG00000018845	Snapc4	0.280333	1.3618	0.755778	0.467262	0.747151	-6.75073	-0.126592
ENSRNOG00000019651	Slc12a4	0.280181	6.15211	1.51016	0.162024	0.459706	-6.65566	-0.33752
ENSRNOG00000007655	Zfp174	0.280179	2.08336	0.63611	0.539031	0.792554	-6.83316	-0.100971
ENSRNOG00000045649	Arrdc3	0.280121	4.92927	1.39339	0.193784	0.499978	-6.6077	-0.301049
ENSRNOG00000011839	Mrps31	0.27969	3.86256	1.11773	0.289889	0.602776	-6.71915	-0.219844
ENSRNOG00000000219	Ano10	0.279628	6.71094	1.76914	0.107391	0.378729	-6.35473	-0.421672
ENSRNOG00000001351	Trafd1	0.2788	6.7507	2.01492	0.0716681	0.308193	-5.98346	-0.511178
ENSRNOG00000046769	Mms19	0.278798	4.01852	1.17284	0.268118	0.582549	-6.69051	-0.234668
ENSRNOG00000058386	Golt1b	0.278729	8.63483	2.16901	0.055341	0.27018	-5.85913	-0.568346
ENSRNOG00000010164	Mrps2	0.278653	5.3116	1.60793	0.139021	0.428256	-6.39105	-0.368297
ENSRNOG00000025625	Rnase4	0.278589	8.18219	1.64329	0.131443	0.41847	-6.6464	-0.378336
ENSRNOG00000019525	Hspa9	0.278364	8.21208	1.9421	0.0808855	0.326699	-6.20315	-0.485852
ENSRNOG00000015221	Eif3f	0.278344	7.07317	1.78696	0.10433	0.372947	-6.36399	-0.428353
ENSRNOG00000064480	Gmfb	0.2781	4.5847	1.39206	0.194173	0.500698	-6.54107	-0.300424
ENSRNOG00000061795	Rbm4b	0.277899	5.61649	1.71428	0.117337	0.397103	-6.2909	-0.401097
ENSRNOG00000003131	Traf7	0.277746	5.52857	1.49304	0.166379	0.462674	-6.58594	-0.334725
ENSRNOG00000057826	Diaph2	0.27753	2.14001	0.731919	0.481068	0.754679	-6.76771	-0.122238
ENSRNOG00000050649	Tvp23b	0.277361	7.68633	2.04574	0.0680741	0.301356	-6.01379	-0.52092
ENSRNOG00000008415	Nab2	0.277341	6.73183	1.80095	0.101983	0.368334	-6.30968	-0.433759
ENSRNOG00000049982	Pex26	0.277293	4.24642	1.16119	0.272612	0.585857	-6.75033	-0.232209
ENSRNOG00000004581	Zdhhc9	0.277241	5.57478	1.68286	0.123402	0.407403	-6.32961	-0.389976
ENSRNOG00000004107	Rpl23	0.277078	3.39126	0.933423	0.372655	0.674932	-6.80368	-0.17074
ENSRNOG00000027707	Exd2	0.276991	6.5033	1.86754	0.0914646	0.347685	-6.18441	-0.458814
ENSRNOG00000018910	Abhd11	0.276647	3.59014	0.780073	0.453468	0.738396	-6.98158	-0.131711
ENSRNOG00000021099	Lysmd1	0.276588	3.10241	0.952659	0.363287	0.666809	-6.7229	-0.175999
ENSRNOG00000011383	Ndufs4	0.276525	5.03243	1.50573	0.163141	0.46047	-6.48011	-0.336799
ENSRNOG00000030355	Mroh1	0.276329	4.7181	1.44728	0.17852	0.479412	-6.49639	-0.319291
ENSRNOG00000013459	Ints9	0.276122	5.22575	1.59358	0.142204	0.433786	-6.39574	-0.362724
ENSRNOG00000013972	Pef1	0.276118	6.59839	1.69919	0.120216	0.401904	-6.44495	-0.395878
ENSRNOG00000016937	Mtfr1l	0.2761	3.2272	1.04341	0.321399	0.633299	-6.6595	-0.198391
ENSRNOG00000010825	Snapc3	0.275612	7.48546	1.92948	0.0825915	0.329209	-6.18185	-0.482528
ENSRNOG00000001407	Tfr2	0.275611	4.97712	1.22675	0.248096	0.561814	-6.82121	-0.250407
ENSRNOG00000012209	Cdadc1	0.275245	4.24563	1.01332	0.334867	0.643347	-6.90755	-0.191555
ENSRNOG00000018122	Tspan17	0.274549	4.51667	1.2188	0.25097	0.56618	-6.73911	-0.247045
ENSRNOG00000002736	Rabgap1l	0.274471	3.12613	0.888545	0.395179	0.69334	-6.78733	-0.159054
ENSRNOG00000020667	Shisa5	0.274452	9.31024	2.11113	0.0610069	0.285044	-5.9746	-0.545087
ENSRNOG00000000936	Stx2	0.274181	5.95453	1.50015	0.164559	0.46047	-6.64207	-0.336799
ENSRNOG00000028062	Arpc5	0.274038	8.64756	2.2478	0.048435	0.24889	-5.73122	-0.603992
ENSRNOG00000011068	Papss2	0.273807	4.38149	1.19127	0.261132	0.577034	-6.74351	-0.238799
ENSRNOG00000011454	Tbck	0.273727	1.84534	0.864648	0.407554	0.702815	-6.64988	-0.153159
ENSRNOG00000018087	Vim	0.273509	2.45238	0.814904	0.43416	0.724679	-6.73162	-0.139854
ENSRNOG00000028504	Socs5	0.273327	6.76093	1.98617	0.0751826	0.315668	-6.02964	-0.500769
ENSRNOG00000019924	Thop1	0.273147	5.0146	1.49836	0.165015	0.460894	-6.48666	-0.336399
ENSRNOG00000014750	Tasor	0.273024	3.40914	1.00601	0.338202	0.645716	-6.73722	-0.189958
ENSRNOG00000016371	Slc18b1	0.272912	5.81041	1.48947	0.167299	0.464106	-6.63527	-0.333382
ENSRNOG00000019551	Psmb6	0.272846	4.763	1.08556	0.303224	0.616105	-6.93726	-0.210346
ENSRNOG00000015097	Kcmf1	0.272643	6.01716	1.49729	0.165288	0.461087	-6.65477	-0.336217
ENSRNOG00000023375	Rab34	0.272562	5.89575	1.54904	0.152505	0.446888	-6.56733	-0.349802
ENSRNOG00000007158	Qtrt1	0.272402	3.21951	0.810505	0.436568	0.725565	-6.87513	-0.139324
ENSRNOG00000026742	Ypel5	0.272155	7.87653	1.97503	0.0765868	0.31817	-6.13611	-0.49734
ENSRNOG00000020345	Slc25a42	0.272091	4.64921	1.40741	0.18971	0.493486	-6.5344	-0.306725
ENSRNOG00000029549	Eci3	0.271679	7.36996	1.74469	0.111725	0.386669	-6.45157	-0.412661
ENSRNOG00000053269	Tmem106c	0.271662	5.6018	1.30688	0.220592	0.532682	-6.83696	-0.273532
ENSRNOG00000012739	Brf2	0.27108	5.28322	1.54377	0.153764	0.448966	-6.47487	-0.347787
ENSRNOG00000065312	Nbea	0.270949	3.57203	1.02788	0.328296	0.638636	-6.75092	-0.194747
ENSRNOG00000012053	S100a16	0.270942	5.74001	1.30317	0.221806	0.532694	-6.86338	-0.273523
ENSRNOG00000052600	Mboat7	0.270893	8.31659	1.82538	0.0980008	0.361877	-6.38539	-0.441439
ENSRNOG00000025269	Slc25a44	0.270533	3.34123	0.931862	0.373422	0.674932	-6.79403	-0.17074
ENSRNOG00000012002	Iqgap1	0.270356	7.2267	2.03373	0.0694541	0.304143	-5.99872	-0.516923
ENSRNOG00000064429	Snx21	0.270344	5.25006	1.57399	0.146657	0.441025	-6.42736	-0.355536
ENSRNOG00000003634	Zfp354a	0.270289	3.58405	1.01791	0.332786	0.641674	-6.76367	-0.192686
ENSRNOG00000014743	Hagh	0.269667	3.66052	1.12498	0.286948	0.599362	-6.66779	-0.222311
ENSRNOG00000011271	Mcc	0.269633	2.07152	0.793145	0.446157	0.732078	-6.71578	-0.135442
ENSRNOG00000021013	Stx3	0.26961	6.00084	1.76547	0.108033	0.379454	-6.27382	-0.420841
ENSRNOG00000004723	Fcf1	0.269559	4.01781	0.830032	0.425948	0.717749	-7.03162	-0.144028
ENSRNOG00000021438	Tuba1c	0.269557	7.65927	1.85571	0.0932563	0.351221	-6.30666	-0.454419
ENSRNOG00000007838	Ddx47	0.269463	6.19529	1.77167	0.106953	0.377645	-6.2907	-0.422916
ENSRNOG00000012178	Lmbrd1	0.269366	7.11864	2.00701	0.0726199	0.310071	-6.0315	-0.508539
ENSRNOG00000051061	Prep	0.269159	5.57088	1.22088	0.250216	0.565084	-6.93471	-0.247887
ENSRNOG00000000546	Nt5dc1	0.26914	3.94426	1.01201	0.335461	0.643588	-6.8472	-0.191392
ENSRNOG00000025481	Dctn2	0.269121	6.17783	1.74948	0.110864	0.385391	-6.3212	-0.414099
ENSRNOG00000004345	Daam1	0.268971	3.75969	1.04895	0.318962	0.630622	-6.77021	-0.200231
ENSRNOG00000010522	Tlr4	0.26892	2.68681	0.611358	0.554644	0.802116	-6.91726	-0.0957627
ENSRNOG00000018847	Stx5	0.268821	6.62167	1.62568	0.135169	0.422125	-6.55265	-0.374559
ENSRNOG00000010126	Riox1	0.268348	6.17539	1.53316	0.156331	0.451886	-6.62758	-0.344971
ENSRNOG00000014903	Zfyve27	0.268338	6.46583	1.74733	0.11125	0.385821	-6.35978	-0.413614
ENSRNOG00000020882	Shkbp1	0.26829	6.84371	1.76154	0.108722	0.380843	-6.37973	-0.419254
ENSRNOG00000017373	Rhobtb2	0.268277	2.44726	0.686331	0.508151	0.773223	-6.8306	-0.111695
ENSRNOG00000011379	Ccndbp1	0.268277	6.35193	1.82351	0.0983009	0.362395	-6.23309	-0.440818
ENSRNOG00000018784	Jph3	0.267928	1.75677	0.656782	0.526189	0.783968	-6.81323	-0.105702
ENSRNOG00000003649	Qsox1	0.267809	6.07013	1.46829	0.172853	0.472259	-6.70068	-0.325819
ENSRNOG00000011459	Rhbdf2	0.267469	3.96608	1.15212	0.276149	0.589824	-6.70304	-0.229277
ENSRNOG00000000991	Arpc1b	0.266779	11.0503	1.9687	0.0773969	0.319175	-6.24595	-0.495971
ENSRNOG00000024112	Dgkq	0.266703	4.42094	1.0511	0.31802	0.629721	-6.90455	-0.200852
ENSRNOG00000020229	Homer3	0.266385	5.64797	1.58982	0.143049	0.43522	-6.47328	-0.361291
ENSRNOG00000020102	Sirt2	0.266374	8.57166	1.99904	0.0735904	0.312449	-6.12791	-0.505221
ENSRNOG00000031459	Znf8	0.26626	4.39208	1.1626	0.272064	0.58579	-6.77818	-0.232258
ENSRNOG00000008017	Cdk5	0.266199	6.17504	1.68151	0.123669	0.40769	-6.41971	-0.38967
ENSRNOG00000003786	Tspan6	0.265856	6.06966	1.35211	0.206212	0.516043	-6.85065	-0.287314
ENSRNOG00000011632	Cct5	0.265773	8.75492	1.85128	0.093936	0.352924	-6.36193	-0.452319
ENSRNOG00000020660	Cfl1	0.265527	10.6231	1.53677	0.155455	0.451208	-6.87058	-0.345623
ENSRNOG00000002035	Paqr3	0.26544	3.18672	0.840195	0.42049	0.71319	-6.84284	-0.146795
ENSRNOG00000014480	Sys1	0.265306	5.52294	1.40729	0.189744	0.493486	-6.69789	-0.306725
ENSRNOG00000015713	Parva	0.265304	7.76544	1.84742	0.0945326	0.35397	-6.32589	-0.451033
ENSRNOG00000022043	Yipf2	0.26528	5.73069	1.57281	0.146929	0.441481	-6.50983	-0.355088
ENSRNOG00000042029	Efs	0.264958	2.89102	0.942651	0.368139	0.671221	-6.68972	-0.173134
ENSRNOG00000047816	Ccs	0.26484	4.90772	1.27007	0.232898	0.544509	-6.75665	-0.263995
ENSRNOG00000013111	Mettl3	0.264778	5.77791	1.53197	0.156621	0.452179	-6.57305	-0.344689
ENSRNOG00000020847	Elp6	0.264703	4.19191	1.23311	0.245818	0.560064	-6.65679	-0.251763
ENSRNOG00000009749	Wdr45	0.264594	1.67387	0.818547	0.432173	0.723584	-6.69115	-0.140511
ENSRNOG00000012873	Gfm1	0.264518	2.21699	0.569217	0.581805	0.818679	-6.8837	-0.0868864
ENSRNOG00000008247	Ikbip	0.26422	8.06745	1.9913	0.0745444	0.314431	-6.12033	-0.502475
ENSRNOG00000009567	Mrpl10	0.264177	7.43556	2.03916	0.0688268	0.302635	-6.00689	-0.519081
ENSRNOG00000002795	Cog1	0.264145	6.30476	1.72829	0.11472	0.392371	-6.36839	-0.406303
ENSRNOG00000010775	Arrdc4	0.263975	3.68904	1.10214	0.296293	0.609416	-6.69889	-0.215086
ENSRNOG00000008049	Max	0.26373	8.01519	1.93852	0.0813657	0.327531	-6.19993	-0.484748
ENSRNOG00000023529	Rpl5	0.263676	7.63391	1.57578	0.146245	0.440776	-6.71196	-0.355782
ENSRNOG00000017307	Prss23	0.263576	11.856	2.19552	0.0529172	0.263592	-5.90065	-0.579069
ENSRNOG00000001476	Cldn4	0.263522	3.23833	0.91674	0.380919	0.681371	-6.78579	-0.166616
ENSRNOG00000000975	Mcoln1	0.263501	5.7258	1.56249	0.149326	0.443597	-6.52331	-0.353011
ENSRNOG00000052704	Dnah10	0.263473	5.5169	1.52905	0.157335	0.453407	-6.53555	-0.343512
ENSRNOG00000049422	LOC108348047	0.263331	4.7135	1.31975	0.216417	0.527603	-6.65785	-0.277693
ENSRNOG00000036876	Faap20	0.263323	3.76986	1.06385	0.312483	0.624421	-6.75708	-0.204523
ENSRNOG00000004186	Snx13	0.263115	3.68112	1.03476	0.325228	0.636247	-6.76787	-0.196374
ENSRNOG00000009274	Fut11	0.263111	4.5322	1.30829	0.22013	0.53215	-6.63543	-0.273966
ENSRNOG00000010735	Nfyc	0.263105	6.21039	1.66365	0.12725	0.412005	-6.44986	-0.385097
ENSRNOG00000051669	AABR07040855.1	0.263029	5.50042	1.38345	0.196716	0.504313	-6.72463	-0.2973
ENSRNOG00000069185	Tmem9b	0.263001	5.99798	1.26722	0.233876	0.545656	-6.94503	-0.263081
ENSRNOG00000019305	Sh3tc2	0.262853	2.75599	0.8961	0.391321	0.690043	-6.70775	-0.161124
ENSRNOG00000014008	Mfsd2a	0.262602	1.79363	0.616962	0.551088	0.7997	-6.83948	-0.0970731
ENSRNOG00000058694	Alg5	0.262258	3.43441	1.00082	0.340586	0.647949	-6.74794	-0.188459
ENSRNOG00000009997	Erap1	0.262097	6.98717	1.90369	0.086184	0.336029	-6.1798	-0.473624
ENSRNOG00000000818	Ppp1r18	0.261946	7.55539	1.91123	0.0851183	0.333525	-6.21501	-0.476871
ENSRNOG00000051360	RGD1563270	0.261935	5.27054	1.07425	0.308019	0.619716	-7.04615	-0.207807
ENSRNOG00000007304	Herc3	0.261396	3.63548	1.06675	0.311234	0.622812	-6.7248	-0.205643
ENSRNOG00000058156	Zdhhc18	0.261349	2.31897	0.790617	0.447565	0.733195	-6.73589	-0.134781
ENSRNOG00000020481	Pafah1b3	0.261317	2.53174	0.691349	0.505125	0.771988	-6.83833	-0.11239
ENSRNOG00000031890	Ncam1	0.260776	8.29622	2.06838	0.0655434	0.295895	-6.00834	-0.528862
ENSRNOG00000016470	Ndufa10	0.26047	7.96717	2.00433	0.0729444	0.310909	-6.09503	-0.507367
ENSRNOG00000060175	Tsen2	0.26045	4.60008	1.32484	0.214786	0.525746	-6.62882	-0.279224
ENSRNOG00000039730	Orai3	0.260225	4.87356	1.24977	0.239924	0.554222	-6.77429	-0.256316
ENSRNOG00000045895	LOC103690064	0.260211	2.70351	0.897658	0.390529	0.689317	-6.69721	-0.161581
ENSRNOG00000017201	Cd2bp2	0.259987	6.95304	1.76252	0.10855	0.380679	-6.3891	-0.419441
ENSRNOG00000070946	Lsm8	0.259978	3.29961	0.819613	0.431593	0.723095	-6.88499	-0.140804
ENSRNOG00000016206	Uvrag	0.259971	5.69006	1.50261	0.163934	0.46047	-6.59934	-0.336799
ENSRNOG00000060701	LOC102548917	0.259858	4.40685	1.2052	0.25595	0.57215	-6.73272	-0.24249
ENSRNOG00000002320	Commd8	0.259728	7.5436	1.91289	0.0848854	0.333357	-6.21162	-0.47709
ENSRNOG00000021689	Rps6kb2	0.25972	5.88763	1.49809	0.165084	0.460945	-6.63535	-0.336351
ENSRNOG00000015616	Rgs14	0.259264	3.13712	0.963311	0.358173	0.663844	-6.72003	-0.177934
ENSRNOG00000028556	Usp30	0.259195	4.44762	1.27972	0.229619	0.541196	-6.65308	-0.266645
ENSRNOG00000014565	Lcmt1	0.25912	6.5867	1.77194	0.106905	0.377645	-6.33724	-0.422916
ENSRNOG00000046345	Rpn1	0.259035	11.1397	2.04229	0.0684684	0.302036	-6.13234	-0.519941
ENSRNOG00000012832	Mfsd5	0.259017	8.03513	1.99036	0.074661	0.314638	-6.1203	-0.502189
ENSRNOG00000013013	Tle3	0.258924	3.51739	0.934259	0.372244	0.674637	-6.83073	-0.17093
ENSRNOG00000053498	Dnajc22	0.258686	6.71568	1.4615	0.174667	0.475406	-6.78734	-0.322935
ENSRNOG00000020185	Wdr6	0.258619	6.46468	1.64033	0.132063	0.418916	-6.51421	-0.377874
ENSRNOG00000046357	Adh5	0.258481	6.74995	1.56788	0.14807	0.443364	-6.64711	-0.353239
ENSRNOG00000057092	Slfn4	0.258166	1.50847	0.590501	0.567997	0.808646	-6.86242	-0.0922418
ENSRNOG00000004373	Ddx39a	0.257952	3.9528	1.13964	0.281074	0.595575	-6.71417	-0.225064
ENSRNOG00000013381	Tsg101	0.257897	9.03413	2.06904	0.0654706	0.295895	-6.03294	-0.528862
ENSRNOG00000052418	Cpsf3	0.257818	7.02462	1.82131	0.0986544	0.362681	-6.30829	-0.440475
ENSRNOG00000020239	Capn15	0.25781	2.02522	0.734832	0.479368	0.754245	-6.75946	-0.122488
ENSRNOG00000027057	Gga3	0.257646	3.56131	0.986824	0.347071	0.652627	-6.78991	-0.185335
ENSRNOG00000011507	Pick1	0.257596	4.94495	1.41749	0.186825	0.489969	-6.57993	-0.309831
ENSRNOG00000019953	Ube2f	0.257371	2.34795	0.659261	0.524662	0.783364	-6.83764	-0.106036
ENSRNOG00000000221	Abhd5	0.257317	6.46865	1.73903	0.11275	0.38791	-6.37234	-0.411269
ENSRNOG00000016213	Ssbp2	0.257262	7.73918	1.87617	0.0901779	0.344928	-6.28074	-0.462272
ENSRNOG00000000663	Tfip11	0.25723	5.88156	1.61321	0.137865	0.42716	-6.47629	-0.369409
ENSRNOG00000004283	Camta2	0.257171	4.44912	1.14823	0.277677	0.591417	-6.80577	-0.228106
ENSRNOG00000007519	Tmem43	0.25712	8.00269	1.9242	0.0833155	0.331108	-6.22145	-0.48003
ENSRNOG00000001148	Rplp0	0.257066	10.2864	1.55797	0.150387	0.444833	-6.83306	-0.351803
ENSRNOG00000019708	Ctsf	0.256865	7.126	1.93482	0.0818654	0.328077	-6.14463	-0.484025
ENSRNOG00000011168	Micu2	0.256856	7.57641	1.84234	0.0953213	0.355164	-6.32145	-0.449571
ENSRNOG00000019430	Coro1a	0.256625	2.97839	0.871801	0.403822	0.700107	-6.77174	-0.154836
ENSRNOG00000068296	Lsm10	0.256528	4.3553	0.998433	0.341684	0.648706	-6.94484	-0.187952
ENSRNOG00000005096	Bzw2	0.256223	6.84442	1.79552	0.102889	0.37039	-6.32948	-0.43134
ENSRNOG00000015636	Dync2i2	0.255854	4.94742	1.40737	0.189719	0.493486	-6.59351	-0.306725
ENSRNOG00000002544	Kifap3	0.255811	6.33593	1.63672	0.132822	0.419855	-6.50399	-0.376901
ENSRNOG00000007988	Timm22	0.255762	5.40267	1.37107	0.200421	0.50928	-6.72368	-0.293043
ENSRNOG00000027260	Adprh	0.255748	5.69862	1.28639	0.227373	0.539344	-6.8775	-0.268134
ENSRNOG00000001303	Specc1l	0.255675	4.45644	1.13633	0.282392	0.595638	-6.82046	-0.225017
ENSRNOG00000022303	Pdf	0.255585	4.55848	1.23692	0.244457	0.559468	-6.72647	-0.252225
ENSRNOG00000012454	Trmt10b	0.255442	5.56642	1.41288	0.188139	0.491851	-6.69787	-0.308166
ENSRNOG00000010731	Gpm6a	0.255317	1.24532	0.707036	0.495737	0.76577	-6.79114	-0.115902
ENSRNOG00000005333	Azin1	0.255283	8.09735	1.96846	0.0774269	0.319175	-6.15733	-0.495971
ENSRNOG00000011781	Oplah	0.255176	2.13859	0.762518	0.463409	0.745505	-6.74349	-0.127549
ENSRNOG00000014058	Tomm22	0.255108	6.03447	1.36172	0.203259	0.512755	-6.83383	-0.29009
ENSRNOG00000019221	Gstm4	0.254846	6.3384	1.66759	0.126451	0.410446	-6.46035	-0.386744
ENSRNOG00000010752	Tmem41b	0.254763	7.10524	1.66827	0.126315	0.410297	-6.54031	-0.386902
ENSRNOG00000019965	Tgfb1i1	0.254139	8.2398	1.88125	0.0894279	0.343362	-6.29785	-0.464248
ENSRNOG00000027008	Igtp	0.253923	3.30082	0.702707	0.498316	0.767811	-6.97725	-0.114746
ENSRNOG00000016063	Vps35l	0.253834	7.92894	1.74575	0.111534	0.386457	-6.48657	-0.412899
ENSRNOG00000010989	Ipo5	0.253833	6.17307	1.57561	0.146284	0.440776	-6.56906	-0.355782
ENSRNOG00000004510	Slc35b1	0.253471	7.9993	1.67131	0.125703	0.409781	-6.59816	-0.387448
ENSRNOG00000010109	Nol9	0.253425	5.6129	1.46046	0.174946	0.475647	-6.64323	-0.322715
ENSRNOG00000003461	Zfp330	0.25329	6.64526	1.78745	0.104247	0.372944	-6.32075	-0.428356
ENSRNOG00000049057	Znrf2	0.253207	4.03661	1.03732	0.324091	0.635499	-6.8406	-0.196885
ENSRNOG00000020238	Plekhh3	0.25302	4.79159	1.30358	0.221672	0.532682	-6.69325	-0.273532
ENSRNOG00000020651	Cars1	0.252831	6.71523	1.69604	0.120824	0.403124	-6.46222	-0.394561
ENSRNOG00000019979	B3galt6	0.252736	3.2156	0.957235	0.361083	0.665366	-6.74278	-0.17694
ENSRNOG00000001885	Trmt2a	0.252646	5.63938	1.50944	0.162206	0.459706	-6.58213	-0.33752
ENSRNOG00000052945	AABR07002969.1	0.252507	8.28178	1.94132	0.0809898	0.326733	-6.20718	-0.485806
ENSRNOG00000014785	Ykt6	0.252362	8.04112	1.92482	0.0832303	0.330914	-6.22241	-0.480284
ENSRNOG00000017484	Gja5	0.252223	11.0784	2.06792	0.0655944	0.295895	-6.09037	-0.528862
ENSRNOG00000069630	Rsl1d1	0.252179	7.39586	1.71996	0.11627	0.395668	-6.48985	-0.402669
ENSRNOG00000042355	Tarbp2	0.252079	4.10395	1.13644	0.28235	0.595638	-6.74901	-0.225017
ENSRNOG00000052613	Casp6	0.251955	5.04173	1.41009	0.188938	0.492892	-6.60818	-0.307248
ENSRNOG00000060846	Morc4	0.251691	4.90262	1.34533	0.208316	0.519015	-6.66355	-0.28482
ENSRNOG00000001555	Btg3	0.251475	7.82539	1.88654	0.0886521	0.341676	-6.26992	-0.466385
ENSRNOG00000026299	Mysm1	0.251203	3.77473	1.05352	0.316965	0.628524	-6.76892	-0.201678
ENSRNOG00000061876	Tas1r2	0.251154	4.26344	1.05147	0.317859	0.629541	-6.87229	-0.200976
ENSRNOG00000067517	LOC102549249	0.250662	2.79919	0.842625	0.419192	0.712685	-6.76253	-0.147102
ENSRNOG00000000066	Fbxo28	0.250617	6.72422	1.68227	0.123519	0.407491	-6.48306	-0.389882
ENSRNOG00000009739	Washc5	0.250343	7.14955	1.61539	0.137389	0.426269	-6.61929	-0.370316
ENSRNOG00000011153	Il17ra	0.250303	6.04535	1.51911	0.159788	0.456156	-6.62935	-0.340886
ENSRNOG00000047002	Fstl5	0.250279	3.07435	0.854948	0.412652	0.707192	-6.80634	-0.150462
ENSRNOG00000036696	Hgs	0.250219	8.7641	1.9088	0.0854601	0.334501	-6.27454	-0.475603
ENSRNOG00000020075	Eef1g	0.250215	10.9193	1.93611	0.0816913	0.327672	-6.29364	-0.484561
ENSRNOG00000030629	Camkmt	0.250145	6.35001	1.68749	0.122491	0.405427	-6.43317	-0.392087
ENSRNOG00000033623	Pigx	0.250095	5.9934	1.20187	0.257182	0.574288	-7.02131	-0.24087
ENSRNOG00000019555	Arap1	0.250022	3.75842	0.968899	0.355511	0.660412	-6.85046	-0.180185
ENSRNOG00000068364	Smim10l1	0.249873	6.72712	1.62848	0.134569	0.422067	-6.56006	-0.374618
ENSRNOG00000047186	LOC100912306	0.249827	1.18698	0.532653	0.60594	0.832365	-6.9064	-0.0796862
ENSRNOG00000010209	Nol12	0.249819	2.85359	0.763249	0.462992	0.745022	-6.83826	-0.127831
ENSRNOG00000016342	Atg10	0.249397	3.77809	1.00198	0.34005	0.647608	-6.82215	-0.188688
ENSRNOG00000008102	Dph7	0.249373	3.82163	0.936333	0.371226	0.674004	-6.89522	-0.171337
ENSRNOG00000009893	Uxt	0.249329	1.52888	0.717144	0.489745	0.762688	-6.77516	-0.117653
ENSRNOG00000028014	Cryzl1	0.249262	4.97906	1.36626	0.201877	0.510689	-6.65211	-0.291844
ENSRNOG00000028449	Rpl9	0.249135	4.69853	0.933585	0.372575	0.674932	-7.07713	-0.17074
ENSRNOG00000009478	RGD1359108	0.249111	5.68506	1.26739	0.233818	0.545656	-6.89829	-0.263081
ENSRNOG00000061474	Ctdp1	0.249048	5.7786	1.50183	0.164132	0.46047	-6.61411	-0.336799
ENSRNOG00000013737	Bcar3	0.248751	4.70129	1.29421	0.224766	0.536846	-6.68676	-0.27015
ENSRNOG00000019478	Irf9	0.248666	4.44367	1.19226	0.260763	0.57698	-6.75508	-0.238839
ENSRNOG00000014531	Hbs1l	0.248313	8.08402	1.81032	0.10044	0.366237	-6.39838	-0.436238
ENSRNOG00000007053	Med7	0.248167	3.67898	0.994698	0.34341	0.649998	-6.80797	-0.187088
ENSRNOG00000013061	Tusc3	0.248107	7.46536	1.88766	0.088489	0.341347	-6.24469	-0.466804
ENSRNOG00000011922	Stt3b	0.248076	6.39274	1.57574	0.146254	0.440776	-6.59628	-0.355782
ENSRNOG00000017220	Tcirg1	0.247954	5.39957	1.45667	0.175968	0.4768	-6.61254	-0.321663
ENSRNOG00000006893	Ppm1k	0.247664	2.72706	0.775838	0.455853	0.739956	-6.80534	-0.130794
ENSRNOG00000066712	Sccpdh	0.247582	8.34436	1.9389	0.0813156	0.327531	-6.21338	-0.484748
ENSRNOG00000022540	Trex1	0.247414	3.0645	0.875464	0.40192	0.698627	-6.78627	-0.155755
ENSRNOG00000025274	Hexb	0.247381	7.70495	1.94416	0.0806102	0.326121	-6.17418	-0.486621
ENSRNOG00000069673	Pnpla2	0.247335	5.57618	1.39977	0.191919	0.496579	-6.7164	-0.304012
ENSRNOG00000010910	Gmeb1	0.247271	2.22685	0.694403	0.503289	0.771131	-6.80133	-0.112872
ENSRNOG00000021007	Snx15	0.247264	2.15251	0.679802	0.512104	0.774606	-6.80585	-0.110919
ENSRNOG00000012664	Polr1e	0.247205	4.38965	1.22673	0.248105	0.561814	-6.70433	-0.250407
ENSRNOG00000017265	Tmem131	0.247196	4.09179	1.0379	0.323834	0.635132	-6.85146	-0.197136
ENSRNOG00000048622	Sin3b	0.247099	7.1805	1.54926	0.152452	0.446888	-6.71387	-0.349802
ENSRNOG00000007434	Ube2j1	0.247087	6.74338	1.71384	0.117421	0.397103	-6.43941	-0.401097
ENSRNOG00000031203	Scfd1	0.247087	8.3832	2.01103	0.0721353	0.308874	-6.10237	-0.510219
ENSRNOG00000013190	Rnaset2	0.247053	5.70799	1.19934	0.258122	0.575162	-6.98187	-0.24021
ENSRNOG00000017708	Pcbp1	0.247053	9.26848	1.88573	0.0887716	0.341676	-6.32643	-0.466385
ENSRNOG00000017404	Pcmtd2	0.246988	5.79549	1.58229	0.144756	0.438768	-6.50673	-0.357765
ENSRNOG00000012062	Npc2	0.246831	9.8198	1.43823	0.181007	0.482331	-6.98112	-0.316655
ENSRNOG00000055331	Ints10	0.246778	3.20479	0.816529	0.433273	0.724172	-6.86692	-0.140159
ENSRNOG00000060561	Gdpd1	0.246564	6.46777	1.62595	0.13511	0.422125	-6.53499	-0.374559
ENSRNOG00000018123	Ccny	0.24653	5.89945	1.61251	0.138017	0.427243	-6.47994	-0.369325
ENSRNOG00000047453	Casd1	0.246507	3.84366	0.893672	0.392558	0.690623	-6.93911	-0.160759
ENSRNOG00000015735	Zswim1	0.246386	6.20923	1.48279	0.169033	0.467224	-6.69996	-0.330474
ENSRNOG00000049402	Nbl1	0.246181	6.65961	1.60062	0.140634	0.431318	-6.59207	-0.365202
ENSRNOG00000065226	Ufm1	0.246176	6.94388	1.70613	0.118884	0.399319	-6.47081	-0.39868
ENSRNOG00000017427	Pfn2	0.246093	6.93856	1.61186	0.13816	0.427307	-6.60487	-0.36926
ENSRNOG00000004035	Krr1	0.245639	5.61573	1.43092	0.18304	0.484811	-6.68252	-0.314427
ENSRNOG00000050510	Rab1b	0.245368	6.49595	1.72878	0.114631	0.392371	-6.39054	-0.406303
ENSRNOG00000018964	Gss	0.245343	8.27811	1.74081	0.112427	0.387093	-6.50955	-0.412185
ENSRNOG00000009663	Apex1	0.245267	1.9236	0.759313	0.465239	0.746263	-6.7378	-0.127108
ENSRNOG00000008851	Slc35b4	0.245205	7.92893	1.73829	0.112885	0.38808	-6.49755	-0.411079
ENSRNOG00000030127	Eml2	0.245118	4.03275	1.04452	0.320909	0.633049	-6.83248	-0.198563
ENSRNOG00000001032	Ccz1b	0.244928	7.93316	1.80952	0.100571	0.366442	-6.39227	-0.435994
ENSRNOG00000001849	Mapk1	0.244915	5.75798	1.46759	0.173038	0.472534	-6.65665	-0.325567
ENSRNOG00000032136	Cdc42ep3	0.244865	7.83139	1.81545	0.0996029	0.364674	-6.37786	-0.438095
ENSRNOG00000005766	Tbc1d20	0.24485	6.51932	1.50313	0.1638	0.46047	-6.71028	-0.336799
ENSRNOG00000058359	Fkbp8	0.244848	8.47397	1.86872	0.0912871	0.347609	-6.32576	-0.458909
ENSRNOG00000018945	Nutf2	0.244507	7.76214	1.79117	0.103619	0.371723	-6.41015	-0.42978
ENSRNOG00000029855	Letmd1	0.24445	5.67963	1.42213	0.185509	0.488497	-6.70421	-0.311138
ENSRNOG00000013261	Vax2	0.244379	6.26681	1.35542	0.20519	0.514775	-6.87242	-0.288382
ENSRNOG00000001862	Ube2l3	0.244254	9.47606	1.82026	0.0988245	0.363144	-6.43202	-0.439921
ENSRNOG00000016145	Strn4	0.244238	6.51252	1.63005	0.134235	0.421826	-6.53432	-0.374867
ENSRNOG00000028208	Mief2	0.24422	4.56286	1.18898	0.261993	0.578247	-6.78295	-0.237887
ENSRNOG00000006655	Plrg1	0.243881	6.92714	1.64732	0.130604	0.416827	-6.55364	-0.380044
ENSRNOG00000003833	Nenf	0.243687	1.71513	0.716393	0.490188	0.762786	-6.77103	-0.117597
ENSRNOG00000052307	Spats2	0.243599	5.5844	1.49632	0.165538	0.461354	-6.59099	-0.335966
ENSRNOG00000014168	Xylb	0.243454	5.22193	1.41298	0.18811	0.491851	-6.63803	-0.308166
ENSRNOG00000010538	Commd7	0.24327	6.91348	1.42565	0.184516	0.487154	-6.85455	-0.312333
ENSRNOG00000011078	Srm	0.243151	6.28223	1.35347	0.205791	0.515557	-6.87684	-0.287724
ENSRNOG00000017354	Zyx	0.243042	6.71604	1.64722	0.130623	0.416827	-6.53236	-0.380044
ENSRNOG00000020889	Nucb1	0.24298	8.67662	1.92019	0.0838695	0.331385	-6.25408	-0.479667
ENSRNOG00000003583	Smyd2	0.242864	7.61181	1.67535	0.124894	0.408903	-6.57003	-0.38838
ENSRNOG00000005446	Gna11	0.24285	5.05757	1.28354	0.22833	0.539978	-6.76935	-0.267624
ENSRNOG00000043002	Lcmt2	0.242848	4.92838	1.02361	0.330212	0.640575	-7.03447	-0.19343
ENSRNOG00000024027	Lemd3	0.242823	2.63392	0.801976	0.441262	0.728661	-6.76813	-0.137475
ENSRNOG00000021289	Rbbp5	0.242687	4.29531	1.18036	0.265253	0.579796	-6.73869	-0.236725
ENSRNOG00000013690	Clba1	0.242565	3.28735	0.949636	0.364748	0.667723	-6.76564	-0.175404
ENSRNOG00000004733	Wdr25	0.242563	3.12496	0.786564	0.449828	0.735175	-6.87447	-0.133609
ENSRNOG00000002884	Blzf1	0.241993	5.75883	1.27185	0.232291	0.543588	-6.90439	-0.26473
ENSRNOG00000007648	Rab11b	0.241847	9.11877	1.9089	0.0854467	0.334501	-6.28615	-0.475603
ENSRNOG00000066838	ENSRNOG00000066838	0.241816	3.58699	0.757846	0.466078	0.74665	-6.99871	-0.126883
ENSRNOG00000012791	Ajuba	0.241318	7.17418	1.78274	0.105048	0.374335	-6.37938	-0.426739
ENSRNOG00000009243	Oaf	0.240855	9.30946	1.88993	0.0881595	0.340511	-6.32131	-0.467869
ENSRNOG00000010567	Angel1	0.240633	3.22108	0.867736	0.405939	0.701632	-6.82642	-0.153891
ENSRNOG00000020374	Pgap6	0.240583	3.33028	0.878541	0.400327	0.697916	-6.84064	-0.156197
ENSRNOG00000019326	Cfdp1	0.240288	7.12027	1.48928	0.167348	0.464106	-6.78993	-0.333382
ENSRNOG00000013040	Ddx31	0.240235	4.67281	1.1541	0.275373	0.588582	-6.84457	-0.230193
ENSRNOG00000002722	Sec14l1	0.240229	3.1943	0.679372	0.512365	0.774606	-6.97086	-0.110919
ENSRNOG00000022623	Ttll12	0.240162	6.24385	1.40446	0.19056	0.494474	-6.80709	-0.305856
ENSRNOG00000013992	Arfrp1	0.240136	5.35372	1.37526	0.19916	0.507776	-6.71	-0.294328
ENSRNOG00000002137	Aasdh	0.239908	2.25794	0.774177	0.456791	0.740429	-6.74327	-0.130516
ENSRNOG00000018665	Bud13	0.239714	3.96955	0.99179	0.344759	0.65077	-6.87269	-0.186572
ENSRNOG00000017409	Wnt6	0.239354	3.72778	0.913579	0.382499	0.682313	-6.89631	-0.166016
ENSRNOG00000051977	Mmrn2	0.239225	2.8011	0.839022	0.421118	0.7138	-6.76594	-0.146423
ENSRNOG00000042503	Ndufv2	0.238997	5.11063	1.09886	0.297656	0.610649	-6.99066	-0.214208
ENSRNOG00000002275	Fip1l1	0.238915	6.07889	1.3082	0.220159	0.53215	-6.90647	-0.273966
ENSRNOG00000000250	Jmjd6	0.238867	3.63268	0.984295	0.348253	0.653758	-6.80818	-0.184583
ENSRNOG00000008443	Fam234b	0.238763	5.51039	1.32334	0.215266	0.526167	-6.80193	-0.278876
ENSRNOG00000019946	Gmppa	0.238729	2.74518	0.757716	0.466152	0.74665	-6.82269	-0.126883
ENSRNOG00000017962	Serpinb6a	0.238382	4.69108	1.2207	0.250282	0.565084	-6.77231	-0.247887
ENSRNOG00000057756	Osbpl2	0.238319	7.08588	1.58289	0.144618	0.438644	-6.65911	-0.357888
ENSRNOG00000015278	Myl12b	0.238313	9.26761	1.37959	0.197864	0.506044	-7.04022	-0.295811
ENSRNOG00000000264	Def8	0.238265	4.47261	1.13299	0.283728	0.596876	-6.82748	-0.224116
ENSRNOG00000027194	Sgsm2	0.238213	3.61791	1.00519	0.338578	0.646136	-6.78422	-0.189676
ENSRNOG00000020336	Ezh1	0.237801	5.67739	1.38404	0.19654	0.504313	-6.7529	-0.2973
ENSRNOG00000028699	Sco1	0.237508	5.52366	1.45836	0.175511	0.475988	-6.63155	-0.322404
ENSRNOG00000000541	Glo1	0.237305	6.75761	1.66189	0.127606	0.412421	-6.51586	-0.38466
ENSRNOG00000007111	Nrdc	0.237265	5.51946	1.38211	0.197116	0.504699	-6.7297	-0.296968
ENSRNOG00000052289	Ptdss1	0.2369	6.53105	1.48876	0.167483	0.464106	-6.73091	-0.333382
ENSRNOG00000001490	Pdcd2	0.236886	5.82587	1.43596	0.181637	0.482942	-6.70874	-0.316105
ENSRNOG00000002705	Vps4b	0.236863	7.96404	1.81097	0.100333	0.366162	-6.39168	-0.436327
ENSRNOG00000065724	Mycbp	0.236862	6.24896	1.56926	0.14775	0.442956	-6.58762	-0.353639
ENSRNOG00000007845	Supt4h1	0.236701	5.19669	1.16093	0.272712	0.585857	-6.93845	-0.232209
ENSRNOG00000012123	Fdx1	0.236566	3.03944	0.878591	0.400301	0.697916	-6.7783	-0.156197
ENSRNOG00000017840	Pik3c3	0.236545	5.13784	1.27309	0.231869	0.543588	-6.79705	-0.26473
ENSRNOG00000018599	Gga2	0.236476	7.75329	1.62465	0.13539	0.422379	-6.65128	-0.374298
ENSRNOG00000012004	Ubap1	0.236459	6.67204	1.61244	0.138033	0.427243	-6.57687	-0.369325
ENSRNOG00000004637	Fbxo7	0.236196	6.66906	1.53911	0.154887	0.450503	-6.67815	-0.346302
ENSRNOG00000019656	Btd	0.235996	4.61976	1.18762	0.262504	0.578335	-6.79607	-0.237821
ENSRNOG00000010760	E2f5	0.235963	5.81642	1.37145	0.200307	0.509275	-6.79028	-0.293048
ENSRNOG00000010838	Araf	0.235682	6.27841	1.57162	0.147203	0.441756	-6.58812	-0.354817
ENSRNOG00000002129	Lrrc8b	0.235649	5.19641	1.35717	0.204652	0.514267	-6.70457	-0.288811
ENSRNOG00000030520	Sarnp	0.235607	6.47744	1.02139	0.331214	0.641147	-7.27907	-0.193042
ENSRNOG00000050946	Fam110a	0.235604	5.66943	1.44485	0.179185	0.479655	-6.6731	-0.319071
ENSRNOG00000002161	Tlr6	0.235496	4.10517	1.05956	0.314339	0.626675	-6.8319	-0.202958
ENSRNOG00000064149	LOC100909682	0.235445	1.53722	0.733109	0.480373	0.754418	-6.76289	-0.122388
ENSRNOG00000014119	Farsb	0.235236	5.91516	1.36002	0.20378	0.513446	-6.8192	-0.289505
ENSRNOG00000064601	Mlec	0.235193	9.02723	1.8231	0.0983672	0.362492	-6.41352	-0.440702
ENSRNOG00000029146	C15h14orf119	0.234757	6.07184	1.27705	0.230521	0.542377	-6.94349	-0.265699
ENSRNOG00000017585	Abt1	0.234708	4.88901	1.07935	0.30585	0.6179	-6.969	-0.209082
ENSRNOG00000013493	Psma4	0.234606	7.27186	1.51561	0.160659	0.457318	-6.76753	-0.339781
ENSRNOG00000061121	Wdfy3	0.234299	2.03848	0.702889	0.498208	0.767811	-6.78346	-0.114746
ENSRNOG00000011553	Actl6a	0.234204	7.20551	1.69479	0.121067	0.403364	-6.51096	-0.394303
ENSRNOG00000010830	Slc25a4	0.234166	3.8857	0.994219	0.343632	0.649998	-6.85294	-0.187088
ENSRNOG00000051564	Rap2a	0.234109	4.56662	0.916142	0.381217	0.681493	-7.06677	-0.166538
ENSRNOG00000070382	Hyal3	0.234046	3.1237	0.810179	0.436747	0.725565	-6.85485	-0.139324
ENSRNOG00000011340	Ankrd13c	0.233955	4.46464	1.07657	0.30703	0.619043	-6.88678	-0.208279
ENSRNOG00000006554	Fam149b1	0.233491	2.62274	0.655611	0.526912	0.784262	-6.87708	-0.105539
ENSRNOG00000011361	Slc37a4	0.233488	2.32733	0.615827	0.551807	0.800117	-6.86408	-0.0968465
ENSRNOG00000027622	Slc35e3	0.233394	7.17542	1.43892	0.180817	0.482161	-6.86141	-0.316808
ENSRNOG00000015187	Acot8	0.233318	1.8253	0.732608	0.480666	0.754418	-6.75744	-0.122388
ENSRNOG00000001592	Cct8	0.233181	9.08865	1.74332	0.111972	0.386669	-6.53402	-0.412661
ENSRNOG00000016121	Trip4	0.232653	4.89888	1.21174	0.253545	0.569581	-6.8239	-0.244445
ENSRNOG00000009778	Tmem59	0.232532	10.0317	1.72758	0.114852	0.392461	-6.58537	-0.406203
ENSRNOG00000012853	Tk2	0.232476	5.29467	1.2408	0.243082	0.557963	-6.86415	-0.253394
ENSRNOG00000008873	Ino80b	0.232469	3.37163	0.844028	0.418444	0.712451	-6.88017	-0.147245
ENSRNOG00000021053	Lsr	0.232435	7.04017	1.37837	0.198231	0.506695	-6.92743	-0.295253
ENSRNOG00000021828	Coro1b	0.231833	9.16138	1.83934	0.0957911	0.356171	-6.39345	-0.448342
ENSRNOG00000015434	Midn	0.231699	3.11519	0.79726	0.443871	0.730102	-6.86367	-0.136617
ENSRNOG00000009824	Irf2	0.231508	4.45009	1.12776	0.285827	0.598375	-6.82875	-0.223026
ENSRNOG00000007613	C1qtnf5	0.231202	3.71146	0.931619	0.373542	0.674932	-6.87601	-0.17074
ENSRNOG00000019812	Nr1h2	0.231158	7.76348	1.82729	0.0976961	0.361045	-6.35624	-0.442438
ENSRNOG00000014170	Dbn1	0.23091	9.03668	1.77806	0.105849	0.375564	-6.48106	-0.425316
ENSRNOG00000028036	Adamts7	0.230904	3.9073	0.963024	0.35831	0.663844	-6.88802	-0.177934
ENSRNOG00000055246	Ncor1	0.230699	4.88604	1.21515	0.252299	0.567625	-6.81752	-0.245939
ENSRNOG00000017804	Septin1	0.230526	7.89472	1.45188	0.177266	0.478335	-6.89525	-0.320267
ENSRNOG00000016724	Epb41l3	0.230447	3.58607	0.953665	0.362802	0.666786	-6.82775	-0.176013
ENSRNOG00000009156	Tra2a	0.23044	6.44111	1.51522	0.160756	0.457451	-6.68498	-0.339655
ENSRNOG00000017495	Klhdc3	0.230324	6.81394	1.65129	0.12978	0.415568	-6.53679	-0.381358
ENSRNOG00000013201	Tex264	0.230252	7.3027	1.38518	0.196203	0.504071	-6.9416	-0.297509
ENSRNOG00000017417	Gabarap	0.230078	6.57737	1.09647	0.29865	0.610866	-7.21193	-0.214054
ENSRNOG00000038574	Rassf9	0.230055	3.11195	0.850071	0.415232	0.709728	-6.81845	-0.148908
ENSRNOG00000023480	Nabp2	0.229948	2.76118	0.798086	0.443414	0.729955	-6.79312	-0.136704
ENSRNOG00000000098	Rnf115	0.22958	7.97251	1.82147	0.0986291	0.362681	-6.37639	-0.440475
ENSRNOG00000005298	Zfp513	0.229493	4.98288	1.13771	0.281844	0.595638	-6.92399	-0.225017
ENSRNOG00000027955	Zfp133	0.229306	5.98428	1.1364	0.282366	0.595638	-7.09401	-0.225017
ENSRNOG00000055917	Trim27	0.229279	7.47065	1.4394	0.180684	0.481947	-6.88452	-0.317001
ENSRNOG00000019587	Ptprn	0.229275	8.85572	1.75182	0.110445	0.385242	-6.51383	-0.414267
ENSRNOG00000008927	Hbp1	0.229225	5.18485	1.29883	0.223236	0.534599	-6.77477	-0.271972
ENSRNOG00000003778	Opn3	0.229091	3.85982	1.01867	0.332441	0.641674	-6.82296	-0.192686
ENSRNOG00000000763	RT1-M3-1	0.228979	6.29874	1.32921	0.21339	0.523965	-6.90929	-0.280698
ENSRNOG00000020271	Tial1	0.228889	6.68361	1.64594	0.130889	0.417236	-6.5308	-0.379618
ENSRNOG00000007048	Rap1b	0.228857	9.61433	1.92901	0.0826563	0.329209	-6.27058	-0.482528
ENSRNOG00000015179	Tradd	0.228845	6.55254	1.16878	0.269679	0.583704	-7.12945	-0.233807
ENSRNOG00000045539	Dusp11	0.228711	6.96749	1.58258	0.144691	0.438716	-6.64861	-0.357817
ENSRNOG00000034013	Acaca	0.22852	4.90905	1.22875	0.247379	0.561571	-6.80615	-0.250595
ENSRNOG00000027026	Jazf1	0.228463	5.04968	1.03902	0.323338	0.634846	-7.04216	-0.197332
ENSRNOG00000032625	Zfp108	0.228456	3.88882	1.00458	0.338858	0.646153	-6.84328	-0.189665
ENSRNOG00000016968	Gramd4	0.22835	3.74258	0.938489	0.370171	0.672695	-6.87632	-0.172181
ENSRNOG00000067065	Capns1	0.228255	10.1993	1.49289	0.166418	0.462674	-6.91922	-0.334725
ENSRNOG00000012035	Rnf181	0.228184	7.00996	1.20861	0.254696	0.570611	-7.13109	-0.24366
ENSRNOG00000008411	Sec23b	0.228068	7.93924	1.74892	0.110964	0.385391	-6.48252	-0.414099
ENSRNOG00000019023	Tars1	0.227974	8.04414	1.80511	0.101294	0.367456	-6.40442	-0.434795
ENSRNOG00000019407	Dmap1	0.22769	6.11319	1.29718	0.223783	0.535395	-6.92474	-0.271326
ENSRNOG00000018775	Cystm1	0.227672	6.19513	1.11223	0.292139	0.604786	-7.14894	-0.218398
ENSRNOG00000051498	Prpf6	0.227616	7.20871	1.48564	0.168292	0.46546	-6.80249	-0.332118
ENSRNOG00000004793	Ncln	0.227578	6.51833	1.32321	0.215305	0.526167	-6.94273	-0.278876
ENSRNOG00000039658	G4	0.227554	4.12223	1.02431	0.3299	0.640344	-6.87167	-0.193587
ENSRNOG00000017983	Ubac1	0.227506	5.73249	1.2333	0.24575	0.560064	-6.94625	-0.251763
ENSRNOG00000067943	Ncbp2as2	0.227476	2.32803	0.515637	0.617348	0.837298	-6.92405	-0.0771202
ENSRNOG00000000983	Zfp394	0.227174	4.69447	1.14006	0.280907	0.59536	-6.86464	-0.22522
ENSRNOG00000002949	Pgs1	0.226977	7.70475	1.55253	0.151674	0.445824	-6.74874	-0.350837
ENSRNOG00000009280	Mkrn1	0.226931	7.22063	1.54289	0.153976	0.449152	-6.72609	-0.347607
ENSRNOG00000036842	Smug1	0.226884	4.4749	1.12991	0.284964	0.597536	-6.8314	-0.223636
ENSRNOG00000000824	Dse	0.226583	6.30844	1.55689	0.150642	0.445007	-6.61228	-0.351634
ENSRNOG00000015822	Klf13	0.226582	5.63532	1.01391	0.334598	0.643347	-7.17108	-0.191555
ENSRNOG00000008936	Map3k6	0.226449	3.77838	0.851286	0.414588	0.709148	-6.96321	-0.149263
ENSRNOG00000002253	Wdr5b	0.226117	4.55798	1.03462	0.325289	0.636247	-6.94939	-0.196374
ENSRNOG00000010172	Mkrn3	0.225927	5.31892	1.16844	0.269808	0.583704	-6.95205	-0.233807
ENSRNOG00000012771	Ddx41	0.225855	8.04145	1.75395	0.110065	0.384114	-6.4802	-0.41554
ENSRNOG00000010176	Map2k1	0.225726	7.72629	1.7571	0.109507	0.382999	-6.45855	-0.416802
ENSRNOG00000002833	Gsk3b	0.225685	1.18768	0.551745	0.593273	0.825513	-6.89543	-0.0832761
ENSRNOG00000009006	Ccdc47	0.225676	8.24294	1.7735	0.106635	0.377173	-6.46002	-0.423459
ENSRNOG00000021525	Nbeal1	0.225549	3.15545	0.812861	0.435278	0.72485	-6.85948	-0.139752
ENSRNOG00000014693	Btbd6	0.225512	5.89092	1.29594	0.224192	0.535756	-6.89513	-0.271033
ENSRNOG00000050318	Fsd1	0.225465	4.42275	1.12016	0.288904	0.602037	-6.83155	-0.220376
ENSRNOG00000025059	Nxph4	0.225381	1.3811	0.645177	0.533377	0.787708	-6.8308	-0.103635
ENSRNOG00000036911	Bicd1	0.225311	4.09947	1.04322	0.32148	0.633299	-6.84773	-0.198391
ENSRNOG00000005234	Gxylt1	0.225271	4.5904	1.04259	0.321758	0.633299	-6.94778	-0.198391
ENSRNOG00000053469	Tmc6	0.225175	7.44649	1.5585	0.150262	0.444833	-6.72274	-0.351803
ENSRNOG00000000387	Dna2	0.225162	3.97411	0.811988	0.435756	0.725114	-7.03794	-0.139594
ENSRNOG00000028783	Wdr35	0.224991	5.66024	1.35522	0.205252	0.514775	-6.7868	-0.288382
ENSRNOG00000002044	Gtpbp8	0.224826	4.33456	0.879064	0.400057	0.697714	-7.05367	-0.156322
ENSRNOG00000020470	Slc25a24	0.224823	4.37428	0.741741	0.475353	0.752615	-7.17604	-0.123427
ENSRNOG00000019090	Cct3	0.224731	8.67815	1.65719	0.128567	0.414469	-6.64506	-0.382508
ENSRNOG00000010849	Adprs	0.224599	6.62619	1.5801	0.145255	0.439217	-6.61716	-0.357321
ENSRNOG00000042878	Wdr74	0.224486	5.40856	1.02984	0.327419	0.637887	-7.11698	-0.195256
ENSRNOG00000070811	Mtif3	0.224456	6.69646	1.52849	0.157474	0.453662	-6.6956	-0.343267
ENSRNOG00000008934	Tmem65	0.224393	6.03748	1.26274	0.235414	0.547428	-6.95595	-0.261673
ENSRNOG00000001774	Lrch3	0.224343	4.51452	1.12325	0.287651	0.60067	-6.84674	-0.221364
ENSRNOG00000034254	Actb	0.224185	15.1621	1.737	0.113122	0.388599	-6.66156	-0.410499
ENSRNOG00000013562	Ndfip1	0.223937	6.18116	1.51356	0.161171	0.458344	-6.65516	-0.338808
[truncated: 7,070 more rows]

## Sheet: 3 Gene-level Diff Express
Ensembl Gene ID	GeneName	logFC	AveExpr	t	P.Value	adj.P.Val	B
ENSRNOG00000003524	Lrrc59	12.9826	3.39323	53.1419	1.44599e-13	2.05857e-10	19.7763
ENSRNOG00000002840	Atp5f1b	12.7425	3.27309	56.897	7.33514e-14	2.05857e-10	20.131
ENSRNOG00000009636	Scrn1	11.774	2.78879	54.5377	1.11752e-13	2.05857e-10	19.8885
ENSRNOG00000004019	Phlda1	11.7001	2.75186	54.0327	1.22577e-13	2.05857e-10	19.8372
ENSRNOG00000014165	Ssr1	11.5159	2.65989	49.4026	2.98542e-13	2.05857e-10	19.3338
ENSRNOG00000019811	Timm23	11.3077	2.55522	40.3916	2.20294e-12	4.20726e-10	18.0535
ENSRNOG00000004006	Dnajb9	11.1577	2.48058	51.3943	2.01593e-13	2.05857e-10	19.549
ENSRNOG00000042821	Cd59	11.0511	2.42719	49.868	2.71994e-13	2.05857e-10	19.3748
ENSRNOG00000011027	Uba5	11.0062	2.4049	50.5751	2.36488e-13	2.05857e-10	19.4535
ENSRNOG00000010540	Mrpl45	10.9995	2.4014	50.2324	2.53013e-13	2.05857e-10	19.4146
ENSRNOG00000026293	Jun	10.9907	2.39695	49.5173	2.91746e-13	2.05857e-10	19.332
ENSRNOG00000042044	Stard3	10.9669	2.38546	46.1297	5.89707e-13	2.79333e-10	18.9086
ENSRNOG00000004130	Anapc4	10.9293	2.36663	47.2832	4.61456e-13	2.61559e-10	19.0575
ENSRNOG00000014603	Sgcg	10.73	2.26664	48.9669	3.26004e-13	2.05857e-10	19.2563
ENSRNOG00000032381	Naglu	10.7115	2.258	42.0085	1.49267e-12	3.46344e-10	18.3013
ENSRNOG00000019109	Thap11	10.3797	2.09192	45.4459	6.83947e-13	2.79333e-10	18.7902
ENSRNOG00000017254	Nsun2	10.3377	2.07112	42.0658	1.47261e-12	3.46344e-10	18.2938
ENSRNOG00000067758	Slc10a5	10.2035	2.00372	45.5469	6.69032e-13	2.79333e-10	18.7935
ENSRNOG00000060538	Cdc42se1	10.0316	1.91773	45.1287	7.3319e-13	2.79333e-10	18.7254
ENSRNOG00000012650	Mrpl3	10.0087	1.90629	44.9121	7.69041e-13	2.79333e-10	18.694
ENSRNOG00000016781	Ppib	9.98477	1.8932	36.0142	6.8644e-12	7.59186e-10	17.1947
ENSRNOG00000015067	Tpd52l2	9.97284	1.88868	42.0254	1.48673e-12	3.46344e-10	18.2669
ENSRNOG00000028774	Vgll3	9.94655	1.87541	43.32	1.10029e-12	2.93485e-10	18.4619
ENSRNOG00000056153	Tent5b	9.82995	1.8168	44.5202	8.3893e-13	2.79333e-10	18.6264
ENSRNOG00000000718	Cggbp1	9.75596	1.77955	43.8031	9.85627e-13	2.79333e-10	18.5186
ENSRNOG00000002585	Cul4b	9.72302	1.76326	43.9915	9.4453e-13	2.79333e-10	18.5432
ENSRNOG00000013572	Lxn	9.72197	1.76199	38.9353	3.17029e-12	5.05347e-10	17.7355
ENSRNOG00000004027	Aldh9a1	9.61325	1.70839	43.3859	1.08381e-12	2.93485e-10	18.4466
ENSRNOG00000033970	Moap1	9.53356	1.66912	40.1713	2.32574e-12	4.30451e-10	17.9359
ENSRNOG00000016174	Slc35b3	9.38272	1.59296	41.9106	1.52759e-12	3.46344e-10	18.2042
ENSRNOG00000017067	Haus1	9.37034	1.58644	40.3478	2.2268e-12	4.20726e-10	17.9521
ENSRNOG00000069286	Ube2d2	9.34028	1.57126	39.2377	2.93625e-12	4.93127e-10	17.7607
ENSRNOG00000039848	Taf9	9.31618	1.55965	41.4681	1.69718e-12	3.57948e-10	18.1288
ENSRNOG00000066151	Fem1a	9.29857	1.55173	38.7927	3.28762e-12	5.05347e-10	17.6792
ENSRNOG00000003261	Usp9x	9.20193	1.50226	39.8435	2.52254e-12	4.48567e-10	17.8526
ENSRNOG00000008802	Dnajc11	9.18391	1.49439	38.5352	3.51197e-12	5.1371e-10	17.6234
ENSRNOG00000005424	Odc1	9.1726	1.4882	40.8074	1.99023e-12	3.92377e-10	18.0095
ENSRNOG00000024089	Fndc3b	9.15852	1.47938	31.0599	2.96642e-11	2.11831e-09	16.0239
ENSRNOG00000049920	Psma2	9.10414	1.45249	33.6693	1.33646e-11	1.18827e-09	16.6419
ENSRNOG00000045524	Slc39a3	9.04218	1.42236	39.0378	3.08869e-12	5.05347e-10	17.6986
ENSRNOG00000001079	Daglb	9.00285	1.40312	39.9284	2.46982e-12	4.47976e-10	17.847
ENSRNOG00000017382	Snx33	8.99946	1.40197	38.8818	3.21378e-12	5.05347e-10	17.6671
ENSRNOG00000022619	Fth1	8.96728	4.1292	29.7297	4.56999e-11	2.96037e-09	15.6886
ENSRNOG00000008678	Antxr1	8.93909	1.37087	38.8068	3.27582e-12	5.05347e-10	17.6474
ENSRNOG00000010063	Htr2a	8.8795	1.33932	27.6186	9.44804e-11	5.28915e-09	15.0573
ENSRNOG00000019181	Synpo	8.87575	1.34148	29.7922	4.47612e-11	2.92811e-09	15.6754
ENSRNOG00000019276	Dele1	8.80891	1.30691	37.1427	5.0572e-12	6.55196e-10	17.3303
ENSRNOG00000023148	Col11a1	8.80262	1.30217	36.176	6.56645e-12	7.44389e-10	17.1426
ENSRNOG00000013030	Pip4k2b	8.74209	1.27351	36.8037	5.53797e-12	6.81343e-10	17.2586
ENSRNOG00000004312	Tmbim4	8.74163	1.27052	28.9339	5.97258e-11	3.54022e-09	15.4304
ENSRNOG00000031053	Mt-nd4l	8.71736	1.25986	37.1799	5.00726e-12	6.55196e-10	17.3269
ENSRNOG00000027617	Ttc26	8.71643	1.26093	35.4882	7.94074e-12	8.4723e-10	16.9961
ENSRNOG00000058643	Zfp281	8.70146	1.25252	38.1817	3.84781e-12	5.53901e-10	17.5095
ENSRNOG00000039476	Pcdhb2	8.59626	1.20041	36.8065	5.53377e-12	6.81343e-10	17.2421
ENSRNOG00000037690	Sertad3	8.5806	1.19166	37.023	5.22152e-12	6.66957e-10	17.2811
ENSRNOG00000009348	Nos3	8.5261	1.16533	36.4523	6.08983e-12	7.12982e-10	17.1654
ENSRNOG00000006965	Aff4	8.50958	1.15765	34.2445	1.13025e-11	1.09045e-09	16.7137
ENSRNOG00000018718	Rpp30	8.44245	1.12092	29.4314	5.0481e-11	3.20148e-09	15.5444
ENSRNOG00000018231	Nacc2	8.35422	1.08048	31.5448	2.54551e-11	1.86171e-09	16.0796
ENSRNOG00000025317	Gpatch11	8.34948	1.07515	32.7352	1.76517e-11	1.4422e-09	16.3598
ENSRNOG00000003689	Nono	8.23317	1.01809	35.2331	8.52846e-12	8.87885e-10	16.8842
ENSRNOG00000060694	Adam17	8.18139	0.992971	34.5581	1.0328e-11	1.00714e-09	16.738
ENSRNOG00000029651	Rdh16	8.17558	0.990259	34.1219	1.17107e-11	1.11794e-09	16.6452
ENSRNOG00000018097	Emc1	8.15643	0.979602	34.6455	1.00728e-11	9.9294e-10	16.7525
ENSRNOG00000009302	Zfp623	8.15094	0.977993	33.8725	1.25924e-11	1.1586e-09	16.5883
ENSRNOG00000019426	Ramac	8.14926	0.972782	22.924	5.89574e-10	2.5706e-08	13.4234
ENSRNOG00000022777	Six1	8.14296	0.974356	32.8018	1.73001e-11	1.42632e-09	16.3502
ENSRNOG00000019352	Emc6	8.0294	0.916232	34.0181	1.20691e-11	1.14015e-09	16.6017
ENSRNOG00000032307	Dsel	7.94917	0.87446	29.3607	5.1693e-11	3.21162e-09	15.4752
ENSRNOG00000053270	Fastkd5	7.93059	0.86716	33.4673	1.41842e-11	1.23689e-09	16.4679
ENSRNOG00000023130	Lyplal1	7.88057	0.841349	32.5344	1.87585e-11	1.50549e-09	16.2519
ENSRNOG00000019723	Cpne1	7.87794	0.840677	33.151	1.55807e-11	1.32058e-09	16.3902
ENSRNOG00000018729	Rad9a	7.82355	0.813521	32.8131	1.72415e-11	1.42632e-09	16.3063
ENSRNOG00000030069	Faim	7.81822	0.80802	25.733	1.89519e-10	9.60194e-09	14.3905
ENSRNOG00000016948	Nhlrc2	7.80738	0.804685	32.0057	2.20562e-11	1.69515e-09	16.1188
ENSRNOG00000063437	LOC102551819	7.792	0.797575	32.5732	1.8539e-11	1.50117e-09	16.2471
ENSRNOG00000001844	Klhl42	7.78985	0.797575	31.653	2.46084e-11	1.84441e-09	16.0336
ENSRNOG00000013602	Usp48	7.76609	0.786193	30.308	3.77854e-11	2.53834e-09	15.6999
ENSRNOG00000033531	Cacna2d1	7.76055	0.782332	32.3076	2.01017e-11	1.55814e-09	16.1817
ENSRNOG00000007461	Klhl41	7.75996	0.783566	28.9544	5.93109e-11	3.53875e-09	15.3431
ENSRNOG00000006631	Sema3e	7.63621	0.720882	30.5328	3.51267e-11	2.40648e-09	15.7376
ENSRNOG00000001717	Opa1	7.6286	0.718522	26.4372	1.45311e-10	7.70657e-09	14.5958
ENSRNOG00000064341	Urm1	7.59364	0.696773	28.3099	7.40503e-11	4.27747e-09	15.1428
ENSRNOG00000000112	Champ1	7.56299	0.684426	29.7843	4.4879e-11	2.92811e-09	15.5364
ENSRNOG00000067060	MGC105649	7.53053	0.667376	30.8386	3.18351e-11	2.25369e-09	15.7967
ENSRNOG00000014460	Hivep1	7.4673	0.634957	30.3682	3.7052e-11	2.50765e-09	15.67
ENSRNOG00000017575	Gins2	7.46145	0.630429	26.9333	1.2101e-10	6.49371e-09	14.727
ENSRNOG00000000417	Numa1	7.38595	0.594236	29.8289	4.42206e-11	2.92728e-09	15.5206
ENSRNOG00000016906	Lipt2	7.35917	0.582345	28.9784	5.88275e-11	3.5382e-09	15.2941
ENSRNOG00000008908	Slc35a1	7.34405	0.574501	29.3287	5.22523e-11	3.22365e-09	15.3847
ENSRNOG00000004310	Caskin2	7.2476	0.525445	29.1989	5.45887e-11	3.34504e-09	15.3352
ENSRNOG00000051420	Cables2	7.24537	0.523859	28.8934	6.0557e-11	3.56618e-09	15.2536
ENSRNOG00000011909	Rasa2	7.23815	0.520636	29.1175	5.61135e-11	3.41539e-09	15.3122
ENSRNOG00000000151	Ldlrap1	7.22001	0.51204	28.9742	5.89114e-11	3.5382e-09	15.2714
ENSRNOG00000011009	Cmtm4	7.1527	0.480296	25.2887	2.24925e-10	1.10861e-08	14.1768
ENSRNOG00000006435	Tor1b	7.07176	0.437459	28.0952	7.982e-11	4.55275e-09	15.0087
ENSRNOG00000020095	Pcdhb3	7.06691	0.429785	17.5121	8.13577e-09	2.64456e-07	10.9466
ENSRNOG00000056128	AABR07064719.2	7.05776	0.428982	26.1799	1.59994e-10	8.29135e-09	14.4459
ENSRNOG00000065345	Lrrc75a	7.02926	0.420026	21.4605	1.12456e-09	4.4928e-08	12.7715
ENSRNOG00000016214	Agl	6.99446	0.396758	24.6539	2.88754e-10	1.38556e-08	13.9466
ENSRNOG00000006079	Psd4	6.94552	0.375988	25.969	1.73245e-10	8.87659e-09	14.3655
ENSRNOG00000005191	Trim44	6.90907	0.359656	21.8308	9.51298e-10	3.85503e-08	12.9094
ENSRNOG00000020554	Slc50a1	6.88056	0.340255	25.1603	2.3646e-10	1.15917e-08	14.0985
ENSRNOG00000038597	Dlg1	6.77007	0.284946	24.4933	3.0789e-10	1.4543e-08	13.8627
ENSRNOG00000011852	Myo6	6.72146	0.262632	25.922	1.76357e-10	8.98529e-09	14.3153
ENSRNOG00000051915	Spred3	6.7176	0.259705	25.5317	2.04739e-10	1.03154e-08	14.1927
ENSRNOG00000004831	Arid2	6.63978	0.221776	25.4128	2.14355e-10	1.06364e-08	14.1426
ENSRNOG00000009264	Erc1	6.61042	0.207626	25.0304	2.488e-10	1.2002e-08	14.0157
ENSRNOG00000053428	Ccpg1	6.61042	0.207626	25.0304	2.488e-10	1.2002e-08	14.0157
ENSRNOG00000020544	Sdr39u1	6.56405	0.180987	21.9509	9.01593e-10	3.6998e-08	12.9182
ENSRNOG00000015479	Mrps34	6.56129	0.178925	20.6909	1.60675e-09	6.12253e-08	12.4093
ENSRNOG00000070996	Spred1	6.54675	0.178311	21.1895	1.27329e-09	4.97737e-08	12.6152
ENSRNOG00000000308	Zbtb24	6.53216	0.16922	23.9205	3.88425e-10	1.78814e-08	13.6339
ENSRNOG00000004861	Itga4	6.52533	0.166376	23.1359	5.38727e-10	2.39496e-08	13.3572
ENSRNOG00000009745	Ppp3cc	6.52171	0.162148	24.5831	2.97028e-10	1.41776e-08	13.8547
ENSRNOG00000047133	Jrkl	6.51226	0.145142	9.31918	3.08759e-06	8.00039e-05	5.00985
ENSRNOG00000066618	Sfxn2	6.49595	0.147239	22.1167	8.37597e-10	3.47964e-08	12.9737
ENSRNOG00000025454	Rrm2b	6.41254	0.107958	24.0032	3.7548e-10	1.74627e-08	13.6427
ENSRNOG00000063489	Mrpl41	6.39584	0.0977429	22.4661	7.18421e-10	3.07328e-08	13.0924
ENSRNOG00000019766	Exoc8	6.327	0.0659718	23.2795	5.07022e-10	2.27633e-08	13.3783
ENSRNOG00000016200	Lzic	6.25363	0.0296261	22.6092	6.75112e-10	2.9017e-08	13.1256
ENSRNOG00000007506	Ndufaf4	6.21652	0.0110802	22.382	7.45287e-10	3.1534e-08	13.0362
ENSRNOG00000001706	Kalrn	6.20979	0.00181267	16.9564	1.11139e-08	3.49974e-07	10.6131
ENSRNOG00000015133	Kmt2a	6.14449	-0.0279182	21.0751	1.34245e-09	5.20285e-08	12.5197
ENSRNOG00000008176	Nppa	6.07096	-0.0652626	19.8334	2.42796e-09	8.8787e-08	11.9907
ENSRNOG00000026050	Epb41l4a	6.06063	-0.0682903	21.8288	9.52174e-10	3.85503e-08	12.8045
ENSRNOG00000016420	Serpinb6b	5.9977	-0.0992242	21.5058	1.10162e-09	4.43996e-08	12.6713
ENSRNOG00000015986	Rassf8	5.99712	-0.0998873	21.4962	1.10644e-09	4.43996e-08	12.6674
ENSRNOG00000053813	Nkap	5.99234	-0.105743	17.6028	7.73871e-09	2.52455e-07	10.9356
ENSRNOG00000045913	Prdm16	5.97554	-0.110496	21.3893	1.16171e-09	4.61781e-08	12.6228
ENSRNOG00000065357	Zfp697	5.94703	-0.125679	20.866	1.47981e-09	5.68662e-08	12.4104
ENSRNOG00000000547	Tspyl4	5.88015	-0.155776	18.856	3.97052e-09	1.40659e-07	11.5341
ENSRNOG00000009812	Sbf2	5.86949	-0.165995	18.6395	4.44207e-09	1.54349e-07	11.4314
ENSRNOG00000049856	Zfp617	5.78071	-0.20556	18.2228	5.53265e-09	1.87222e-07	11.2267
ENSRNOG00000022248	Fbxl16	5.76526	-0.220084	14.4949	5.0196e-08	1.36296e-06	9.16249
ENSRNOG00000022804	Foxp4	5.73625	-0.231853	18.7818	4.12564e-09	1.45515e-07	11.4861
ENSRNOG00000047977	Tcim	5.72214	-0.238371	19.3529	3.08289e-09	1.10948e-07	11.7438
ENSRNOG00000031579	LOC100363469	5.70824	-0.244018	19.9188	2.3283e-09	8.54873e-08	11.9893
ENSRNOG00000064638	Hdhd3	5.68088	-0.257892	19.7771	2.49606e-09	9.09108e-08	11.9256
ENSRNOG00000022431	Zfp867	5.5646	-0.316395	19.0725	3.55331e-09	1.2687e-07	11.6046
ENSRNOG00000010105	S100a11	5.52524	-0.33661	18.4241	4.97289e-09	1.7083e-07	11.3027
ENSRNOG00000067842	ENSRNOG00000067842	5.48936	-0.354648	18.0154	6.18247e-09	2.03887e-07	11.1051
ENSRNOG00000025353	Ears2	5.47292	-0.361095	18.3933	5.05442e-09	1.72325e-07	11.2849
ENSRNOG00000028227	Pbrm1	5.37874	-0.408987	18.3151	5.26782e-09	1.78928e-07	11.2422
ENSRNOG00000068751	Lnc134	5.36965	-0.4149	16.5086	1.43914e-08	4.3797e-07	10.3285
ENSRNOG00000013388	Pgap1	5.36735	-0.415298	17.7933	6.97242e-09	2.29105e-07	10.9899
ENSRNOG00000013443	Tm9sf3	5.34566	-0.425384	18.1821	5.65386e-09	1.89206e-07	11.1773
ENSRNOG00000010037	Epb41	5.34566	-0.425384	18.1821	5.65386e-09	1.89206e-07	11.1773
ENSRNOG00000032798	Slco3a1	5.34508	-0.425384	18.0707	6.0013e-09	1.98634e-07	11.1239
ENSRNOG00000004968	Ncapg2	5.34294	-0.427025	18.0989	5.91106e-09	1.96364e-07	11.1373
ENSRNOG00000020571	Mpg	5.32365	-0.43534	16.7198	1.27295e-08	3.92666e-07	10.4402
ENSRNOG00000029535	Nrbp2	5.31995	-0.436182	14.0846	6.60244e-08	1.77678e-06	8.89025
ENSRNOG00000063964	Jdp2	5.31415	-0.442134	16.7854	1.22576e-08	3.794e-07	10.4744
ENSRNOG00000012067	Fam111a	5.17793	-0.509826	16.6277	1.34269e-08	4.09994e-07	10.3868
ENSRNOG00000032668	LOC102550291	5.17793	-0.509826	16.6277	1.34269e-08	4.09994e-07	10.3868
ENSRNOG00000062108	Tomm5	5.11014	-0.543401	16.7947	1.2192e-08	3.78661e-07	10.474
ENSRNOG00000053945	Daam2	5.04339	-0.57605	14.949	3.73678e-08	1.0332e-06	9.43021
ENSRNOG00000022609	Mrps10	5.03583	-0.580426	16.8313	1.19381e-08	3.72049e-07	10.4924
ENSRNOG00000053881	Baz2a	5.02582	-0.585493	16.4344	1.50309e-08	4.52875e-07	10.2808
ENSRNOG00000029042	Mt-nd6	5.02231	-0.587411	14.8433	3.99964e-08	1.09917e-06	9.36576
ENSRNOG00000068909	LOC120093683	5.01034	-0.593229	15.8173	2.1731e-08	6.37795e-07	9.93912
ENSRNOG00000070206	Irf2bp2	4.98898	-0.603808	15.0285	3.55163e-08	9.91068e-07	9.47807
ENSRNOG00000012356	Slc36a1	4.94756	-0.624522	16.1432	1.78575e-08	5.34489e-07	10.1214
ENSRNOG00000014398	Scara5	4.93616	-0.630253	15.5107	2.62315e-08	7.50453e-07	9.76315
ENSRNOG00000010934	Spa17	4.90803	-0.64424	16.4933	1.45205e-08	4.40422e-07	10.3125
ENSRNOG00000057031	Six3	4.90496	-0.645745	16.4683	1.47349e-08	4.45436e-07	10.299
ENSRNOG00000017187	Prmt6	4.80868	-0.694067	15.8813	2.09035e-08	6.17505e-07	9.97577
ENSRNOG00000029273	E2f3	4.79852	-0.699276	15.281	3.02705e-08	8.52557e-07	9.62929
ENSRNOG00000067302	LOC100912009	4.79755	-0.699276	15.7679	2.23953e-08	6.53064e-07	9.91161
ENSRNOG00000001189	Sik1	4.76047	-0.718121	15.9111	2.05295e-08	6.08437e-07	9.99302
ENSRNOG00000018183	Ubr4	4.76022	-0.718121	16.0502	1.8879e-08	5.61357e-07	10.0709
ENSRNOG00000042353	Mlkl	4.7088	-0.743895	15.8635	2.11297e-08	6.22161e-07	9.96669
ENSRNOG00000004806	Strn	4.70511	-0.745879	15.5306	2.59105e-08	7.43614e-07	9.77612
ENSRNOG00000067338	Maml3	4.70456	-0.745879	15.8097	2.1832e-08	6.38692e-07	9.93625
ENSRNOG00000066782	ENSRNOG00000066782	4.69224	-0.751899	15.3713	2.86059e-08	8.10709e-07	9.68334
ENSRNOG00000024563	Ganc	4.65314	-0.771652	15.7163	2.31128e-08	6.67548e-07	9.88353
ENSRNOG00000009686	Aqp7	3.70646	0.158437	4.81601	0.000712402	0.0131584	-0.589396
ENSRNOG00000011058	Utrn	3.0484	2.31962	11.3259	5.15673e-07	1.37145e-05	6.85127
ENSRNOG00000019458	Shpk	2.71111	0.773822	5.39371	0.000307238	0.00637607	0.292196
ENSRNOG00000023449	Atg9b	2.61818	1.3794	8.40056	7.80428e-06	0.000199372	4.10196
ENSRNOG00000062421	RragB	2.58656	4.26838	10.5969	9.55334e-07	2.51128e-05	6.14667
ENSRNOG00000018262	Ampd3	2.48938	2.31707	7.91367	1.31796e-05	0.000331096	3.52368
ENSRNOG00000019266	Tmem223	2.39089	0.480595	4.58627	0.00100867	0.017728	-0.946607
ENSRNOG00000013222	Cd207	2.34043	0.444827	5.25053	0.000376762	0.00760991	0.0774693
ENSRNOG00000048706	Nox1	1.99075	1.06677	5.98943	0.000135612	0.00305178	1.15981
ENSRNOG00000014948	Osgin1	1.96826	2.10375	5.73091	0.000192222	0.00418049	0.753703
ENSRNOG00000020410	Th	1.95022	1.85294	5.81172	0.000172193	0.00379577	0.884323
ENSRNOG00000006355	Akap8l	1.77936	2.86491	6.08689	0.00011918	0.00270888	1.21901
ENSRNOG00000033110	Svep1	1.69151	4.87892	8.12655	1.04502e-05	0.000264729	3.50671
ENSRNOG00000020464	Mrpl54	1.46006	1.53815	4.65164	0.000912948	0.0162663	-0.821315
ENSRNOG00000018748	Slc16a11	1.34065	0.707139	3.77531	0.00364883	0.0485209	-2.26058
ENSRNOG00000001557	Cxadr	1.3091	5.30267	7.39404	2.36949e-05	0.000585529	2.55655
ENSRNOG00000066635	ENSRNOG00000066635	1.29578	2.45088	4.16748	0.00193803	0.0302513	-1.64469
ENSRNOG00000016047	Macf1	1.29573	4.98255	7.06207	3.50161e-05	0.000849093	2.18995
ENSRNOG00000009425	Fgf7	1.28158	4.61457	6.49853	7.00311e-05	0.00165826	1.51247
ENSRNOG00000006738	Fbxo32	1.26174	2.00523	3.84278	0.003268	0.0450991	-2.15382
ENSRNOG00000021663	Vxn	1.26149	2.33213	4.08802	0.00219961	0.0336964	-1.76571
ENSRNOG00000023657	Gprin3	1.24204	2.65049	4.21515	0.00179702	0.0286921	-1.5803
ENSRNOG00000013589	Cxcl12	1.23631	7.00798	8.33403	8.37184e-06	0.00021327	3.46039
ENSRNOG00000066333	ENSRNOG00000066333	1.21004	2.02647	3.7869	0.00358024	0.0480314	-2.24671
ENSRNOG00000023896	Dusp6	1.19758	7.6383	8.76297	5.3638e-06	0.000137413	3.8927
ENSRNOG00000004577	Fez2	1.19429	4.14069	5.53055	0.000253506	0.00539682	0.231987
ENSRNOG00000002142	Cds1	1.18051	2.39246	3.98092	0.00261231	0.0381498	-1.94379
ENSRNOG00000015416	Nabp1	1.15945	2.99621	4.16926	0.00193255	0.0302513	-1.69586
ENSRNOG00000062473	Bbc3	1.15602	5.56456	5.96503	0.000140097	0.00313713	0.614079
ENSRNOG00000029726	Gstm1	1.15304	3.87426	4.72852	0.00081255	0.014738	-0.944466
ENSRNOG00000055648	Haus7	1.13971	6.44095	7.38116	2.40511e-05	0.000592715	2.38119
ENSRNOG00000018598	Ankrd1	1.0883	9.65894	8.81622	5.08148e-06	0.000130549	3.87181
ENSRNOG00000007390	Nfkbia	1.06699	5.13449	4.90919	0.000620015	0.0117634	-0.896566
ENSRNOG00000018864	Klk4	1.06672	3.73421	4.38266	0.0013814	0.0231142	-1.47534
ENSRNOG00000069265	Purb	1.05136	5.51862	5.77249	0.000181622	0.00396899	0.341963
ENSRNOG00000056940	Cited2	1.04965	5.8156	6.52605	6.7638e-05	0.00160578	1.35151
ENSRNOG00000066042	Abcb1b	1.04798	4.82927	4.43241	0.00127855	0.0216327	-1.60496
ENSRNOG00000027433	Akr1b10	0.98487	9.90668	5.25998	0.000371686	0.00754098	-0.74541
ENSRNOG00000002144	Exoc1	0.982148	5.13404	5.40666	0.000301663	0.00627474	-0.13569
ENSRNOG00000024728	Arhgap22	0.975008	7.00555	6.04698	0.000125634	0.00283426	0.549679
ENSRNOG00000059538	Clec2g	0.972017	5.52774	5.02939	0.000519273	0.0101058	-0.777319
ENSRNOG00000003809	Sat1	0.969695	4.13741	3.87826	0.00308466	0.0431885	-2.39428
ENSRNOG00000026828	Scfd2	0.968078	4.04196	3.86607	0.00314639	0.0437647	-2.39548
ENSRNOG00000005008	Angpt4	0.967417	4.69745	4.92121	0.000609065	0.0116532	-0.80255
ENSRNOG00000004972	Upp1	0.952869	3.58724	3.82409	0.00336913	0.046016	-2.37605
ENSRNOG00000020792	Etv4	0.921737	5.54909	5.16915	0.000423627	0.00842517	-0.56594
ENSRNOG00000031743	Gbp2	0.903335	5.6624	4.85532	0.000671749	0.012587	-1.07249
ENSRNOG00000027030	Adm	0.901755	4.33963	3.77686	0.00363959	0.0484691	-2.60779
ENSRNOG00000020279	Syt11	0.90094	5.53569	5.33572	0.000333582	0.00684447	-0.310959
ENSRNOG00000003846	Pitpna	0.888863	7.83949	3.88164	0.00306775	0.0430673	-2.89732
ENSRNOG00000011951	Plk2	0.887661	5.85436	5.24034	0.000382314	0.00770491	-0.50413
ENSRNOG00000069648	RGD1560398	0.867684	4.46794	4.04116	0.00237105	0.0353668	-2.18808
ENSRNOG00000010134	Acot2	0.847829	6.5823	5.46793	0.000276726	0.0058228	-0.252902
ENSRNOG00000010626	Sphk1	0.84662	6.08902	5.52542	0.000255329	0.0054229	-0.107977
ENSRNOG00000037134	Shc4	0.838854	5.2443	4.77622	0.000756217	0.0137713	-1.13095
ENSRNOG00000009037	Sulf1	0.815164	6.78237	4.50386	0.00114477	0.0197374	-1.77983
ENSRNOG00000014361	Edn1	0.811542	6.25949	5.19008	0.000411007	0.00821018	-0.636609
ENSRNOG00000006735	Cdkn2b	0.810115	7.04766	5.66224	0.000211214	0.00457161	-0.0112552
ENSRNOG00000018358	Nt5dc2	0.809671	6.25788	4.11952	0.00209172	0.0322067	-2.35384
ENSRNOG00000019316	Sh3bp4	0.798711	7.29162	5.78752	0.000177947	0.00389807	0.151229
ENSRNOG00000020938	Ppp1r15a	0.798103	8.27024	6.20782	0.00010171	0.00234469	0.692179
ENSRNOG00000020918	Ccnd1	0.792038	8.23827	6.29492	9.08463e-05	0.00211796	0.814583
ENSRNOG00000030689	Ms4a6c	0.788067	4.87169	4.20129	0.00183685	0.029123	-1.99823
ENSRNOG00000040287	Cyp1b1	0.787785	6.18776	4.40163	0.00134117	0.0224826	-1.8785
ENSRNOG00000047699	Snai2	0.781333	5.88701	5.01583	0.000529704	0.0102647	-0.85682
ENSRNOG00000012929	Wsb1	0.756946	5.24932	4.17144	0.00192587	0.0302513	-2.11628
ENSRNOG00000029707	Mt-nd4	0.755892	11.7525	5.53484	0.000251993	0.00537724	-0.372886
ENSRNOG00000063083	ENSRNOG00000063083	0.753464	9.72613	6.14667	0.000110171	0.00252947	0.558819
ENSRNOG00000026517	Vrk3	0.750388	5.95518	4.28741	0.00160349	0.026202	-2.03584
ENSRNOG00000058186	Errfi1	0.747445	4.82752	3.92361	0.00286579	0.0410582	-2.45484
ENSRNOG00000037198	Usp18	0.743727	5.73329	4.65506	0.000908203	0.0162136	-1.40523
ENSRNOG00000004400	Avpr1a	0.739226	7.38675	5.27166	0.000365522	0.00743255	-0.624327
ENSRNOG00000016460	Clu	0.735685	10.2841	5.96693	0.000139741	0.00313691	0.289302
ENSRNOG00000002895	Nagpa	0.732717	5.61979	4.22292	0.00177506	0.0284417	-2.09275
ENSRNOG00000017108	Syngr1	0.729385	5.53515	3.95906	0.00270611	0.0392642	-2.52035
ENSRNOG00000060329	Emb	0.713996	4.97788	3.95972	0.00270323	0.0392642	-2.42262
ENSRNOG00000036816	Wls	0.707002	8.07539	4.90283	0.000625899	0.0118256	-1.2379
ENSRNOG00000036571	Ces2c	0.697804	6.22177	4.34413	0.00146705	0.0242803	-1.97883
ENSRNOG00000063718	LOC108351200	0.693102	4.98019	3.84559	0.00325305	0.0450411	-2.61607
ENSRNOG00000008452	Eid1	0.687632	9.58666	3.90779	0.00294024	0.0417947	-2.9209
ENSRNOG00000018825	Dcaf11	0.684051	5.40075	3.79666	0.00352352	0.047491	-2.77388
ENSRNOG00000014117	Hmox1	0.67703	7.34305	4.95929	0.000575698	0.0110849	-1.1044
ENSRNOG00000017309	Rsrp1	0.67458	5.85113	4.21361	0.0018014	0.0287115	-2.1444
ENSRNOG00000016414	Slc22a17	0.672358	6.18551	3.99308	0.00256162	0.0375305	-2.55872
ENSRNOG00000002664	Emp2	0.667798	5.44392	4.00963	0.00249426	0.0367214	-2.42149
ENSRNOG00000048282	Mpnd	0.663319	6.86374	4.04507	0.0023562	0.0353041	-2.54828
ENSRNOG00000025581	Vwa2	0.661507	5.41656	3.87684	0.00309176	0.0432037	-2.64094
ENSRNOG00000005615	Gadd45a	0.656519	7.60746	3.80128	0.00349701	0.0472643	-3.02204
ENSRNOG00000015906	Tgif1	0.654767	7.93774	5.0713	0.000488377	0.00954903	-0.968074
ENSRNOG00000008057	Krt7	0.652465	10.9652	4.83306	0.000694456	0.0129068	-1.43634
ENSRNOG00000014779	Pdcd4	0.643668	7.07241	4.22378	0.00177266	0.0284417	-2.2697
ENSRNOG00000001245	Pcbp3	0.626314	7.65067	4.47783	0.00119171	0.0204303	-1.89633
ENSRNOG00000008680	Loxl1	0.613837	9.75086	4.79493	0.000735264	0.0134982	-1.46651
ENSRNOG00000033772	Serpinb9	0.607092	9.79185	5.02234	0.000524667	0.0101889	-1.10952
ENSRNOG00000019243	Glb1l	0.607064	6.94322	4.2828	0.00161515	0.0263449	-2.16041
ENSRNOG00000002210	Hsd17b11	0.600535	7.82723	4.60477	0.000980549	0.0172672	-1.70121
ENSRNOG00000062573	Cd151	0.596301	7.59911	4.47302	0.0012006	0.0204667	-1.90114
ENSRNOG00000004111	Soat1	0.595154	8.78328	4.8415	0.000685756	0.0128229	-1.36292
ENSRNOG00000002045	Anxa3	0.594728	6.90889	4.25344	0.00169158	0.0273456	-2.2058
ENSRNOG00000019536	Smim3	0.593985	7.01494	4.27119	0.00164492	0.0267344	-2.18643
ENSRNOG00000007118	Eva1a	0.585366	6.05137	3.79654	0.00352425	0.047491	-2.87487
ENSRNOG00000018294	Hspa5	0.584966	11.7892	4.833	0.000694513	0.0129068	-1.45299
ENSRNOG00000015810	Trip13	-0.587602	6.52475	-4.0643	0.00228469	0.0345907	-2.48212
ENSRNOG00000018668	Glg1	-0.587681	7.43973	-4.03886	0.00237981	0.0354392	-2.60975
ENSRNOG00000058288	Tcf19	-0.589397	7.32943	-4.04729	0.00234785	0.0352527	-2.58721
ENSRNOG00000017259	Tacc3	-0.593396	7.4988	-4.22306	0.00177467	0.0284417	-2.30633
ENSRNOG00000004696	Arhgap5	-0.597979	7.13536	-3.81946	0.0033947	0.0461567	-2.95617
ENSRNOG00000000479	Kifc1	-0.604801	6.54784	-3.88696	0.00304132	0.0428953	-2.7834
ENSRNOG00000008986	Diaph3	-0.604867	6.35461	-4.16974	0.00193108	0.0302513	-2.28609
ENSRNOG00000024886	Ext1	-0.609246	5.81333	-3.76834	0.00369071	0.0489343	-2.89015
ENSRNOG00000010975	Adnp	-0.610637	5.86686	-3.78034	0.00361891	0.0482645	-2.87762
ENSRNOG00000005345	Vsnl1	-0.612461	6.85342	-4.21783	0.00178939	0.0286208	-2.26015
ENSRNOG00000012980	Hyls1	-0.61271	5.79778	-3.91114	0.00292429	0.0416987	-2.64556
ENSRNOG00000045752	Rrm1	-0.613351	8.07269	-4.83703	0.00069035	0.0128823	-1.34304
ENSRNOG00000046635	Cdca5	-0.613679	6.17902	-3.80664	0.00346653	0.0470298	-2.87529
ENSRNOG00000049033	Racgap1	-0.615692	6.4105	-4.18994	0.00187018	0.0295482	-2.25902
ENSRNOG00000017510	Mfge8	-0.617942	9.03221	-5.13865	0.000442764	0.00876732	-0.906393
ENSRNOG00000036839	Hnrnpa1	-0.622193	6.41939	-4.07235	0.00225542	0.0343472	-2.45625
ENSRNOG00000012486	Prim2	-0.634235	5.41517	-3.78143	0.00361243	0.0482645	-2.80456
ENSRNOG00000013798	Fnbp1l	-0.634857	6.02065	-4.04329	0.00236295	0.0353041	-2.45444
ENSRNOG00000058539	Ccnb1	-0.635223	7.72024	-4.78089	0.000750927	0.0137025	-1.41318
ENSRNOG00000001299	Sun1	-0.63611	7.07125	-4.52155	0.00111401	0.0193172	-1.78155
ENSRNOG00000005115	Asf1b	-0.637613	7.14211	-4.0184	0.00245932	0.0363251	-2.61997
ENSRNOG00000028415	Cdc20	-0.638294	7.77215	-4.42332	0.00129671	0.0218584	-1.99352
ENSRNOG00000007890	Usp1	-0.641468	6.10235	-4.04415	0.0023597	0.0353041	-2.46381
ENSRNOG00000024650	Ckap2	-0.645226	6.3065	-4.13439	0.00204272	0.0316134	-2.33868
ENSRNOG00000063216	Ccnb2	-0.649029	6.82641	-4.40327	0.00133776	0.0224669	-1.95133
ENSRNOG00000016152	Dek	-0.651361	7.33591	-4.94111	0.000591379	0.0113387	-1.13335
ENSRNOG00000000956	Rasl11a	-0.654455	6.5047	-4.23341	0.00174588	0.0281734	-2.1973
ENSRNOG00000024428	Kif20a	-0.657746	8.07443	-4.81184	0.000716856	0.0132138	-1.38277
ENSRNOG00000014336	Mcm5	-0.657789	7.10459	-4.85577	0.0006713	0.012587	-1.24874
ENSRNOG00000008749	Col5a1	-0.660034	8.15316	-4.87168	0.000655573	0.0123348	-1.29162
ENSRNOG00000014323	Extl2	-0.661621	5.76814	-4.01322	0.00247988	0.0365692	-2.46843
ENSRNOG00000018091	Gdi2	-0.673487	5.99432	-3.97546	0.00263539	0.0384251	-2.56428
ENSRNOG00000011498	Psip1	-0.673677	7.041	-4.47392	0.00119893	0.0204667	-1.85597
ENSRNOG00000003120	Prelp	-0.674919	6.94528	-4.30697	0.00155499	0.0255475	-2.1209
ENSRNOG00000028404	Ppp1r1b	-0.683675	5.98909	-4.31646	0.00153202	0.0252616	-1.9952
ENSRNOG00000043143	Eml1	-0.684139	5.87309	-4.27437	0.00163671	0.0266487	-2.0484
ENSRNOG00000021248	Cdc25b	-0.685868	5.13953	-3.83053	0.00333393	0.0457419	-2.67255
ENSRNOG00000010233	Cald1	-0.689666	10.0412	-4.71614	0.000827888	0.0149863	-1.60024
ENSRNOG00000018815	Plk1	-0.691206	6.86469	-4.80449	0.000724794	0.013333	-1.30745
ENSRNOG00000007906	Bub1b	-0.69228	5.32608	-4.07185	0.00225724	0.0343472	-2.2986
ENSRNOG00000014984	Dmwd	-0.692905	7.69343	-5.16028	0.000429098	0.0085153	-0.817116
ENSRNOG00000011292	Col1a2	-0.702083	11.8209	-6.12931	0.000112709	0.0025812	0.486838
ENSRNOG00000024077	Fbxo5	-0.702372	6.50151	-4.74286	0.000795158	0.0144515	-1.36756
ENSRNOG00000003183	Fmod	-0.703063	8.95485	-5.44978	0.000283874	0.00594562	-0.430361
ENSRNOG00000056697	Kcnab1	-0.70415	6.62329	-4.15626	0.00197289	0.0306897	-2.33809
ENSRNOG00000017118	P4ha3	-0.709915	7.45388	-5.43984	0.000287873	0.00600165	-0.376038
ENSRNOG00000011329	Pkm	-0.712496	8.25435	-5.59291	0.000232444	0.00497179	-0.192271
ENSRNOG00000003123	Rpa1	-0.715579	4.7591	-3.76554	0.00370767	0.0490874	-2.71172
ENSRNOG00000015941	Fkbp10	-0.716523	5.75678	-4.34408	0.00146715	0.0242803	-1.91592
ENSRNOG00000067167	Tmem263	-0.717085	5.54237	-3.90927	0.0029332	0.0417601	-2.60745
ENSRNOG00000013322	Pola1	-0.719447	5.01695	-3.93609	0.00280847	0.0405574	-2.47116
ENSRNOG00000001229	Col18a1	-0.722577	7.25478	-5.23194	0.000386957	0.00778118	-0.675857
ENSRNOG00000002711	Nuf2	-0.723476	7.20138	-5.25134	0.000376321	0.00760991	-0.641784
ENSRNOG00000030101	Traip	-0.729137	4.83525	-3.89738	0.00299033	0.0423184	-2.50244
ENSRNOG00000013391	Sorbs2	-0.731045	5.2273	-3.84366	0.0032633	0.0450991	-2.66511
ENSRNOG00000016581	Serpinb1a	-0.739528	7.88641	-4.62498	0.000950772	0.0168409	-1.67153
ENSRNOG00000003736	Col5a2	-0.739879	9.54169	-5.60573	0.000228353	0.00490742	-0.215914
ENSRNOG00000027736	Cnn1	-0.741195	8.51619	-5.33932	0.000331877	0.00682494	-0.582134
ENSRNOG00000056038	Ehbp1l1	-0.745546	5.68076	-4.44036	0.00126288	0.0214076	-1.74627
ENSRNOG00000042944	Cenpw	-0.748638	5.70633	-4.55677	0.00105531	0.0184033	-1.56097
ENSRNOG00000002012	Donson	-0.75513	5.63387	-4.67767	0.000877552	0.0157594	-1.35526
ENSRNOG00000070046	Cdc45	-0.759348	5.57059	-4.51954	0.00111746	0.0193401	-1.59988
ENSRNOG00000020281	Kif22	-0.760109	8.39075	-5.80754	0.000173173	0.00380269	0.116936
ENSRNOG00000063811	C11h3orf70	-0.76021	6.17202	-4.05183	0.00233081	0.0351716	-2.45844
ENSRNOG00000012216	Tgfbi	-0.76988	5.40252	-3.8285	0.00334496	0.0458239	-2.72005
ENSRNOG00000043128	Armcx4	-0.771561	4.63641	-3.92421	0.00286301	0.0410582	-2.41927
ENSRNOG00000049681	AABR07031491.2	-0.775258	5.53763	-4.54509	0.00107439	0.0186661	-1.55303
ENSRNOG00000015423	Ccna2	-0.777708	7.19317	-5.17382	0.000420776	0.00838685	-0.759343
ENSRNOG00000025332	Cd109	-0.778433	4.86503	-3.91602	0.00290129	0.0414359	-2.47575
ENSRNOG00000033663	P4ha2	-0.785425	7.66867	-6.1256	0.000113259	0.00258727	0.606978
ENSRNOG00000015971	Slc12a2	-0.788771	6.08269	-3.86866	0.00313317	0.0436478	-2.75506
ENSRNOG00000026143	Ckap2l	-0.789296	5.13009	-4.04835	0.00234384	0.0352508	-2.30176
ENSRNOG00000006731	Spc25	-0.791177	6.40746	-4.97162	0.000565314	0.0109314	-0.99439
ENSRNOG00000013057	Prc1	-0.792567	7.66535	-5.88601	0.00015575	0.00346201	0.266395
ENSRNOG00000046955	Cbx6	-0.793213	6.02837	-4.60914	0.000974022	0.0172191	-1.52205
ENSRNOG00000020906	Pola2	-0.799818	5.43558	-4.47602	0.00119504	0.0204488	-1.64805
ENSRNOG00000057458	Oip5	-0.806837	5.26339	-4.23227	0.00174903	0.0281739	-2.0187
ENSRNOG00000063070	Pcdhga5	-0.806845	7.19731	-6.0901	0.000118676	0.00270419	0.590935
ENSRNOG00000015794	Fam83d	-0.811843	6.20519	-5.4421	0.000286958	0.00599636	-0.249275
ENSRNOG00000019018	Plat	-0.817202	7.04514	-5.47094	0.00027556	0.00581175	-0.295617
ENSRNOG00000054286	Rrm2	-0.822611	10.5541	-7.02537	3.65901e-05	0.000884895	1.72139
ENSRNOG00000026951	Susd5	-0.823452	6.43722	-5.69974	0.000200606	0.00435238	0.104424
ENSRNOG00000022521	Ddias	-0.824194	4.45747	-3.82673	0.00335465	0.0458873	-2.54922
ENSRNOG00000021847	Ska3	-0.839437	5.72834	-5.10933	0.000462035	0.00911832	-0.689479
ENSRNOG00000046028	Haus6	-0.840191	4.47381	-4.20417	0.0018285	0.0290415	-1.92016
ENSRNOG00000033658	Kntc1	-0.846863	4.00331	-3.80578	0.00347139	0.0470298	-2.49444
ENSRNOG00000000579	Marcks	-0.846888	5.44966	-3.89451	0.0030043	0.0424392	-2.61479
ENSRNOG00000048411	Uhrf1	-0.85451	6.57377	-4.91816	0.000611824	0.0116813	-1.09623
ENSRNOG00000003018	Olfml2b	-0.857253	7.23736	-6.08463	0.000119536	0.00271017	0.580519
ENSRNOG00000007104	Itpr1	-0.861895	5.87647	-4.71008	0.000835511	0.0150941	-1.33772
ENSRNOG00000013727	Ndc80	-0.862873	6.07702	-5.3278	0.000337365	0.00690645	-0.40423
ENSRNOG00000005927	Cpsf6	-0.86379	4.70961	-3.87289	0.00311169	0.0434153	-2.51812
ENSRNOG00000027035	Sgo2	-0.866406	5.31367	-4.15313	0.00198274	0.0307902	-2.15733
ENSRNOG00000018184	Tpm1	-0.871231	7.21766	-5.51827	0.000257889	0.00546448	-0.239072
ENSRNOG00000015888	Larp4b	-0.876311	4.38517	-3.92521	0.00285839	0.0410582	-2.368
ENSRNOG00000013598	Melk	-0.882952	4.47083	-4.19742	0.00184816	0.0292513	-1.93013
ENSRNOG00000054474	Mastl	-0.885466	5.31974	-4.91155	0.000617851	0.0117469	-0.931212
ENSRNOG00000015211	Sass6	-0.88763	4.12522	-3.92886	0.00284156	0.04097	-2.31056
ENSRNOG00000063937	ENSRNOG00000063937	-0.890531	4.30438	-3.95755	0.00271273	0.0392642	-2.29777
ENSRNOG00000031431	Cdca8	-0.896101	6.03606	-4.91469	0.000614978	0.0117169	-1.03509
ENSRNOG00000011901	Rrad	-0.897018	5.21742	-5.10287	0.000466404	0.00917531	-0.616115
ENSRNOG00000005659	Aurkb	-0.897625	6.31853	-5.19281	0.000409393	0.00819599	-0.639684
ENSRNOG00000025302	Cdca2	-0.899524	5.39647	-5.19661	0.000407153	0.00816918	-0.502131
ENSRNOG00000016103	Nkd2	-0.900809	6.68556	-5.90112	0.000152619	0.00340074	0.370341
ENSRNOG00000026053	Grem1	-0.904409	9.92648	-7.01683	3.69674e-05	0.000891642	1.72606
ENSRNOG00000004026	Atp2b1	-0.907455	5.49368	-4.51665	0.00112243	0.0193891	-1.5893
ENSRNOG00000012512	Nexn	-0.913917	4.38925	-4.12416	0.0020763	0.0320237	-2.03523
ENSRNOG00000016689	Fanci	-0.914455	3.9083	-4.02872	0.00241887	0.0358443	-2.09913
ENSRNOG00000064136	ENSRNOG00000064136	-0.915867	4.12048	-3.80524	0.00347447	0.0470298	-2.51752
ENSRNOG00000008055	Ccne2	-0.916939	4.19553	-3.99941	0.00253561	0.0372698	-2.20541
ENSRNOG00000015308	Pbk	-0.920899	6.45803	-6.41817	7.75558e-05	0.00181745	1.11904
ENSRNOG00000012975	Ggcx	-0.921301	7.6209	-6.81662	4.71304e-05	0.00113076	1.55148
ENSRNOG00000011654	Plk4	-0.921959	5.42653	-5.09998	0.000468365	0.00919395	-0.654846
ENSRNOG00000060775	Lmo7	-0.922288	4.80604	-4.63772	0.000932492	0.0165495	-1.27391
ENSRNOG00000053047	Top2a	-0.923891	8.10401	-7.35207	2.48769e-05	0.000611405	2.21191
ENSRNOG00000016538	Itga8	-0.925077	4.85293	-4.35173	0.00144972	0.0240796	-1.7457
ENSRNOG00000038572	Ncapg	-0.927542	5.28569	-5.32151	0.0003404	0.0069529	-0.293208
ENSRNOG00000028137	Mki67	-0.929023	6.44613	-6.20666	0.000101864	0.00234469	0.828811
ENSRNOG00000009236	Necap1	-0.930169	4.63606	-4.16803	0.00193635	0.0302513	-2.0089
ENSRNOG00000000805	Gja1	-0.930843	6.68402	-3.842	0.00327216	0.0450991	-2.87066
ENSRNOG00000004440	Fignl1	-0.934366	4.04101	-4.0226	0.00244277	0.0361395	-2.13554
ENSRNOG00000057760	Stil	-0.936388	3.68753	-3.771	0.00367469	0.0487932	-2.4879
ENSRNOG00000012051	Ncaph	-0.952425	5.61125	-5.85772	0.000161806	0.00357906	0.446176
ENSRNOG00000008115	Arhgap11a	-0.956808	6.0508	-6.22828	9.90386e-05	0.00229714	0.907585
ENSRNOG00000014310	Tmtc4	-0.963873	4.0503	-4.37654	0.00139463	0.0232926	-1.55216
ENSRNOG00000015619	Agfg1	-0.966656	5.59422	-4.57988	0.00101858	0.0178675	-1.50183
ENSRNOG00000021713	Kif18b	-0.968328	4.50756	-4.79314	0.000737243	0.0135072	-0.971171
ENSRNOG00000054140	Myl6	-0.972917	5.77274	-5.10864	0.000462502	0.00911832	-0.694147
ENSRNOG00000012660	Postn	-0.982823	12.3446	-7.93307	1.29014e-05	0.000325007	2.80999
ENSRNOG00000068448	Arl15	-0.982975	4.39123	-4.83148	0.000696093	0.0129097	-0.888665
ENSRNOG00000029079	Hspb7	-0.989593	8.96985	-7.23303	2.85911e-05	0.000700791	2.03013
ENSRNOG00000017981	Mcm10	-0.997184	3.35296	-3.76337	0.00372091	0.0491485	-2.43432
ENSRNOG00000018615	Cenph	-0.998282	5.62502	-4.88108	0.000646458	0.0121886	-1.02564
ENSRNOG00000008932	Ncapd3	-1.00959	4.43376	-4.03094	0.00241029	0.0357756	-2.19756
ENSRNOG00000014343	Anln	-1.01616	6.71199	-7.005	3.74965e-05	0.000902004	1.87231
ENSRNOG00000058470	Col12a1	-1.02598	4.09157	-4.6757	0.000880182	0.0157754	-1.07655
ENSRNOG00000007821	Dyrk2	-1.03432	4.95881	-4.05932	0.00230299	0.0348097	-2.24705
ENSRNOG00000056226	Cenpq	-1.04269	6.35766	-6.42516	7.68685e-05	0.0018107	1.14216
ENSRNOG00000022099	Trim72	-1.04387	4.38405	-4.78873	0.000742131	0.0135693	-0.953591
ENSRNOG00000028350	Arsl	-1.04969	4.21984	-4.5631	0.00104511	0.0182623	-1.28152
ENSRNOG00000067086	Calm2	-1.06086	4.82548	-4.45891	0.00122709	0.0208398	-1.56291
ENSRNOG00000005690	Lmcd1	-1.06322	7.88355	-7.11472	3.28849e-05	0.000799993	1.92436
ENSRNOG00000005258	Myef2	-1.06695	5.03263	-4.47025	0.00120576	0.020516	-1.58154
ENSRNOG00000001249	Col6a1	-1.07348	5.04854	-5.85989	0.000161331	0.0035773	0.543751
ENSRNOG00000010274	Smc4	-1.07424	5.3576	-5.30167	0.000350172	0.00713642	-0.33155
ENSRNOG00000039183	Cip2a	-1.08338	3.72327	-4.40912	0.00132565	0.0223049	-1.4318
ENSRNOG00000052802	Aldoa	-1.09117	5.27423	-5.62855	0.000221257	0.00477758	0.170412
ENSRNOG00000047314	Tk1	-1.09798	4.84499	-5.36279	0.000320995	0.00664636	-0.150628
ENSRNOG00000017235	Atp6v0d1	-1.1043	3.68618	-4.48968	0.00117009	0.0200976	-1.29388
ENSRNOG00000011024	Zdhhc20	-1.10609	3.23327	-3.89722	0.00299108	0.0423184	-2.18604
ENSRNOG00000014997	Igf2r	-1.10729	4.33091	-4.06655	0.00227646	0.0345371	-2.11585
ENSRNOG00000059059	Skp2	-1.1181	3.66132	-4.691	0.000859997	0.0155056	-0.966613
ENSRNOG00000026502	Dscc1	-1.12705	4.98235	-5.75706	0.000185481	0.00404358	0.408124
ENSRNOG00000059997	Brip1	-1.14147	3.92597	-4.95186	0.000582054	0.0111836	-0.606876
ENSRNOG00000002251	Sec31a	-1.14412	6.96782	-7.42681	2.28146e-05	0.000565316	2.38339
ENSRNOG00000054782	Ppp3cb	-1.14504	3.1198	-4.14447	0.00201022	0.0311636	-1.75516
ENSRNOG00000025587	Plagl1	-1.14565	4.84708	-5.04409	0.000508203	0.0099116	-0.636072
ENSRNOG00000001823	St6gal1	-1.15592	4.91026	-5.36016	0.000322194	0.00665598	-0.164547
ENSRNOG00000021555	Mis18a	-1.15701	5.35919	-5.94066	0.000144736	0.00323302	0.609799
ENSRNOG00000009339	Cenpe	-1.16557	4.28155	-5.46055	0.000279611	0.0058699	0.0986066
ENSRNOG00000007430	Slx4ip	-1.16694	3.56703	-4.26208	0.0016687	0.0270615	-1.64006
ENSRNOG00000014960	Bard1	-1.17502	3.10282	-4.16547	0.00194424	0.030296	-1.7177
ENSRNOG00000005037	Kif18a	-1.17859	2.39791	-3.95896	0.00270654	0.0392642	-1.97663
ENSRNOG00000003773	Hmox2	-1.18706	2.09008	-3.78409	0.00359676	0.0481818	-2.24977
ENSRNOG00000004921	Nusap1	-1.20614	2.83004	-4.12896	0.0020605	0.0318341	-1.73909
ENSRNOG00000003388	Cenpf	-1.20844	6.17986	-7.90571	1.32957e-05	0.00033309	3.04723
ENSRNOG00000043192	Hacd1	-1.2125	4.0319	-3.91896	0.0028875	0.0413041	-2.29972
ENSRNOG00000010744	Nrp1	-1.223	7.14216	-7.51743	2.0559e-05	0.000512225	2.48151
ENSRNOG00000005067	Zfp36l2	-1.23255	5.97067	-5.60868	0.000227423	0.00489904	0.0377914
ENSRNOG00000037302	Rad51	-1.23392	3.29215	-4.64953	0.000915881	0.0162865	-0.96425
ENSRNOG00000027787	Cdc6	-1.23449	3.64069	-5.07104	0.00048856	0.00954903	-0.366842
ENSRNOG00000028636	Xkr5	-1.25269	3.9744	-5.51168	0.000260276	0.00550219	0.234812
ENSRNOG00000001068	Rac1	-1.25323	2.60505	-4.09622	0.00217097	0.0333139	-1.76891
ENSRNOG00000004699	Fibin	-1.26283	6.46952	-8.01828	1.17524e-05	0.000296888	3.14732
ENSRNOG00000016156	Nptxr	-1.26626	8.0676	-9.7771	1.99856e-06	5.19339e-05	4.93204
ENSRNOG00000039024	Spice1	-1.2817	1.49491	-3.88448	0.00305361	0.0429351	-2.06247
ENSRNOG00000003267	Pycr2	-1.29311	1.41004	-3.89849	0.00298493	0.0423184	-2.03823
ENSRNOG00000001979	Rcan1	-1.30471	7.6458	-8.84869	4.9173e-06	0.00012669	3.98602
ENSRNOG00000060100	Knl1	-1.31311	4.44311	-4.32724	0.00150634	0.0248835	-1.7004
ENSRNOG00000021011	Fut2	-1.31546	2.75005	-4.56359	0.00104432	0.0182623	-1.02645
ENSRNOG00000007443	Jag1	-1.31913	6.46293	-6.47305	7.23282e-05	0.00170819	1.20059
ENSRNOG00000022325	Smc2	-1.34447	4.63047	-6.74952	5.1183e-05	0.00122474	1.84234
ENSRNOG00000015465	Cep72	-1.3473	4.54545	-6.41871	7.75032e-05	0.00181745	1.41586
ENSRNOG00000020203	Ptpn20	-1.35254	1.11191	-4.30124	0.00156904	0.0257317	-1.37831
ENSRNOG00000016091	Tmem169	-1.35962	1.70197	-4.42387	0.00129562	0.0218584	-1.18471
ENSRNOG00000020525	Col5a3	-1.36394	1.90074	-4.17954	0.00190129	0.0299874	-1.59045
ENSRNOG00000028781	Abcc6	-1.36441	2.16598	-4.2612	0.00167102	0.0270615	-1.47207
ENSRNOG00000052256	Dact3	-1.38175	2.18546	-4.67202	0.000885108	0.0158324	-0.814474
ENSRNOG00000020113	Cnnm2	-1.39361	5.93408	-7.11426	3.2903e-05	0.000799993	2.11261
ENSRNOG00000003357	Col3a1	-1.40272	10.2891	-11.301	5.26356e-07	1.39577e-05	6.30196
ENSRNOG00000060381	Col15a1	-1.43026	6.58413	-9.99353	1.63668e-06	4.27753e-05	5.255
ENSRNOG00000024870	Anks1b	-1.43857	1.34783	-4.36342	0.00142349	0.0236874	-1.27606
ENSRNOG00000037085	Xirp1	-1.47724	3.87003	-6.21371	0.000100933	0.00233511	1.26059
ENSRNOG00000012817	Lrrc17	-1.47969	2.4824	-4.95967	0.000575375	0.0110849	-0.388615
ENSRNOG00000025071	Qrich1	-1.51964	1.66209	-4.36918	0.00141074	0.0235185	-1.27641
ENSRNOG00000021260	Prnd	-1.54626	4.30355	-6.73353	5.22032e-05	0.00124587	1.88395
ENSRNOG00000011688	Neil3	-1.55111	1.0673	-3.95712	0.00271459	0.0392642	-1.94569
ENSRNOG00000006541	Nup107	-1.58256	2.5433	-4.20858	0.00181577	0.0288898	-1.5913
ENSRNOG00000027024	Rgs16	-1.58441	3.76877	-4.90755	0.000621526	0.0117675	-0.633686
ENSRNOG00000020025	Slc29a2	-1.59678	2.55649	-4.17103	0.00192714	0.0302513	-1.65457
ENSRNOG00000009503	Depdc1	-1.59679	4.64918	-7.81547	1.46919e-05	0.000367055	3.17367
ENSRNOG00000016671	Dtna	-1.59968	1.92675	-4.60754	0.0009764	0.0172276	-0.910507
ENSRNOG00000024365	Ect2	-1.60141	5.34702	-8.29704	8.70673e-06	0.00022118	3.62578
ENSRNOG00000019367	Dclre1b	-1.62788	2.315	-5.59597	0.000231462	0.00496248	0.565523
ENSRNOG00000002244	Pdgfra	-1.6587	1.14422	-5.35398	0.000325034	0.0066994	0.255058
ENSRNOG00000002471	Polq	-1.69615	1.01832	-4.68703	0.000865188	0.0155682	-0.764845
ENSRNOG00000002926	Uap1	-1.72581	6.06862	-10.6788	8.89862e-07	2.34598e-05	5.97024
ENSRNOG00000004688	Rbfox2	-1.77401	4.96132	-9.07892	3.90639e-06	0.000100932	4.54074
ENSRNOG00000019648	Col6a3	-1.7768	7.00995	-10.5883	9.62519e-07	2.52286e-05	5.79331
ENSRNOG00000025338	Msi2	-1.85878	1.09946	-6.05939	0.000123587	0.00279504	1.25998
ENSRNOG00000001821	Adipoq	-1.86186	1.80164	-4.0318	0.00240693	0.0357756	-1.84868
ENSRNOG00000010463	Cpa4	-1.87102	2.63523	-6.36491	8.3022e-05	0.00194053	1.61128
ENSRNOG00000011758	Fkbp7	-1.93003	2.60683	-6.29292	9.10804e-05	0.00211797	1.51329
ENSRNOG00000002548	Tnn	-1.96187	3.17705	-6.54895	6.57143e-05	0.00156421	1.81801
ENSRNOG00000070241	ENSRNOG00000070241	-1.99963	1.1686	-5.81067	0.00017244	0.00379577	0.910241
ENSRNOG00000009276	Schip1	-2.1101	5.33461	-11.8259	3.44517e-07	9.18948e-06	7.07668
ENSRNOG00000001807	Sspn	-2.13701	4.61508	-9.85639	1.85673e-06	4.83871e-05	5.38866
ENSRNOG00000049695	Myh4	-2.46834	9.78344	-20.5661	1.70445e-09	6.46764e-08	12.4297
ENSRNOG00000029911	Cilp	-2.65704	1.43642	-7.20898	2.94122e-05	0.000718975	2.72561
ENSRNOG00000014149	Npy1r	-3.20645	1.91404	-10.9017	7.35041e-07	1.94347e-05	6.49754
ENSRNOG00000065740	Myh2	-3.47773	4.44295	-14.9592	3.71229e-08	1.02956e-06	9.47679
ENSRNOG00000017546	Mylk3	-3.54791	0.214562	-12.0168	2.965e-07	7.93202e-06	7.42225
ENSRNOG00000020035	Cyp17a1	-3.7799	1.27291	-7.45778	2.20149e-05	0.000546994	2.98845
ENSRNOG00000018873	Fam168a	-4.50423	-0.892369	-15.3856	2.83524e-08	8.06044e-07	9.69417
ENSRNOG00000003554	Piga	-4.50492	-0.892369	-15.0337	3.53985e-08	9.9083e-07	9.48467
ENSRNOG00000057159	Rsl1	-4.62127	-0.834537	-14.695	4.40307e-08	1.20639e-06	9.27674
ENSRNOG00000065772	LOC102547897	-4.67314	-0.808764	-14.4559	5.15077e-08	1.3944e-06	9.12688
ENSRNOG00000029862	Spc24	-4.72151	-0.78471	-14.1981	6.11581e-08	1.65072e-06	8.96226
ENSRNOG00000063956	Hoxc6	-4.90147	-0.694067	-16.0769	1.85799e-08	5.54279e-07	10.0854
ENSRNOG00000001094	Zfp316	-4.91174	-0.688085	-15.6316	2.43453e-08	7.00914e-07	9.83362
ENSRNOG00000006717	Ankrd26	-4.93384	-0.678054	-15.1378	3.31314e-08	9.30244e-07	9.54411
ENSRNOG00000040242	Epm2a	-4.94982	-0.669097	-15.4551	2.7152e-08	7.74345e-07	9.73122
ENSRNOG00000060137	Gpr173	-5.00054	-0.64424	-16.8314	1.19376e-08	3.72049e-07	10.4923
ENSRNOG00000063969	ENSRNOG00000063969	-5.06604	-0.611266	-15.3406	2.91616e-08	8.23884e-07	9.66402
ENSRNOG00000022597	Cenpj	-5.06649	-0.611266	-16.6374	1.33518e-08	4.09994e-07	10.3898
ENSRNOG00000031955	Calml3	-5.08003	-0.60448	-17.089	1.03079e-08	3.28009e-07	10.6265
ENSRNOG00000063755	Gas2l3	-5.08596	-0.601801	-14.6712	4.47174e-08	1.21784e-06	9.25998
ENSRNOG00000015288	Dip2c	-5.08793	-0.600469	-17.2602	9.36054e-09	3.01031e-07	10.7141
ENSRNOG00000054957	Sfrp4	-5.08793	-0.600469	-17.2602	9.36054e-09	3.01031e-07	10.7141
ENSRNOG00000026277	Zc3h6	-5.10777	-0.591279	-13.2811	1.15408e-07	3.09654e-06	8.34829
ENSRNOG00000014605	Lig4	-5.11826	-0.585493	-17.0784	1.03697e-08	3.28822e-07	10.6212
ENSRNOG00000002516	Mtm1	-5.16723	-0.559653	-14.6789	4.44943e-08	1.21542e-06	9.26497
ENSRNOG00000014771	Wfdc8	-5.17223	-0.557877	-17.0642	1.04535e-08	3.30323e-07	10.6142
ENSRNOG00000064701	Ncs1	-5.18957	-0.550277	-16.9405	1.12154e-08	3.51946e-07	10.5503
ENSRNOG00000063244	Mpeg1	-5.23574	-0.528394	-14.8595	3.95792e-08	1.09102e-06	9.37676
ENSRNOG00000061046	Golga3-ps1	-5.33354	-0.479112	-17.136	1.00378e-08	3.20538e-07	10.6548
ENSRNOG00000016998	Atxn1	-5.4018	-0.443422	-18.4777	4.83472e-09	1.67351e-07	11.3155
ENSRNOG00000004667	Gen1	-5.4231	-0.436182	-15.749	2.2655e-08	6.56415e-07	9.90568
ENSRNOG00000020468	Stard4	-5.4231	-0.436182	-15.749	2.2655e-08	6.56415e-07	9.90568
ENSRNOG00000067988	Slc5a3	-5.46704	-0.411341	-18.7168	4.26695e-09	1.49409e-07	11.4297
ENSRNOG00000061039	Prpf31	-5.47057	-0.408987	-18.7752	4.1397e-09	1.45515e-07	11.4568
ENSRNOG00000028884	Atp5mg	-5.50299	-0.391809	-18.6462	4.42656e-09	1.54349e-07	11.3993
ENSRNOG00000050347	Ptges3l	-5.50424	-0.391809	-18.8754	3.93099e-09	1.39805e-07	11.5045
ENSRNOG00000064238	Rimklb	-5.52319	-0.377556	-14.9884	3.64375e-08	1.01366e-06	9.46077
ENSRNOG00000026023	Taf4b	-5.52805	-0.378273	-18.1592	5.7235e-09	1.90833e-07	11.1718
ENSRNOG00000070985	LOC100909928	-5.54654	-0.368008	-17.4192	8.56549e-09	2.7743e-07	10.8088
ENSRNOG00000012386	Zbtb38	-5.62956	-0.329014	-19.4622	2.9185e-09	1.0545e-07	11.7761
ENSRNOG00000048152	Myo1b	-5.65905	-0.314585	-19.6552	2.651e-09	9.61675e-08	11.8625
ENSRNOG00000053285	Mllt6	-5.684	-0.305668	-18.4161	4.99397e-09	1.70907e-07	11.3036
ENSRNOG00000019434	Adat1	-5.74417	-0.272321	-20.1057	2.12571e-09	7.9163e-08	12.0632
ENSRNOG00000006921	Rbl1	-5.75664	-0.271519	-17.1512	9.95201e-09	3.18921e-07	10.6825
ENSRNOG00000014866	Pign	-5.77176	-0.257378	-20.0807	2.15163e-09	7.96453e-08	12.0557
ENSRNOG00000006426	Syt1	-5.77223	-0.257892	-20.2292	2.0025e-09	7.50443e-08	12.118
ENSRNOG00000064568	ENSRNOG00000064568	-5.80536	-0.234494	-16.173	1.75427e-08	5.26804e-07	10.1604
ENSRNOG00000007785	Trmt5	-5.80861	-0.244514	-18.4314	4.95393e-09	1.70826e-07	11.3203
ENSRNOG00000064694	Sap18-ps1	-5.84501	-0.223341	-20.4063	1.8393e-09	6.92143e-08	12.1991
ENSRNOG00000014511	Alg10	-5.92686	-0.180432	-21.0511	1.35751e-09	5.23883e-08	12.4713
ENSRNOG00000013089	Kif13b	-5.96256	-0.159476	-20.0303	2.20499e-09	8.12888e-08	12.0553
ENSRNOG00000033299	Mt-atp8	-5.98903	-0.146594	-20.4132	1.8332e-09	6.92143e-08	12.2196
ENSRNOG00000011066	Marchf6	-5.99661	-0.144334	-21.165	1.28778e-09	5.01239e-08	12.5257
ENSRNOG00000060367	Rfx7	-5.99815	-0.144334	-21.3812	1.16604e-09	4.61781e-08	12.6108
ENSRNOG00000063470	Nhp2	-6.02083	-0.127287	-18.1983	5.6052e-09	1.88972e-07	11.2277
ENSRNOG00000016780	RGD1310951	-6.08726	-0.101217	-21.9768	8.91237e-10	3.67392e-08	12.8517
ENSRNOG00000002763	Ulk2	-6.1282	-0.0814494	-22.1095	8.4027e-10	3.47964e-08	12.9073
ENSRNOG00000066351	Sap25	-6.15222	-0.0682903	-22.375	7.47581e-10	3.1534e-08	13.01
ENSRNOG00000027151	Lrrc58	-6.17457	-0.0607682	-21.3325	1.19229e-09	4.70124e-08	12.614
ENSRNOG00000003787	Lcorl	-6.23361	-0.0275107	-22.8613	6.05594e-10	2.62781e-08	13.1999
ENSRNOG00000070917	LOC102556098	-6.25347	-0.017205	-22.9605	5.80455e-10	2.54307e-08	13.2387
ENSRNOG00000063150	Rab42	-6.27149	-0.00924479	-23.0581	5.56812e-10	2.46328e-08	13.2761
ENSRNOG00000010875	Fam241a	-6.2954	-6.9761e-05	-22.216	8.01647e-10	3.3658e-08	12.9711
ENSRNOG00000020088	Klhl26	-6.38575	0.0530664	-21.9307	9.09762e-10	3.7165e-08	12.8777
ENSRNOG00000023764	Kctd2	-6.40115	0.0560941	-23.8848	3.9416e-10	1.80537e-08	13.5854
ENSRNOG00000053040	AC094643.2	-6.40826	0.053392	-20.702	1.59833e-09	6.11613e-08	12.387
ENSRNOG00000004068	Ncoa1	-6.41071	0.0585623	-23.393	4.83407e-10	2.1811e-08	13.4162
ENSRNOG00000065068	LOC100912659	-6.41655	0.0628149	-23.8706	3.96451e-10	1.80674e-08	13.5828
ENSRNOG00000010514	Cachd1	-6.43597	0.0735401	-24.101	3.60792e-10	1.68661e-08	13.6645
ENSRNOG00000014331	Zfp717	-6.46266	0.0768083	-17.77	7.06164e-09	2.31199e-07	11.0454
ENSRNOG00000006116	Hk2	-6.49388	0.0978388	-22.4402	7.2658e-10	3.09359e-08	13.083
ENSRNOG00000014597	Irs1	-6.50339	0.107958	-24.4738	3.10313e-10	1.45815e-08	13.8005
ENSRNOG00000005902	Ccdc34	-6.51778	0.113602	-24.53	3.03401e-10	1.4406e-08	13.821
ENSRNOG00000063920	LOC102555109	-6.53072	0.126232	-22.1534	8.24103e-10	3.44414e-08	12.9824
ENSRNOG00000009950	Msantd2	-6.53585	0.128177	-22.6701	6.57553e-10	2.83969e-08	13.1768
ENSRNOG00000003296	Dck	-6.53924	0.118888	-21.3227	1.19767e-09	4.70202e-08	12.6557
ENSRNOG00000015334	Fcho2	-6.54024	0.129761	-23.1505	5.35394e-10	2.39186e-08	13.352
ENSRNOG00000014589	Arpin	-6.5509	0.139803	-19.189	3.34889e-09	1.20044e-07	11.741
ENSRNOG00000011709	Pum1	-6.5984	0.154934	-25.1158	2.40612e-10	1.17318e-08	14.0255
ENSRNOG00000020714	Trpm4	-6.60638	0.162148	-23.9793	3.79165e-10	1.75441e-08	13.6521
ENSRNOG00000024250	Wwc3	-6.68669	0.190681	-20.1017	2.12987e-09	7.9163e-08	12.1595
ENSRNOG00000000609	Ipmk	-6.69746	0.20264	-25.4095	2.14628e-10	1.06364e-08	14.1352
ENSRNOG00000010418	Nek1	-6.7641	0.235326	-25.5146	2.06089e-10	1.03261e-08	14.1795
ENSRNOG00000008400	Pml	-6.83738	0.27587	-26.2883	1.53621e-10	8.00684e-09	14.4316
ENSRNOG00000005376	Mad2l1	-6.90081	0.305474	-26.9935	1.1838e-10	6.39043e-09	14.6511
ENSRNOG00000024934	Npat	-6.95083	0.328102	-26.1576	1.61339e-10	8.31352e-09	14.4092
ENSRNOG00000018985	Grk2	-6.98124	0.34906	-26.3358	1.50914e-10	7.95719e-09	14.47
ENSRNOG00000018051	Farp2	-6.99485	0.351774	-27.3868	1.0266e-10	5.64258e-09	14.7806
ENSRNOG00000016678	Angptl2	-7.06501	0.389824	-27.5653	9.62967e-11	5.35776e-09	14.8444
ENSRNOG00000011503	Shb	-7.09822	0.404258	-28.2483	7.56588e-11	4.34272e-09	15.0401
ENSRNOG00000012106	Dnaja4	-7.12167	0.420026	-26.3023	1.52817e-10	8.00684e-09	14.481
ENSRNOG00000020526	Mau2	-7.12772	0.421905	-27.408	1.01882e-10	5.63395e-09	14.8096
ENSRNOG00000025669	Tmem104	-7.16603	0.436598	-27.9771	8.3206e-11	4.68693e-09	14.9755
ENSRNOG00000014664	Virma	-7.17321	0.443137	-28.5769	6.75048e-11	3.94968e-09	15.1425
ENSRNOG00000037211	Kif14	-7.20901	0.458562	-28.5268	6.86821e-11	3.99281e-09	15.1341
ENSRNOG00000068859	Fam210a	-7.28248	0.497294	-29.3896	5.11939e-11	3.21162e-09	15.3762
ENSRNOG00000027960	Acot3	-7.32549	0.517054	-29.3601	5.17033e-11	3.21162e-09	15.3749
ENSRNOG00000020393	Rhog	-7.39015	0.554408	-27.2886	1.06356e-10	5.81052e-09	14.8131
ENSRNOG00000069399	ENSRNOG00000069399	-7.40164	0.557102	-30.0701	4.08425e-11	2.72353e-09	15.5703
ENSRNOG00000011394	Kif3c	-7.40209	0.553378	-27.9975	8.26083e-11	4.68234e-09	15.0164
ENSRNOG00000016774	Telo2	-7.41809	0.560389	-26.7819	1.27915e-10	6.82389e-09	14.6642
ENSRNOG00000070479	ENSRNOG00000070479	-7.46914	0.589728	-30.5677	3.47329e-11	2.40453e-09	15.7052
ENSRNOG00000026239	Arid4a	-7.51804	0.613958	-30.8169	3.20571e-11	2.25369e-09	15.7743
ENSRNOG00000012734	Dcun1d1	-7.52359	0.616038	-30.5183	3.52918e-11	2.40648e-09	15.7015
ENSRNOG00000013024	Csgalnact1	-7.56197	0.629903	-23.7476	4.17079e-10	1.89124e-08	13.6806
ENSRNOG00000030120	Ormdl2	-7.57827	0.647396	-29.5826	4.79918e-11	3.06506e-09	15.4733
ENSRNOG00000043410	Cfap300	-7.60859	0.657107	-29.6629	4.67247e-11	3.00529e-09	15.4971
ENSRNOG00000031113	Zscan22	-7.62131	0.661676	-27.2131	1.09301e-10	5.93563e-09	14.8182
ENSRNOG00000018410	Nfu1	-7.62842	0.671133	-31.1443	2.88798e-11	2.07866e-09	15.8724
ENSRNOG00000032878	Cxxc5	-7.69111	0.699841	-31.5727	2.5234e-11	1.86054e-09	15.984
ENSRNOG00000069653	ENSRNOG00000069653	-7.72712	0.716681	-30.6991	3.32926e-11	2.32254e-09	15.7779
ENSRNOG00000010008	Polr3a	-7.7532	0.730636	-31.7653	2.37622e-11	1.79583e-09	16.0394
ENSRNOG00000025724	Mtf1	-7.77878	0.745507	-32.4866	1.90333e-11	1.51415e-09	16.2107
ENSRNOG00000002881	Ddr2	-7.79652	0.755912	-31.5023	2.57967e-11	1.8716e-09	15.9851
ENSRNOG00000008600	Sytl1	-7.81838	0.766025	-32.366	1.97459e-11	1.5526e-09	16.1899
ENSRNOG00000013254	Dctn6	-7.83834	0.774983	-32.9322	1.6635e-11	1.39688e-09	16.3205
ENSRNOG00000013411	Nup155	-7.88279	0.796913	-33.2314	1.52118e-11	1.30147e-09	16.394
ENSRNOG00000045775	Rnpepl1	-7.97378	0.839758	-31.5981	2.50337e-11	1.86054e-09	16.0329
ENSRNOG00000011854	Dennd11	-7.97484	0.843539	-33.7145	1.31883e-11	1.18421e-09	16.5141
ENSRNOG00000013011	Dnajb4	-7.97693	0.836358	-23.0129	5.67627e-10	2.49893e-08	13.4412
ENSRNOG00000011070	Gnb4	-7.98026	0.846957	-33.3276	1.4783e-11	1.27683e-09	16.4311
ENSRNOG00000017690	Ccsap	-8.03266	0.872864	-33.8566	1.26509e-11	1.1586e-09	16.554
ENSRNOG00000038955	MGC105567	-8.11026	0.909252	-33.8834	1.25522e-11	1.1586e-09	16.5708
ENSRNOG00000063535	ENSRNOG00000063535	-8.2016	0.953307	-31.8509	2.31386e-11	1.7634e-09	16.1238
ENSRNOG00000002751	Zdhhc15	-8.20376	0.957604	-35.2449	8.50015e-12	8.87885e-10	16.8689
ENSRNOG00000002373	Akap1	-8.22409	0.968269	-35.197	8.61549e-12	8.87885e-10	16.8624
ENSRNOG00000060337	Exosc7	-8.24692	0.981899	-32.3473	1.9859e-11	1.5526e-09	16.2477
ENSRNOG00000012414	Rhobtb3	-8.27262	0.989766	-33.8231	1.27754e-11	1.1586e-09	16.5809
ENSRNOG00000016629	Tut7	-8.28705	0.999241	-35.7632	7.35649e-12	8.03807e-10	16.9848
ENSRNOG00000012264	Alkbh1	-8.30158	1.00704	-35.6472	7.59707e-12	8.20212e-10	16.9641
ENSRNOG00000016656	Nkx2-3	-8.30522	1.00969	-34.8633	9.4672e-12	9.43495e-10	16.8062
ENSRNOG00000043006	Epm2aip1	-8.35504	1.03249	-36.0245	6.84493e-12	7.59186e-10	17.0461
ENSRNOG00000003864	Gipc1	-8.39242	1.0518	-36.4268	6.13216e-12	7.12982e-10	17.1297
ENSRNOG00000025890	Opa3	-8.4143	1.06269	-36.561	5.91296e-12	7.12982e-10	17.1585
ENSRNOG00000012318	Aspm	-8.48699	1.10006	-36.4735	6.0549e-12	7.12982e-10	17.1523
ENSRNOG00000066036	Mis12	-8.55129	1.13256	-36.3656	6.23509e-12	7.15772e-10	17.1402
ENSRNOG00000003185	Acbd3	-8.55427	1.12994	-33.5414	1.38771e-11	1.22186e-09	16.5542
ENSRNOG00000015420	Stxbp1	-8.56365	1.13761	-37.4503	4.66047e-12	6.21556e-10	17.3467
ENSRNOG00000009296	Snapc1	-8.65902	1.18562	-37.8587	4.18565e-12	5.75147e-10	17.4343
ENSRNOG00000002645	Gemin5	-8.6625	1.1871	-38.0268	4.00588e-12	5.58913e-10	17.4651
ENSRNOG00000023467	Fam168b	-8.68424	1.19678	-37.6473	4.42444e-12	5.98884e-10	17.3986
ENSRNOG00000027936	Ccdc8	-8.70612	1.20923	-38.0802	3.9506e-12	5.58913e-10	17.4805
ENSRNOG00000050482	Dbf4	-8.80624	1.25803	-38.5975	3.45622e-12	5.1371e-10	17.5848
ENSRNOG00000013683	S1pr1	-8.96431	1.33736	-39.7515	2.58101e-12	4.50138e-10	17.8026
ENSRNOG00000018052	Cnksr3	-8.97089	1.3386	-35.1325	8.77325e-12	8.93984e-10	16.9383
ENSRNOG00000013253	Armc1	-9.09027	1.40209	-38.5593	3.49027e-12	5.1371e-10	17.61
ENSRNOG00000053026	Shcbp1	-9.32626	1.52002	-39.5279	2.72939e-12	4.67035e-10	17.8021
ENSRNOG00000011627	Zfr	-9.35172	1.53345	-36.7892	5.55953e-12	6.81343e-10	17.3043
ENSRNOG00000015540	Ppp6r3	-9.36498	1.53718	-41.0191	1.89071e-12	3.86685e-10	18.053
ENSRNOG00000024757	Endod1	-9.3934	1.55288	-41.74	1.59067e-12	3.51848e-10	18.1702
ENSRNOG00000007578	Zfp830	-9.41091	1.56178	-41.5125	1.6793e-12	3.57948e-10	18.1361
ENSRNOG00000070355	Tedc1	-9.45653	1.58624	-34.9956	9.11885e-12	9.18876e-10	16.9487
ENSRNOG00000021614	Kmt2e	-9.48959	1.5993	-40.9583	1.91872e-12	3.86685e-10	18.0543
ENSRNOG00000001205	Agpat3	-9.52231	1.61706	-42.8709	1.22015e-12	3.16159e-10	18.3547
ENSRNOG00000015144	Ist1	-9.57027	1.64129	-42.6648	1.27988e-12	3.22424e-10	18.328
ENSRNOG00000005218	Sf3a1	-9.76369	1.7372	-44.3292	8.7551e-13	2.79333e-10	18.5869
ENSRNOG00000013423	Nup50	-9.84491	1.77811	-44.8732	7.75681e-13	2.79333e-10	18.6695
ENSRNOG00000018481	Zpr1	-9.97514	1.84333	-45.4956	6.7656e-13	2.79333e-10	18.7647
ENSRNOG00000067450	Zfp146	-10.334	2.02345	-43.9963	9.43524e-13	2.79333e-10	18.579
ENSRNOG00000025245	RGD1311946	-10.4668	2.08965	-45.6051	6.60602e-13	2.79333e-10	18.8115
ENSRNOG00000009886	Fkbp14	-10.6156	2.16419	-44.7271	8.0121e-13	2.79333e-10	18.6981
ENSRNOG00000027724	Plekhf1	-10.6669	2.18995	-43.9348	9.56715e-13	2.79333e-10	18.5872
ENSRNOG00000048397	Sephs2	-10.7322	2.22187	-49.3459	3.01968e-13	2.05857e-10	19.2966
ENSRNOG00000019980	Tomm20	-11.0167	2.36465	-44.7314	8.00447e-13	2.79333e-10	18.7152
ENSRNOG00000002032	Ifngr2	-11.022	2.3669	-49.6675	2.83099e-13	2.05857e-10	19.347
ENSRNOG00000065411	Tmem230	-11.3066	2.50929	-48.7531	3.40485e-13	2.05857e-10	19.2487
ENSRNOG00000011441	Tpd52	-12.0763	2.8939	-55.0016	1.02728e-13	2.05857e-10	19.9383

## Sheet: 4 Gene Level Counts
Ensembl Gene ID	Control_rep1	Control_rep2	siRBFOX2_rep1	siRBFOX2_rep2
ENSRNOG00000000001	29	25	14	26
ENSRNOG00000000007	0	0	0	0
ENSRNOG00000000008	0	0	0	0
ENSRNOG00000000009	0	0	0	0
ENSRNOG00000000010	0	0	0	0
ENSRNOG00000000012	0	0	0	0
ENSRNOG00000000017	77	76	89	119
ENSRNOG00000000021	0	0	0	0
ENSRNOG00000000024	114	142	108	175
ENSRNOG00000000033	61	33	14	53
ENSRNOG00000000034	816	826	1315	1142
ENSRNOG00000000035	0	0	0	0
ENSRNOG00000000036	0	0	0	0
ENSRNOG00000000040	0	0	0	0
ENSRNOG00000000041	1	0	0	0
ENSRNOG00000000042	0	0	0	0
ENSRNOG00000000043	234	238	384	322
ENSRNOG00000000044	270	247	381	307
ENSRNOG00000000047	297	284	380	363
ENSRNOG00000000048	350	272	330	311
ENSRNOG00000000053	0	0	0	0
ENSRNOG00000000054	733	576	607	568
ENSRNOG00000000055	0	0	0	0
ENSRNOG00000000062	154	130	171	191
ENSRNOG00000000064	0	0	0	0
ENSRNOG00000000065	4	1	2	6
ENSRNOG00000000066	404	426	506	512
ENSRNOG00000000068	201	177	280	222
ENSRNOG00000000070	1110	940	1019	1038
ENSRNOG00000000073	0	0	0	0
ENSRNOG00000000075	243	213	200	206
ENSRNOG00000000081	2053	1829	2019	2050
ENSRNOG00000000082	54	46	30	56
ENSRNOG00000000091	6	1	3	1
ENSRNOG00000000095	565	550	546	572
ENSRNOG00000000096	0	0	0	0
ENSRNOG00000000097	0	0	0	0
ENSRNOG00000000098	1055	934	1199	1205
ENSRNOG00000000104	778	763	656	671
ENSRNOG00000000105	45	36	73	62
ENSRNOG00000000108	1604	1878	1904	2281
ENSRNOG00000000109	0	0	0	0
ENSRNOG00000000111	0	0	0	0
ENSRNOG00000000112	0	0	104	91
ENSRNOG00000000113	4	0	0	0
ENSRNOG00000000121	30	19	31	24
ENSRNOG00000000122	1174	1082	1169	1160
ENSRNOG00000000123	147	99	149	109
ENSRNOG00000000124	0	0	0	0
ENSRNOG00000000127	108	78	135	114
ENSRNOG00000000129	45	38	34	38
ENSRNOG00000000130	69	40	47	70
ENSRNOG00000000133	1227	1175	1485	1619
ENSRNOG00000000137	0	0	0	0
ENSRNOG00000000138	10	8	10	8
ENSRNOG00000000142	477	435	427	397
ENSRNOG00000000145	138	110	133	146
ENSRNOG00000000150	404	374	461	425
ENSRNOG00000000151	0	0	76	77
ENSRNOG00000000155	66	35	41	52
ENSRNOG00000000156	0	0	0	1
ENSRNOG00000000157	566	560	927	801
ENSRNOG00000000158	0	0	0	0
ENSRNOG00000000161	96	68	56	53
ENSRNOG00000000164	3179	2998	4436	4381
ENSRNOG00000000165	49	36	33	33
ENSRNOG00000000166	71	66	77	76
ENSRNOG00000000167	0	0	0	0
ENSRNOG00000000168	0	0	2	6
ENSRNOG00000000169	95	89	92	81
ENSRNOG00000000170	595	484	471	492
ENSRNOG00000000172	875	706	734	1081
ENSRNOG00000000175	14	15	22	27
ENSRNOG00000000177	370	328	473	483
ENSRNOG00000000184	6	4	6	4
ENSRNOG00000000185	61	75	60	84
ENSRNOG00000000186	0	0	0	1
ENSRNOG00000000187	0	0	0	0
ENSRNOG00000000190	1	1	0	1
ENSRNOG00000000195	97	60	59	95
ENSRNOG00000000196	0	2	0	0
ENSRNOG00000000199	0	0	0	0
ENSRNOG00000000201	5	1	0	2
ENSRNOG00000000204	374	356	400	409
ENSRNOG00000000219	445	371	555	469
ENSRNOG00000000221	370	324	443	413
ENSRNOG00000000230	51	40	70	59
ENSRNOG00000000231	28	22	18	35
ENSRNOG00000000233	0	0	0	0
ENSRNOG00000000236	595	517	798	732
ENSRNOG00000000237	96	62	68	72
ENSRNOG00000000239	5	6	12	13
ENSRNOG00000000244	133	122	147	140
ENSRNOG00000000245	2	4	6	1
ENSRNOG00000000246	362	364	420	402
ENSRNOG00000000247	76	65	42	37
ENSRNOG00000000248	20	10	26	38
ENSRNOG00000000249	3	10	6	7
ENSRNOG00000000250	47	50	57	61
ENSRNOG00000000251	0	0	0	0
ENSRNOG00000000257	0	0	0	0
ENSRNOG00000000258	127	118	115	119
ENSRNOG00000000262	22	15	21	20
ENSRNOG00000000264	98	77	113	100
ENSRNOG00000000274	0	0	0	0
ENSRNOG00000000275	9	3	4	7
ENSRNOG00000000277	0	0	0	0
ENSRNOG00000000279	42	49	31	34
ENSRNOG00000000281	0	0	0	0
ENSRNOG00000000282	0	0	0	0
ENSRNOG00000000283	369	370	357	370
ENSRNOG00000000288	429	337	387	336
ENSRNOG00000000299	34	26	25	29
ENSRNOG00000000302	56	55	55	74
ENSRNOG00000000303	115	106	70	76
ENSRNOG00000000304	2594	2373	2603	2630
ENSRNOG00000000306	49	36	60	50
ENSRNOG00000000307	177	148	166	147
ENSRNOG00000000308	0	0	51	44
ENSRNOG00000000312	174	196	225	201
ENSRNOG00000000314	266	252	447	311
ENSRNOG00000000316	0	0	0	0
ENSRNOG00000000320	0	0	0	0
ENSRNOG00000000321	3	4	1	4
ENSRNOG00000000322	392	369	420	404
ENSRNOG00000000323	0	0	0	0
ENSRNOG00000000327	98	62	54	103
ENSRNOG00000000335	0	0	0	0
ENSRNOG00000000340	227	257	209	275
ENSRNOG00000000341	1014	793	778	879
ENSRNOG00000000368	2	7	16	12
ENSRNOG00000000373	0	0	0	0
ENSRNOG00000000376	0	0	0	0
ENSRNOG00000000383	0	0	0	0
ENSRNOG00000000384	0	0	0	0
ENSRNOG00000000386	0	0	0	0
ENSRNOG00000000387	84	45	66	85
ENSRNOG00000000392	143	102	159	129
ENSRNOG00000000394	92	77	71	82
ENSRNOG00000000395	498	482	593	517
ENSRNOG00000000396	340	305	321	313
ENSRNOG00000000397	240	210	207	223
ENSRNOG00000000398	182	170	175	144
ENSRNOG00000000401	0	0	0	0
ENSRNOG00000000405	0	0	0	0
ENSRNOG00000000406	0	0	0	0
ENSRNOG00000000407	84	86	83	95
ENSRNOG00000000408	91	59	70	54
ENSRNOG00000000410	0	0	0	0
ENSRNOG00000000411	105	67	52	79
ENSRNOG00000000412	0	0	0	0
ENSRNOG00000000414	7	6	6	4
ENSRNOG00000000415	0	0	4	9
ENSRNOG00000000417	0	0	80	92
ENSRNOG00000000420	57	41	44	55
ENSRNOG00000000421	91	57	52	93
ENSRNOG00000000422	136	136	124	172
ENSRNOG00000000428	0	0	0	0
ENSRNOG00000000431	524	452	495	472
ENSRNOG00000000432	63	60	70	90
ENSRNOG00000000433	2	1	0	1
ENSRNOG00000000435	160	132	197	179
ENSRNOG00000000436	0	0	0	1
ENSRNOG00000000437	62	64	65	73
ENSRNOG00000000438	0	0	0	0
ENSRNOG00000000439	0	0	0	0
ENSRNOG00000000440	137	66	72	93
ENSRNOG00000000441	1	0	0	1
ENSRNOG00000000442	0	0	0	0
ENSRNOG00000000446	0	0	0	0
ENSRNOG00000000451	7	5	10	10
ENSRNOG00000000454	0	0	0	0
ENSRNOG00000000455	4	3	2	5
ENSRNOG00000000456	0	0	0	0
ENSRNOG00000000457	302	276	379	307
ENSRNOG00000000459	12	5	8	9
ENSRNOG00000000461	355	328	339	412
ENSRNOG00000000463	1	0	0	1
ENSRNOG00000000464	88	104	158	133
ENSRNOG00000000465	660	665	771	700
ENSRNOG00000000466	2	2	1	1
ENSRNOG00000000467	4	4	2	2
ENSRNOG00000000470	163	149	166	158
ENSRNOG00000000471	0	0	0	0
ENSRNOG00000000473	5	4	3	3
ENSRNOG00000000474	138	119	183	175
ENSRNOG00000000476	127	111	154	150
ENSRNOG00000000477	110	73	65	70
ENSRNOG00000000478	0	0	0	0
ENSRNOG00000000479	544	447	359	313
ENSRNOG00000000480	0	0	0	0
ENSRNOG00000000481	14	14	19	31
ENSRNOG00000000483	14	9	13	13
ENSRNOG00000000485	701	631	593	587
ENSRNOG00000000486	0	0	0	0
ENSRNOG00000000487	134	129	151	141
ENSRNOG00000000488	18	11	14	9
ENSRNOG00000000490	2	8	2	2
ENSRNOG00000000491	0	0	0	0
ENSRNOG00000000493	26	21	14	21
ENSRNOG00000000495	0	0	0	0
ENSRNOG00000000498	27	18	23	24
ENSRNOG00000000499	0	0	0	0
ENSRNOG00000000500	0	0	0	0
ENSRNOG00000000501	24	25	11	19
ENSRNOG00000000502	116	93	112	136
ENSRNOG00000000503	97	75	72	70
ENSRNOG00000000504	217	182	191	182
ENSRNOG00000000505	78	69	80	121
ENSRNOG00000000506	52	54	67	71
ENSRNOG00000000507	0	0	0	1
ENSRNOG00000000508	0	0	0	0
ENSRNOG00000000510	0	0	0	0
ENSRNOG00000000511	346	336	363	332
ENSRNOG00000000512	1	4	1	6
ENSRNOG00000000513	549	527	641	629
ENSRNOG00000000515	0	1	0	0
ENSRNOG00000000516	0	0	0	1
ENSRNOG00000000517	71	47	48	60
ENSRNOG00000000519	147	113	126	116
ENSRNOG00000000520	86	53	45	59
ENSRNOG00000000521	0	0	0	0
ENSRNOG00000000522	0	0	0	0
ENSRNOG00000000523	0	0	0	0
ENSRNOG00000000524	478	543	537	668
ENSRNOG00000000525	0	3	0	1
ENSRNOG00000000527	533	599	904	713
ENSRNOG00000000528	1	0	0	0
ENSRNOG00000000529	0	0	0	0
ENSRNOG00000000532	396	352	406	415
ENSRNOG00000000536	0	0	0	0
ENSRNOG00000000540	116	71	122	111
ENSRNOG00000000541	426	427	498	540
ENSRNOG00000000542	0	0	0	0
ENSRNOG00000000543	243	172	188	206
ENSRNOG00000000546	55	65	60	91
ENSRNOG00000000547	0	0	36	25
ENSRNOG00000000549	969	912	1087	1008
ENSRNOG00000000551	106	127	106	133
ENSRNOG00000000552	0	0	0	0
ENSRNOG00000000556	3	2	3	3
ENSRNOG00000000557	766	491	438	525
ENSRNOG00000000559	0	0	0	0
ENSRNOG00000000560	186	149	128	133
ENSRNOG00000000561	0	0	0	0
ENSRNOG00000000562	0	0	0	0
ENSRNOG00000000563	0	0	0	0
ENSRNOG00000000564	2	0	1	0
ENSRNOG00000000565	224	165	222	233
ENSRNOG00000000566	0	0	0	0
ENSRNOG00000000567	155	130	139	175
ENSRNOG00000000568	277	246	233	258
ENSRNOG00000000569	1	1	1	0
ENSRNOG00000000571	8395	7334	8907	8036
ENSRNOG00000000572	8	9	3	4
ENSRNOG00000000574	0	0	0	0
ENSRNOG00000000576	20	33	28	31
ENSRNOG00000000579	325	192	140	148
ENSRNOG00000000580	0	0	0	0
ENSRNOG00000000581	196	181	215	188
ENSRNOG00000000582	1	0	0	1
ENSRNOG00000000583	156	103	83	113
ENSRNOG00000000585	0	0	0	0
ENSRNOG00000000586	315	234	240	321
ENSRNOG00000000587	198	216	222	255
ENSRNOG00000000588	0	0	0	1
ENSRNOG00000000589	0	0	0	0
ENSRNOG00000000590	0	0	0	0
ENSRNOG00000000593	46	36	31	40
ENSRNOG00000000595	5	2	4	8
ENSRNOG00000000596	11	12	15	16
ENSRNOG00000000597	0	0	0	0
ENSRNOG00000000598	133	124	131	122
ENSRNOG00000000599	103	92	95	58
ENSRNOG00000000604	944	791	855	865
ENSRNOG00000000605	0	1	0	0
ENSRNOG00000000606	0	0	0	0
ENSRNOG00000000607	0	0	0	0
ENSRNOG00000000609	56	44	0	0
ENSRNOG00000000610	51	71	47	101
ENSRNOG00000000611	93	69	89	84
ENSRNOG00000000613	437	350	442	470
ENSRNOG00000000614	0	0	0	0
ENSRNOG00000000618	0	0	1	1
ENSRNOG00000000630	0	0	0	0
ENSRNOG00000000632	80	94	42	67
ENSRNOG00000000633	39	38	29	31
ENSRNOG00000000634	0	0	0	0
ENSRNOG00000000635	430	418	371	458
ENSRNOG00000000636	0	0	0	0
ENSRNOG00000000638	68	64	54	36
ENSRNOG00000000640	31	38	33	32
ENSRNOG00000000641	0	0	0	0
ENSRNOG00000000645	561	461	512	481
ENSRNOG00000000648	76	47	59	57
ENSRNOG00000000653	0	0	0	0
ENSRNOG00000000655	0	0	0	0
ENSRNOG00000000657	326	230	162	411
ENSRNOG00000000658	0	0	0	0
ENSRNOG00000000661	0	0	0	0
ENSRNOG00000000662	99	115	87	116
ENSRNOG00000000663	235	226	292	277
ENSRNOG00000000664	3057	3224	2861	2738
ENSRNOG00000000665	1576	1448	1642	1427
ENSRNOG00000000691	0	0	0	0
ENSRNOG00000000692	83	64	53	55
ENSRNOG00000000693	3	2	0	0
ENSRNOG00000000695	159	105	135	113
ENSRNOG00000000697	1257	1205	1430	1281
ENSRNOG00000000699	0	0	0	0
ENSRNOG00000000700	1166	973	810	710
ENSRNOG00000000701	183	225	173	298
ENSRNOG00000000702	126	87	86	93
ENSRNOG00000000704	0	0	0	0
ENSRNOG00000000708	0	0	1	2
ENSRNOG00000000713	0	0	0	0
ENSRNOG00000000715	0	0	0	0
ENSRNOG00000000716	0	0	0	0
ENSRNOG00000000718	0	0	421	472
ENSRNOG00000000720	157	175	182	176
ENSRNOG00000000726	0	0	0	0
ENSRNOG00000000728	0	0	0	0
ENSRNOG00000000729	168	187	171	195
ENSRNOG00000000746	0	0	0	0
ENSRNOG00000000759	0	0	0	0
ENSRNOG00000000763	302	321	326	433
ENSRNOG00000000765	0	0	0	0
ENSRNOG00000000767	0	0	0	0
ENSRNOG00000000768	0	0	0	0
ENSRNOG00000000774	4	3	1	0
ENSRNOG00000000775	0	0	0	0
ENSRNOG00000000777	43	43	74	76
ENSRNOG00000000778	1	4	1	0
ENSRNOG00000000779	0	1	5	8
ENSRNOG00000000780	9	11	6	15
ENSRNOG00000000781	0	0	1	0
ENSRNOG00000000782	0	0	0	0
ENSRNOG00000000783	0	0	0	0
ENSRNOG00000000785	24	19	25	24
ENSRNOG00000000786	0	0	0	0
ENSRNOG00000000795	358	325	281	320
ENSRNOG00000000796	140	110	49	125
ENSRNOG00000000798	2	2	0	0
ENSRNOG00000000799	186	148	143	159
ENSRNOG00000000800	19	15	16	31
ENSRNOG00000000801	0	0	0	0
ENSRNOG00000000802	10	6	4	7
ENSRNOG00000000804	156	210	154	181
ENSRNOG00000000805	840	438	280	387
ENSRNOG00000000808	322	291	298	286
ENSRNOG00000000809	15	12	18	27
ENSRNOG00000000811	0	1	0	0
ENSRNOG00000000814	0	0	0	0
ENSRNOG00000000815	12	15	18	10
ENSRNOG00000000818	726	745	862	960
ENSRNOG00000000823	254	223	191	227
ENSRNOG00000000824	325	302	373	384
ENSRNOG00000000825	0	0	0	0
ENSRNOG00000000826	879	890	980	991
ENSRNOG00000000827	25	28	33	53
ENSRNOG00000000831	0	0	0	0
ENSRNOG00000000833	0	0	0	0
ENSRNOG00000000838	0	0	0	0
ENSRNOG00000000839	17	20	25	36
ENSRNOG00000000840	6	11	5	7
ENSRNOG00000000841	1810	1772	2082	1912
ENSRNOG00000000842	0	0	0	0
ENSRNOG00000000846	0	0	0	0
ENSRNOG00000000847	4	1	0	0
ENSRNOG00000000848	18	32	17	27
ENSRNOG00000000850	0	0	0	0
ENSRNOG00000000851	267	159	240	201
ENSRNOG00000000852	265	188	179	225
ENSRNOG00000000853	0	0	0	0
ENSRNOG00000000854	0	0	0	0
ENSRNOG00000000855	0	0	0	0
ENSRNOG00000000857	0	0	1	1
ENSRNOG00000000858	7	7	2	0
ENSRNOG00000000860	0	0	0	0
ENSRNOG00000000861	0	0	0	0
ENSRNOG00000000866	87	95	72	97
ENSRNOG00000000867	282	253	312	308
ENSRNOG00000000869	43	30	33	38
ENSRNOG00000000871	0	0	0	0
ENSRNOG00000000873	0	0	0	0
ENSRNOG00000000875	4218	3124	2743	2712
ENSRNOG00000000878	0	0	0	0
ENSRNOG00000000879	0	0	0	0
ENSRNOG00000000885	0	0	0	0
ENSRNOG00000000886	0	0	0	0
ENSRNOG00000000888	620	393	179	919
ENSRNOG00000000889	0	0	0	0
ENSRNOG00000000891	27	33	49	41
ENSRNOG00000000893	10	8	9	10
ENSRNOG00000000894	172	136	156	142
ENSRNOG00000000895	263	188	241	250
ENSRNOG00000000896	0	0	0	0
ENSRNOG00000000897	0	0	0	0
ENSRNOG00000000900	629	567	566	568
ENSRNOG00000000901	110	97	86	142
ENSRNOG00000000902	1025	931	1123	976
ENSRNOG00000000903	272	265	407	384
ENSRNOG00000000904	0	0	0	0
ENSRNOG00000000905	0	0	0	0
ENSRNOG00000000906	97	67	139	146
ENSRNOG00000000907	0	0	0	0
ENSRNOG00000000909	103	82	80	97
ENSRNOG00000000913	152	93	92	98
ENSRNOG00000000917	0	0	0	0
ENSRNOG00000000918	17	14	29	34
ENSRNOG00000000920	0	0	0	0
ENSRNOG00000000921	0	0	0	0
ENSRNOG00000000922	340	342	348	381
ENSRNOG00000000923	1343	1205	1442	1325
ENSRNOG00000000924	173	107	108	111
ENSRNOG00000000925	148	157	120	122
ENSRNOG00000000926	18	21	8	19
ENSRNOG00000000931	30	27	18	26
ENSRNOG00000000934	0	0	0	0
ENSRNOG00000000936	250	232	341	266
ENSRNOG00000000937	98	106	120	107
ENSRNOG00000000938	0	0	0	0
ENSRNOG00000000940	60	46	65	79
ENSRNOG00000000942	81	60	50	69
ENSRNOG00000000952	0	0	0	0
ENSRNOG00000000954	99	111	90	142
ENSRNOG00000000955	128	96	101	117
ENSRNOG00000000956	472	504	306	333
ENSRNOG00000000957	0	0	0	0
ENSRNOG00000000958	0	0	0	0
ENSRNOG00000000961	10	9	17	16
ENSRNOG00000000962	142	115	144	144
ENSRNOG00000000963	0	0	0	0
ENSRNOG00000000964	0	0	0	0
ENSRNOG00000000967	218	187	216	161
ENSRNOG00000000968	127	100	78	95
ENSRNOG00000000969	0	0	0	0
ENSRNOG00000000973	0	0	0	0
ENSRNOG00000000974	199	189	200	179
ENSRNOG00000000975	217	196	273	240
ENSRNOG00000000977	16	16	13	22
ENSRNOG00000000978	0	0	0	0
ENSRNOG00000000981	0	0	4	4
ENSRNOG00000000983	103	101	130	117
ENSRNOG00000000985	178	167	189	198
ENSRNOG00000000986	0	0	4	3
ENSRNOG00000000987	96	91	113	112
ENSRNOG00000000988	252	262	285	284
ENSRNOG00000000989	2	0	0	0
ENSRNOG00000000990	376	408	325	448
ENSRNOG00000000991	7853	8730	9741	10851
ENSRNOG00000000993	0	0	0	0
ENSRNOG00000000994	23	23	23	37
ENSRNOG00000000996	1004	875	1268	1181
ENSRNOG00000000999	132	128	117	136
ENSRNOG00000001001	0	0	0	0
ENSRNOG00000001003	0	0	0	0
ENSRNOG00000001004	132	114	96	123
ENSRNOG00000001005	1	2	1	2
ENSRNOG00000001006	0	0	0	0
ENSRNOG00000001007	258	198	201	262
ENSRNOG00000001009	61	86	46	94
ENSRNOG00000001010	64	54	76	83
ENSRNOG00000001017	1	1	0	0
ENSRNOG00000001027	0	0	0	0
ENSRNOG00000001030	23857	23175	27151	26854
ENSRNOG00000001031	3	3	2	1
ENSRNOG00000001032	1030	896	1236	1119
ENSRNOG00000001033	274	274	332	290
ENSRNOG00000001034	147	128	124	129
ENSRNOG00000001035	0	1	0	0
ENSRNOG00000001036	0	0	0	0
ENSRNOG00000001037	234	287	236	289
ENSRNOG00000001039	745	757	806	944
ENSRNOG00000001040	2	4	0	0
ENSRNOG00000001043	215	187	196	197
ENSRNOG00000001044	286	395	317	445
ENSRNOG00000001047	23	30	26	10
ENSRNOG00000001048	0	0	0	0
ENSRNOG00000001049	333	367	282	464
ENSRNOG00000001050	958	872	1055	944
ENSRNOG00000001052	103	63	67	61
ENSRNOG00000001053	17366	15699	16930	17384
ENSRNOG00000001055	488	463	485	444
ENSRNOG00000001056	112	130	145	198
ENSRNOG00000001058	81	75	90	96
ENSRNOG00000001059	60	40	43	40
ENSRNOG00000001060	69	62	44	60
ENSRNOG00000001061	1	6	2	4
ENSRNOG00000001064	4	5	6	5
ENSRNOG00000001065	381	319	417	345
ENSRNOG00000001066	0	0	0	0
ENSRNOG00000001068	49	32	16	18
ENSRNOG00000001069	1062	849	1056	1014
ENSRNOG00000001070	27	15	10	10
ENSRNOG00000001071	0	0	0	0
ENSRNOG00000001072	109	118	101	93
ENSRNOG00000001073	0	0	0	0
ENSRNOG00000001074	0	0	0	0
ENSRNOG00000001079	0	0	255	274
ENSRNOG00000001080	2	1	1	2
ENSRNOG00000001081	28	30	27	27
ENSRNOG00000001082	2	2	0	0
ENSRNOG00000001083	2890	2395	2745	2593
ENSRNOG00000001086	343	331	421	359
ENSRNOG00000001088	145	199	100	130
ENSRNOG00000001090	22	8	7	4
ENSRNOG00000001091	121	116	117	124
ENSRNOG00000001092	0	0	0	0
ENSRNOG00000001094	18	11	0	0
ENSRNOG00000001098	129	106	66	91
ENSRNOG00000001099	50	49	35	37
ENSRNOG00000001101	141	108	114	118
ENSRNOG00000001103	0	0	0	0
ENSRNOG00000001104	0	0	0	0
ENSRNOG00000001106	469	465	463	575
ENSRNOG00000001108	43	28	28	20
ENSRNOG00000001111	23	21	9	13
ENSRNOG00000001113	1	0	1	0
ENSRNOG00000001114	307	293	442	380
ENSRNOG00000001115	15	15	14	15
ENSRNOG00000001117	30	24	22	27
ENSRNOG00000001120	5	4	0	0
ENSRNOG00000001123	36	42	38	41
ENSRNOG00000001124	72	57	94	78
ENSRNOG00000001126	0	0	0	0
ENSRNOG00000001128	0	0	0	0
ENSRNOG00000001129	262	200	232	249
ENSRNOG00000001130	0	0	0	0
ENSRNOG00000001134	454	520	340	379
ENSRNOG00000001135	32	31	42	33
ENSRNOG00000001136	522	559	504	672
ENSRNOG00000001138	28	20	10	16
ENSRNOG00000001139	889	834	1100	952
ENSRNOG00000001141	0	0	0	0
ENSRNOG00000001142	456	365	506	462
ENSRNOG00000001143	0	0	0	0
ENSRNOG00000001148	4501	5320	5232	6956
ENSRNOG00000001149	564	495	418	414
ENSRNOG00000001151	9	7	12	13
ENSRNOG00000001152	0	0	0	0
ENSRNOG00000001153	1	0	0	1
ENSRNOG00000001156	10	7	3	8
ENSRNOG00000001157	58	47	62	63
ENSRNOG00000001158	114	116	156	158
ENSRNOG00000001159	0	0	0	0
ENSRNOG00000001160	294	350	279	428
ENSRNOG00000001162	0	0	0	0
ENSRNOG00000001163	730	805	674	884
ENSRNOG00000001164	0	0	0	1
ENSRNOG00000001165	0	0	0	0
ENSRNOG00000001167	0	0	0	0
ENSRNOG00000001169	0	0	0	0
ENSRNOG00000001170	84	84	64	96
ENSRNOG00000001171	457	432	433	444
ENSRNOG00000001172	1413	1209	1439	1357
ENSRNOG00000001173	7	3	4	8
ENSRNOG00000001174	0	0	0	0
ENSRNOG00000001177	1	0	1	0
ENSRNOG00000001178	221	134	146	126
ENSRNOG00000001181	124	131	117	81
ENSRNOG00000001182	520	561	563	625
ENSRNOG00000001183	0	0	0	0
ENSRNOG00000001184	128	132	120	135
ENSRNOG00000001185	989	1067	984	1135
ENSRNOG00000001187	3	1	6	5
ENSRNOG00000001189	0	0	14	13
ENSRNOG00000001190	596	524	534	591
ENSRNOG00000001191	44	34	21	38
ENSRNOG00000001192	1536	1576	1312	1575
ENSRNOG00000001193	0	0	0	0
ENSRNOG00000001194	0	0	0	0
ENSRNOG00000001195	41	38	41	48
ENSRNOG00000001198	0	0	0	0
ENSRNOG00000001199	93	68	47	135
ENSRNOG00000001201	49	55	41	64
ENSRNOG00000001203	467	460	617	560
ENSRNOG00000001204	192	190	315	203
ENSRNOG00000001205	369	343	0	0
ENSRNOG00000001210	109	74	105	107
ENSRNOG00000001211	184	185	209	277
ENSRNOG00000001212	0	1	0	0
ENSRNOG00000001213	3	2	2	6
ENSRNOG00000001214	1148	1123	900	849
ENSRNOG00000001215	67	75	85	96
ENSRNOG00000001216	0	0	0	0
ENSRNOG00000001217	0	0	0	0
ENSRNOG00000001218	0	0	0	0
ENSRNOG00000001219	0	0	0	0
ENSRNOG00000001222	26	24	24	24
ENSRNOG00000001223	1921	1909	2648	2424
ENSRNOG00000001224	2	3	0	2
ENSRNOG00000001225	107	131	122	139
ENSRNOG00000001226	0	0	0	0
ENSRNOG00000001227	64	61	45	51
ENSRNOG00000001228	29	27	20	26
ENSRNOG00000001229	929	758	537	514
ENSRNOG00000001232	231	199	240	238
ENSRNOG00000001235	226	162	194	207
ENSRNOG00000001236	62	56	59	70
ENSRNOG00000001237	153	123	183	170
ENSRNOG00000001238	0	0	0	0
ENSRNOG00000001241	63	55	74	59
ENSRNOG00000001242	0	0	0	0
ENSRNOG00000001243	152	171	180	136
ENSRNOG00000001245	718	667	1166	1044
ENSRNOG00000001247	24	12	12	25
ENSRNOG00000001249	221	190	104	97
ENSRNOG00000001250	386	366	597	529
ENSRNOG00000001251	0	0	0	0
ENSRNOG00000001252	0	0	0	0
ENSRNOG00000001253	1793	1708	2343	1853
ENSRNOG00000001254	10	11	11	4
ENSRNOG00000001255	85	67	50	69
ENSRNOG00000001256	187	142	156	185
ENSRNOG00000001258	73	91	69	100
ENSRNOG00000001259	0	0	0	0
ENSRNOG00000001260	0	0	0	0
ENSRNOG00000001261	0	3	0	1
ENSRNOG00000001265	159	116	121	121
ENSRNOG00000001269	1152	1129	1720	1258
ENSRNOG00000001270	0	0	0	0
ENSRNOG00000001271	22	26	17	25
ENSRNOG00000001272	89	83	82	84
ENSRNOG00000001273	2	3	1	4
ENSRNOG00000001274	813	958	721	1159
ENSRNOG00000001275	178	158	157	165
ENSRNOG00000001276	34	27	26	22
ENSRNOG00000001277	0	0	0	0
ENSRNOG00000001278	0	0	0	0
ENSRNOG00000001283	0	0	0	0
ENSRNOG00000001284	0	0	0	0
ENSRNOG00000001285	1424	1177	953	1021
ENSRNOG00000001287	0	0	0	0
ENSRNOG00000001288	9	15	13	20
ENSRNOG00000001289	203	222	183	250
ENSRNOG00000001293	769	750	750	856
ENSRNOG00000001294	157	127	145	150
ENSRNOG00000001295	3	2	0	0
ENSRNOG00000001296	0	1	0	0
ENSRNOG00000001297	549	471	636	679
ENSRNOG00000001298	0	0	0	0
ENSRNOG00000001299	763	674	497	457
ENSRNOG00000001300	948	735	886	951
ENSRNOG00000001302	25	15	26	19
ENSRNOG00000001303	88	83	120	93
ENSRNOG00000001304	371	435	366	464
ENSRNOG00000001309	20	14	19	25
ENSRNOG00000001311	9	16	12	22
ENSRNOG00000001312	23	10	8	13
ENSRNOG00000001313	0	0	0	0
ENSRNOG00000001314	0	0	0	0
ENSRNOG00000001315	0	0	0	0
ENSRNOG00000001316	6573	6117	6674	5940
ENSRNOG00000001317	127	103	131	131
ENSRNOG00000001323	45	50	50	56
ENSRNOG00000001324	0	0	0	0
ENSRNOG00000001325	22	36	15	31
ENSRNOG00000001329	0	0	0	0
ENSRNOG00000001331	594	529	524	533
ENSRNOG00000001333	0	0	0	0
ENSRNOG00000001335	45	50	58	56
ENSRNOG00000001336	307	296	372	435
ENSRNOG00000001337	28	15	32	18
ENSRNOG00000001338	30	44	15	29
ENSRNOG00000001342	0	0	0	0
ENSRNOG00000001345	144	84	90	111
ENSRNOG00000001346	620	770	799	958
ENSRNOG00000001347	18	20	15	10
ENSRNOG00000001348	361	452	432	534
ENSRNOG00000001349	628	582	529	491
ENSRNOG00000001350	3	3	3	9
ENSRNOG00000001351	447	391	521	527
ENSRNOG00000001352	83	46	70	69
ENSRNOG00000001353	48	46	59	54
ENSRNOG00000001355	508	479	530	490
ENSRNOG00000001360	6	7	11	14
ENSRNOG00000001367	6	15	10	10
ENSRNOG00000001368	0	0	0	0
ENSRNOG00000001369	0	0	1	0
ENSRNOG00000001374	0	0	0	0
ENSRNOG00000001375	6	2	4	2
ENSRNOG00000001376	149	127	116	151
ENSRNOG00000001377	285	243	345	264
ENSRNOG00000001379	0	0	0	0
ENSRNOG00000001383	128	143	162	159
ENSRNOG00000001385	2351	2021	2572	2087
ENSRNOG00000001387	46	40	57	45
ENSRNOG00000001388	0	0	0	0
ENSRNOG00000001389	10	11	10	2
ENSRNOG00000001391	0	0	0	1
ENSRNOG00000001392	38	27	32	33
ENSRNOG00000001396	16	16	10	23
ENSRNOG00000001397	125	126	115	97
ENSRNOG00000001399	0	0	0	0
ENSRNOG00000001402	119	82	85	82
ENSRNOG00000001404	35	18	6	64
ENSRNOG00000001407	123	121	181	129
ENSRNOG00000001408	0	0	0	0
ENSRNOG00000001409	3043	3184	3433	3659
ENSRNOG00000001410	13	12	9	19
ENSRNOG00000001412	0	0	0	0
ENSRNOG00000001414	2688	2406	3414	3128
ENSRNOG00000001415	760	864	743	1076
ENSRNOG00000001416	24	12	16	5
ENSRNOG00000001417	2403	2138	2459	1994
ENSRNOG00000001418	19	22	9	23
ENSRNOG00000001419	0	0	0	0
ENSRNOG00000001420	35	36	34	71
ENSRNOG00000001422	0	0	0	0
ENSRNOG00000001424	526	462	460	395
ENSRNOG00000001425	23	22	28	25
ENSRNOG00000001427	31	36	40	46
ENSRNOG00000001428	74	77	101	97
ENSRNOG00000001429	137	115	136	138
ENSRNOG00000001430	10	11	9	11
ENSRNOG00000001431	11	11	6	6
ENSRNOG00000001432	76	65	87	104
ENSRNOG00000001434	0	0	0	0
ENSRNOG00000001435	10	13	6	12
ENSRNOG00000001436	1192	979	970	992
ENSRNOG00000001439	0	0	0	0
ENSRNOG00000001440	3597	3953	3441	4435
ENSRNOG00000001441	824	860	857	1103
ENSRNOG00000001442	541	442	605	521
ENSRNOG00000001443	4	0	2	0
ENSRNOG00000001444	0	0	0	0
ENSRNOG00000001448	312	255	243	191
ENSRNOG00000001449	80	81	44	62
ENSRNOG00000001450	116	124	124	130
ENSRNOG00000001451	22	24	24	35
ENSRNOG00000001452	0	0	0	0
ENSRNOG00000001453	193	176	157	164
ENSRNOG00000001454	60	43	20	36
ENSRNOG00000001455	0	0	0	0
ENSRNOG00000001456	47	36	44	47
ENSRNOG00000001457	842	905	606	695
ENSRNOG00000001465	12	8	5	7
ENSRNOG00000001466	0	0	0	1
ENSRNOG00000001469	169	122	76	97
ENSRNOG00000001470	0	0	0	0
ENSRNOG00000001474	0	0	0	0
ENSRNOG00000001476	34	39	51	40
ENSRNOG00000001478	40	36	35	30
ENSRNOG00000001479	579	537	536	523
ENSRNOG00000001480	0	0	0	0
ENSRNOG00000001482	1	2	2	2
ENSRNOG00000001483	262	271	296	288
ENSRNOG00000001488	574	652	481	826
ENSRNOG00000001489	45	33	19	19
ENSRNOG00000001490	227	220	244	302
ENSRNOG00000001492	0	0	0	0
ENSRNOG00000001494	18	11	11	15
ENSRNOG00000001499	0	0	0	0
ENSRNOG00000001500	275	285	268	353
ENSRNOG00000001501	388	489	381	518
ENSRNOG00000001506	0	0	1	1
ENSRNOG00000001510	0	0	0	0
ENSRNOG00000001512	0	0	0	0
ENSRNOG00000001514	3	2	0	0
ENSRNOG00000001515	563	448	423	303
ENSRNOG00000001516	56	46	32	37
ENSRNOG00000001517	238	311	195	216
ENSRNOG00000001518	98	61	75	83
ENSRNOG00000001519	0	0	0	0
ENSRNOG00000001520	52	34	40	33
ENSRNOG00000001524	623	643	527	594
ENSRNOG00000001525	1	0	0	0
ENSRNOG00000001527	75	63	65	88
ENSRNOG00000001528	0	0	0	0
ENSRNOG00000001544	0	0	0	0
ENSRNOG00000001547	84	80	74	85
ENSRNOG00000001548	1228	993	1206	1238
ENSRNOG00000001551	3	2	1	0
ENSRNOG00000001554	9	9	4	9
ENSRNOG00000001555	882	898	1069	1118
ENSRNOG00000001557	106	108	265	283
ENSRNOG00000001559	679	742	603	946
ENSRNOG00000001566	0	0	0	0
ENSRNOG00000001567	0	0	0	0
ENSRNOG00000001570	0	0	0	0
ENSRNOG00000001571	0	0	0	0
ENSRNOG00000001572	0	0	1	1
ENSRNOG00000001573	94	63	54	108
ENSRNOG00000001575	0	0	0	0
ENSRNOG00000001577	0	0	1	1
ENSRNOG00000001578	1	1	0	0
ENSRNOG00000001580	42	32	37	36
ENSRNOG00000001581	45	50	53	53
ENSRNOG00000001582	0	0	0	0
ENSRNOG00000001584	0	0	0	0
ENSRNOG00000001585	15	4	10	4
ENSRNOG00000001587	0	0	0	0
ENSRNOG00000001588	2	3	3	5
ENSRNOG00000001589	0	0	0	0
ENSRNOG00000001592	2227	2075	2770	2458
ENSRNOG00000001593	445	337	300	346
ENSRNOG00000001596	36	42	32	64
ENSRNOG00000001597	205	125	149	165
ENSRNOG00000001598	118	120	144	160
ENSRNOG00000001599	126	116	145	114
ENSRNOG00000001601	0	0	0	0
ENSRNOG00000001602	164	128	85	125
ENSRNOG00000001603	47	53	37	57
ENSRNOG00000001607	367	270	245	385
ENSRNOG00000001608	33	20	8	15
ENSRNOG00000001609	48	54	60	45
ENSRNOG00000001611	5	12	10	18
ENSRNOG00000001613	87	49	24	57
ENSRNOG00000001616	57	45	26	35
ENSRNOG00000001618	18	15	11	16
ENSRNOG00000001620	11	10	9	12
ENSRNOG00000001621	92	80	94	111
ENSRNOG00000001622	0	0	0	0
ENSRNOG00000001623	124	102	110	130
ENSRNOG00000001627	0	0	0	0
ENSRNOG00000001628	0	0	0	0
ENSRNOG00000001629	600	539	608	571
ENSRNOG00000001632	77	75	71	86
ENSRNOG00000001633	8	7	5	7
ENSRNOG00000001634	0	0	0	0
ENSRNOG00000001640	293	275	338	290
ENSRNOG00000001642	442	395	396	398
ENSRNOG00000001643	0	0	0	0
ENSRNOG00000001644	0	0	0	0
ENSRNOG00000001645	0	0	8	6
ENSRNOG00000001647	5	2	4	8
ENSRNOG00000001652	0	0	0	0
ENSRNOG00000001653	0	0	0	0
ENSRNOG00000001654	166	165	171	149
ENSRNOG00000001657	185	152	112	156
ENSRNOG00000001658	0	0	0	0
ENSRNOG00000001662	200	154	113	162
ENSRNOG00000001679	0	0	0	0
ENSRNOG00000001680	0	0	0	0
ENSRNOG00000001681	592	487	556	664
ENSRNOG00000001682	254	217	179	198
ENSRNOG00000001684	0	0	0	0
ENSRNOG00000001686	60	51	51	37
ENSRNOG00000001689	297	269	279	379
ENSRNOG00000001691	0	0	0	0
ENSRNOG00000001692	370	366	302	293
ENSRNOG00000001699	111	113	171	157
ENSRNOG00000001700	0	0	0	0
ENSRNOG00000001701	65	67	67	77
ENSRNOG00000001704	143	116	158	131
ENSRNOG00000001706	0	0	25	56
ENSRNOG00000001707	0	0	0	0
ENSRNOG00000001708	0	0	0	0
ENSRNOG00000001709	8210	7914	8685	8756
ENSRNOG00000001710	28	23	23	20
ENSRNOG00000001711	1	1	1	0
ENSRNOG00000001712	12	8	12	15
ENSRNOG00000001713	0	0	0	0
ENSRNOG00000001714	3	4	5	5
ENSRNOG00000001715	136	142	91	82
ENSRNOG00000001717	0	0	121	86
ENSRNOG00000001719	3804	3644	4246	3832
ENSRNOG00000001720	2532	2416	1999	2253
ENSRNOG00000001726	0	1	1	1
ENSRNOG00000001727	229	214	273	251
ENSRNOG00000001728	36	23	37	36
ENSRNOG00000001729	0	0	0	0
ENSRNOG00000001730	239	184	104	195
ENSRNOG00000001733	776	607	692	621
ENSRNOG00000001736	7	7	6	1
ENSRNOG00000001738	921	727	802	829
ENSRNOG00000001739	2	5	2	2
ENSRNOG00000001742	64	46	38	80
ENSRNOG00000001746	565	507	643	545
ENSRNOG00000001747	294	232	216	232
ENSRNOG00000001748	16	10	11	25
ENSRNOG00000001750	25	25	22	22
ENSRNOG00000001752	0	0	0	0
ENSRNOG00000001754	32	37	34	29
ENSRNOG00000001757	3	4	1	0
ENSRNOG00000001758	16	27	19	25
ENSRNOG00000001762	453	351	418	430
ENSRNOG00000001764	16	17	14	12
ENSRNOG00000001765	0	0	0	0
ENSRNOG00000001766	39	32	34	30
ENSRNOG00000001769	44	33	38	23
ENSRNOG00000001770	0	0	0	0
ENSRNOG00000001773	225	217	202	190
ENSRNOG00000001774	100	81	102	116
ENSRNOG00000001776	0	0	3	0
ENSRNOG00000001781	10	7	7	12
ENSRNOG00000001782	0	0	0	0
ENSRNOG00000001783	3372	3229	3413	3353
ENSRNOG00000001785	142	132	155	159
ENSRNOG00000001786	1008	925	1118	943
ENSRNOG00000001789	520	377	340	385
ENSRNOG00000001792	0	0	0	0
ENSRNOG00000001793	61	42	46	49
ENSRNOG00000001794	0	0	0	0
ENSRNOG00000001795	1691	1361	1637	1667
ENSRNOG00000001796	1	2	0	0
ENSRNOG00000001797	1281	1240	1296	1292
ENSRNOG00000001803	3826	3360	4586	4467
ENSRNOG00000001804	0	0	0	0
ENSRNOG00000001806	1	1	3	0
ENSRNOG00000001807	227	212	57	46
ENSRNOG00000001808	228	196	196	223
ENSRNOG00000001809	0	0	0	0
ENSRNOG00000001811	532	476	591	556
ENSRNOG00000001813	265	197	180	192
ENSRNOG00000001815	267	220	140	195
ENSRNOG00000001816	395	461	286	340
ENSRNOG00000001817	2	0	1	6
ENSRNOG00000001820	29	29	20	37
ENSRNOG00000001821	27	29	4	14
ENSRNOG00000001823	224	164	74	106
ENSRNOG00000001825	140	150	148	139
ENSRNOG00000001827	0	0	0	0
ENSRNOG00000001828	667	619	521	481
ENSRNOG00000001829	1198	1452	1226	1520
ENSRNOG00000001830	0	0	0	0
ENSRNOG00000001833	909	790	563	623
ENSRNOG00000001837	0	0	0	0
ENSRNOG00000001839	0	0	0	0
ENSRNOG00000001840	0	0	0	0
ENSRNOG00000001842	0	0	0	0
ENSRNOG00000001843	0	0	2	1
ENSRNOG00000001844	0	0	119	109
ENSRNOG00000001845	53	47	41	57
ENSRNOG00000001847	606	582	622	579
ENSRNOG00000001849	222	203	276	245
ENSRNOG00000001851	0	0	0	0
ENSRNOG00000001852	1810	1845	1653	1934
ENSRNOG00000001854	0	0	0	0
ENSRNOG00000001859	241	270	305	441
ENSRNOG00000001860	0	0	0	0
ENSRNOG00000001861	0	0	0	0
ENSRNOG00000001862	2761	2843	3550	3306
ENSRNOG00000001864	3	1	0	1
ENSRNOG00000001865	0	0	0	0
ENSRNOG00000001867	248	231	270	334
ENSRNOG00000001868	331	255	348	324
ENSRNOG00000001869	0	0	0	0
ENSRNOG00000001870	490	484	604	480
ENSRNOG00000001872	0	0	0	0
ENSRNOG00000001873	1	0	1	2
ENSRNOG00000001874	0	0	1	1
ENSRNOG00000001875	105	107	85	80
ENSRNOG00000001876	1	2	0	1
ENSRNOG00000001877	149	148	176	151
ENSRNOG00000001878	249	239	265	235
ENSRNOG00000001880	77	82	62	90
ENSRNOG00000001884	2022	2251	1405	2410
ENSRNOG00000001885	211	180	252	229
ENSRNOG00000001886	84	78	58	71
ENSRNOG00000001888	139	91	107	155
ENSRNOG00000001889	21	22	19	28
ENSRNOG00000001890	43	55	55	51
ENSRNOG00000001891	56	51	49	41
ENSRNOG00000001892	0	0	0	0
ENSRNOG00000001893	1	1	1	0
ENSRNOG00000001908	0	0	0	0
ENSRNOG00000001911	0	0	0	0
ENSRNOG00000001912	0	0	0	0
ENSRNOG00000001915	0	0	0	0
ENSRNOG00000001916	0	0	0	0
ENSRNOG00000001924	0	0	1	1
ENSRNOG00000001926	0	0	0	0
ENSRNOG00000001928	84	114	82	126
ENSRNOG00000001930	100	72	94	90
ENSRNOG00000001931	0	0	0	0
ENSRNOG00000001942	0	0	0	0
ENSRNOG00000001943	0	0	0	0
ENSRNOG00000001945	0	0	0	0
ENSRNOG00000001949	0	0	0	0
ENSRNOG00000001950	0	0	0	0
ENSRNOG00000001951	0	0	0	0
ENSRNOG00000001953	0	0	1	0
ENSRNOG00000001955	0	0	0	0
ENSRNOG00000001956	89	71	47	82
ENSRNOG00000001957	0	0	0	0
ENSRNOG00000001958	0	0	0	0
ENSRNOG00000001959	0	0	1	0
ENSRNOG00000001960	0	0	0	0
ENSRNOG00000001962	124	132	95	141
ENSRNOG00000001963	0	0	0	0
ENSRNOG00000001964	102	91	109	105
ENSRNOG00000001967	0	0	0	0
ENSRNOG00000001971	16	5	9	9
ENSRNOG00000001973	0	0	0	0
ENSRNOG00000001976	0	0	0	0
ENSRNOG00000001979	1390	1305	612	518
ENSRNOG00000001980	0	0	0	0
ENSRNOG00000001982	65	51	59	50
ENSRNOG00000001984	0	0	0	0
ENSRNOG00000001986	0	0	0	0
ENSRNOG00000001989	220	167	305	284
ENSRNOG00000001990	0	0	1	1
ENSRNOG00000001991	76	111	86	127
ENSRNOG00000001992	662	508	410	673
ENSRNOG00000001996	149	101	88	101
ENSRNOG00000002001	311	212	182	194
ENSRNOG00000002002	0	0	0	0
ENSRNOG00000002004	185	160	201	188
ENSRNOG00000002005	0	0	0	0
ENSRNOG00000002011	0	0	0	0
ENSRNOG00000002012	289	263	169	168
ENSRNOG00000002013	0	0	0	0
ENSRNOG00000002014	0	0	0	0
ENSRNOG00000002021	511	362	333	432
ENSRNOG00000002024	0	5	2	3
ENSRNOG00000002026	2	0	0	0
ENSRNOG00000002028	773	707	892	773
ENSRNOG00000002031	0	0	0	0
ENSRNOG00000002032	1018	996	0	0
ENSRNOG00000002035	45	27	52	37
ENSRNOG00000002036	42	22	33	51
ENSRNOG00000002039	166	107	101	102
ENSRNOG00000002040	49	55	45	43
ENSRNOG00000002041	5	2	1	4
ENSRNOG00000002042	0	0	0	0
ENSRNOG00000002044	67	95	86	106
ENSRNOG00000002045	466	375	620	687
ENSRNOG00000002046	2	1	6	2
ENSRNOG00000002050	619	589	574	815
ENSRNOG00000002051	117	78	88	105
ENSRNOG00000002052	1809	1488	1103	1332
ENSRNOG00000002053	0	0	0	0
ENSRNOG00000002054	54	37	32	34
ENSRNOG00000002055	107	88	77	101
ENSRNOG00000002057	0	0	0	0
ENSRNOG00000002061	107	81	89	102
ENSRNOG00000002069	57	43	25	31
ENSRNOG00000002070	7	9	3	7
ENSRNOG00000002072	0	0	0	0
ENSRNOG00000002073	0	0	0	0
ENSRNOG00000002074	0	0	0	0
ENSRNOG00000002075	0	0	0	0
ENSRNOG00000002079	0	0	0	0
ENSRNOG00000002080	40	37	23	22
ENSRNOG00000002085	4	1	1	4
ENSRNOG00000002089	79	60	49	55
ENSRNOG00000002091	0	0	0	0
ENSRNOG00000002092	0	0	0	0
ENSRNOG00000002093	0	0	0	0
ENSRNOG00000002094	1133	1277	1109	1371
ENSRNOG00000002097	1559	1620	1849	1873
ENSRNOG00000002100	209	215	264	195
ENSRNOG00000002101	1767	1526	1565	1584
ENSRNOG00000002104	61	72	65	80
ENSRNOG00000002105	93	85	59	81
ENSRNOG00000002106	34	24	31	22
ENSRNOG00000002110	0	0	0	0
ENSRNOG00000002112	16	9	8	5
ENSRNOG00000002115	0	0	1	1
ENSRNOG00000002117	0	0	0	0
ENSRNOG00000002120	0	0	0	0
ENSRNOG00000002121	183	159	172	174
ENSRNOG00000002125	709	402	324	383
ENSRNOG00000002126	4	2	0	2
ENSRNOG00000002128	0	0	0	0
ENSRNOG00000002129	155	134	177	174
ENSRNOG00000002134	0	0	0	0
ENSRNOG00000002135	130	83	77	67
ENSRNOG00000002137	21	16	23	22
ENSRNOG00000002139	4	0	4	2
ENSRNOG00000002141	2	1	0	0
ENSRNOG00000002142	16	13	36	33
ENSRNOG00000002144	118	96	201	236
ENSRNOG00000002145	0	0	0	0
ENSRNOG00000002146	374	279	318	313
ENSRNOG00000002149	0	0	0	0
ENSRNOG00000002152	187	167	185	155
ENSRNOG00000002153	30	24	23	31
ENSRNOG00000002154	2	2	1	2
ENSRNOG00000002158	0	0	0	0
ENSRNOG00000002159	21	9	16	22
ENSRNOG00000002161	66	69	84	80
ENSRNOG00000002163	111	72	57	94
ENSRNOG00000002164	0	0	0	0
ENSRNOG00000002165	38	25	17	62
ENSRNOG00000002167	4	1	1	0
ENSRNOG00000002168	0	0	0	0
ENSRNOG00000002169	0	0	0	0
ENSRNOG00000002171	241	210	247	232
ENSRNOG00000002174	0	1	0	0
ENSRNOG00000002175	66	45	24	49
ENSRNOG00000002176	79	46	43	67
ENSRNOG00000002177	142	110	109	131
ENSRNOG00000002178	0	0	0	0
ENSRNOG00000002180	376	272	379	363
ENSRNOG00000002181	51	57	49	68
ENSRNOG00000002182	1822	1459	1850	1711
ENSRNOG00000002185	487	419	435	475
ENSRNOG00000002186	364	366	350	447
ENSRNOG00000002187	0	0	0	0
ENSRNOG00000002188	0	0	0	0
ENSRNOG00000002191	0	0	0	0
ENSRNOG00000002192	500	443	316	393
ENSRNOG00000002194	164	158	230	192
ENSRNOG00000002196	358	297	291	298
ENSRNOG00000002199	882	887	1033	978
ENSRNOG00000002200	0	0	0	0
ENSRNOG00000002202	0	0	0	0
ENSRNOG00000002203	85	57	30	42
ENSRNOG00000002204	2	1	0	0
ENSRNOG00000002205	1511	1683	1993	2221
ENSRNOG00000002207	0	0	0	0
ENSRNOG00000002208	3	0	3	0
ENSRNOG00000002210	795	784	1201	1271
ENSRNOG00000002212	0	0	1	0
ENSRNOG00000002214	0	0	0	0
ENSRNOG00000002215	108	86	60	55
ENSRNOG00000002216	353	354	384	381
ENSRNOG00000002217	0	0	0	0
ENSRNOG00000002218	398	421	494	456
ENSRNOG00000002223	0	0	0	0
ENSRNOG00000002224	0	0	0	0
ENSRNOG00000002225	336	294	456	377
ENSRNOG00000002227	0	0	0	0
ENSRNOG00000002229	0	0	0	1
ENSRNOG00000002232	6	6	3	3
ENSRNOG00000002238	0	0	0	0
ENSRNOG00000002240	83	90	186	113
ENSRNOG00000002241	29	19	9	72
ENSRNOG00000002244	19	14	5	5
ENSRNOG00000002246	499	403	512	399
ENSRNOG00000002247	213	174	142	235
ENSRNOG00000002248	5	5	8	7
ENSRNOG00000002251	849	746	407	340
ENSRNOG00000002253	114	75	115	110
ENSRNOG00000002254	657	518	477	577
ENSRNOG00000002255	7	8	12	23
ENSRNOG00000002256	11	12	13	9
ENSRNOG00000002258	0	0	0	0
ENSRNOG00000002262	585	544	586	521
ENSRNOG00000002265	0	0	0	0
ENSRNOG00000002266	0	0	0	0
ENSRNOG00000002267	165	170	275	210
ENSRNOG00000002270	147	111	133	144
ENSRNOG00000002271	456	423	448	524
ENSRNOG00000002272	97	76	99	127
ENSRNOG00000002273	187	160	182	159
ENSRNOG00000002275	300	235	366	288
ENSRNOG00000002276	27	13	11	18
ENSRNOG00000002278	3	1	3	10
ENSRNOG00000002285	3	2	3	5
ENSRNOG00000002289	4	5	3	8
ENSRNOG00000002291	32	11	22	21
ENSRNOG00000002292	159	107	65	104
ENSRNOG00000002294	0	0	0	0
ENSRNOG00000002301	1031	943	1053	1147
ENSRNOG00000002302	0	0	0	0
ENSRNOG00000002303	13	12	12	12
ENSRNOG00000002304	0	0	0	0
ENSRNOG00000002305	0	0	0	0
ENSRNOG00000002309	23	20	25	21
ENSRNOG00000002312	0	0	0	0
ENSRNOG00000002318	0	0	0	0
ENSRNOG00000002319	364	376	390	416
ENSRNOG00000002320	722	738	877	927
ENSRNOG00000002322	0	0	0	0
ENSRNOG00000002323	392	468	499	604
ENSRNOG00000002327	0	0	0	0
ENSRNOG00000002331	0	1	0	0
ENSRNOG00000002332	0	0	0	0
ENSRNOG00000002333	0	0	0	0
ENSRNOG00000002336	0	0	0	0
ENSRNOG00000002338	86	67	68	75
ENSRNOG00000002339	1	0	0	0
ENSRNOG00000002340	0	0	0	0
ENSRNOG00000002341	5	8	7	3
ENSRNOG00000002342	148	156	188	169
ENSRNOG00000002343	99	97	95	135
ENSRNOG00000002345	0	0	0	0
ENSRNOG00000002346	0	0	0	0
ENSRNOG00000002347	2	2	2	3
ENSRNOG00000002349	0	0	0	0
ENSRNOG00000002350	1	0	0	1
ENSRNOG00000002352	163	158	123	218
ENSRNOG00000002353	106	63	67	82
ENSRNOG00000002358	508	475	352	476
ENSRNOG00000002360	0	0	0	0
ENSRNOG00000002361	2	0	0	0
ENSRNOG00000002364	0	0	0	0
ENSRNOG00000002365	1	1	3	6
ENSRNOG00000002368	4	2	0	0
ENSRNOG00000002369	4	1	4	3
ENSRNOG00000002372	0	0	0	0
ENSRNOG00000002373	149	140	0	0
ENSRNOG00000002376	177	153	131	163
ENSRNOG00000002378	57	63	56	80
ENSRNOG00000002379	39	30	61	68
ENSRNOG00000002381	0	0	0	0
ENSRNOG00000002385	0	0	0	0
ENSRNOG00000002387	118	153	169	225
ENSRNOG00000002388	23	14	19	19
ENSRNOG00000002389	1600	1289	1124	1382
ENSRNOG00000002391	0	0	0	0
ENSRNOG00000002393	436	298	277	231
ENSRNOG00000002394	266	236	190	231
ENSRNOG00000002396	172	133	99	124
ENSRNOG00000002397	0	0	0	0
ENSRNOG00000002403	133	101	90	58
ENSRNOG00000002407	72	48	59	79
ENSRNOG00000002408	0	0	0	0
ENSRNOG00000002413	2170	1772	1487	1548
ENSRNOG00000002414	0	0	0	2
ENSRNOG00000002417	0	0	0	0
ENSRNOG00000002418	304	229	253	248
ENSRNOG00000002419	1	0	0	1
ENSRNOG00000002420	234	194	228	225
ENSRNOG00000002423	346	315	371	304
ENSRNOG00000002425	0	0	0	0
ENSRNOG00000002428	0	0	0	0
ENSRNOG00000002429	0	0	0	0
ENSRNOG00000002433	594	486	673	685
ENSRNOG00000002434	0	0	0	0
ENSRNOG00000002436	1455	1278	1716	1456
ENSRNOG00000002440	460	402	416	446
ENSRNOG00000002443	0	0	0	0
ENSRNOG00000002449	729	623	730	709
ENSRNOG00000002450	227	262	215	313
ENSRNOG00000002451	0	0	0	0
ENSRNOG00000002452	298	324	411	403
ENSRNOG00000002454	884	775	1032	936
ENSRNOG00000002459	0	1	0	0
ENSRNOG00000002460	0	2	0	0
ENSRNOG00000002461	1764	1176	1316	1534
ENSRNOG00000002462	6	17	15	15
ENSRNOG00000002468	2	0	2	0
ENSRNOG00000002469	55	34	28	47
ENSRNOG00000002470	17	20	31	25
ENSRNOG00000002471	12	19	5	4
ENSRNOG00000002473	117	138	90	127
ENSRNOG00000002474	374	379	411	408
ENSRNOG00000002475	0	0	0	0
ENSRNOG00000002478	342	343	355	378
ENSRNOG00000002480	206	184	295	254
ENSRNOG00000002484	0	0	0	0
ENSRNOG00000002486	0	0	0	0
ENSRNOG00000002487	9	11	14	8
ENSRNOG00000002488	164	140	230	179
ENSRNOG00000002495	0	0	0	0
ENSRNOG00000002496	10	8	8	9
ENSRNOG00000002497	0	0	0	0
ENSRNOG00000002501	0	0	0	0
ENSRNOG00000002504	3	1	8	8
ENSRNOG00000002506	95	46	52	65
ENSRNOG00000002509	386	289	326	324
ENSRNOG00000002511	0	0	0	0
ENSRNOG00000002512	80	95	93	88
ENSRNOG00000002514	220	206	307	290
ENSRNOG00000002516	13	22	0	0
ENSRNOG00000002517	0	0	0	0
ENSRNOG00000002520	1504	1285	2129	1759
ENSRNOG00000002524	0	0	0	0
ENSRNOG00000002525	194	101	55	113
ENSRNOG00000002529	0	0	0	0
ENSRNOG00000002537	8	9	7	13
ENSRNOG00000002538	1	0	2	6
ENSRNOG00000002539	0	0	0	0
ENSRNOG00000002540	0	0	0	0
ENSRNOG00000002541	0	0	0	0
ENSRNOG00000002542	103	80	85	73
ENSRNOG00000002544	356	280	407	374
ENSRNOG00000002545	224	127	133	166
ENSRNOG00000002546	727	729	754	855
ENSRNOG00000002548	86	67	15	26
ENSRNOG00000002549	105	98	96	102
ENSRNOG00000002555	51	45	62	63
ENSRNOG00000002563	46	56	35	81
ENSRNOG00000002564	0	0	0	0
ENSRNOG00000002565	155	107	72	128
ENSRNOG00000002566	0	0	0	0
ENSRNOG00000002568	11	9	9	15
ENSRNOG00000002569	939	1073	860	1057
ENSRNOG00000002571	1	0	0	1
ENSRNOG00000002572	4223	4081	3622	3486
ENSRNOG00000002575	2	0	4	3
ENSRNOG00000002579	19	14	15	15
ENSRNOG00000002580	25	30	28	29
ENSRNOG00000002582	0	0	0	0
ENSRNOG00000002583	0	3	0	1
ENSRNOG00000002585	0	0	423	449
ENSRNOG00000002592	0	0	0	0
ENSRNOG00000002593	0	0	0	0
ENSRNOG00000002595	0	1	0	0
ENSRNOG00000002597	0	0	0	0
ENSRNOG00000002598	31	25	32	30
ENSRNOG00000002599	1	1	3	4
ENSRNOG00000002602	0	1	0	0
ENSRNOG00000002607	852	791	798	871
ENSRNOG00000002609	42	47	43	42
ENSRNOG00000002610	114	151	149	153
ENSRNOG00000002612	542	481	519	476
ENSRNOG00000002615	488	451	684	595
ENSRNOG00000002616	0	0	0	0
ENSRNOG00000002618	250	280	307	299
ENSRNOG00000002624	0	0	0	0
ENSRNOG00000002625	0	0	0	0
ENSRNOG00000002626	0	0	0	0
ENSRNOG00000002627	62	55	36	57
ENSRNOG00000002628	0	0	0	0
ENSRNOG00000002630	457	388	385	421
ENSRNOG00000002632	9	3	5	9
ENSRNOG00000002635	1	0	0	2
ENSRNOG00000002636	0	0	0	0
ENSRNOG00000002640	7	4	0	3
ENSRNOG00000002641	0	0	0	0
ENSRNOG00000002642	73	59	43	61
ENSRNOG00000002643	1307	1121	1263	1234
ENSRNOG00000002644	358	289	316	378
ENSRNOG00000002645	205	187	0	0
ENSRNOG00000002652	2	1	0	0
ENSRNOG00000002653	83	60	72	62
ENSRNOG00000002657	259	79	28	412
ENSRNOG00000002659	1	0	0	0
ENSRNOG00000002660	96	84	100	94
ENSRNOG00000002662	307	350	291	446
ENSRNOG00000002664	152	143	239	245
ENSRNOG00000002667	1003	877	750	844
ENSRNOG00000002669	171	143	140	153
ENSRNOG00000002671	95	90	103	139
ENSRNOG00000002680	1765	1300	1007	1337
ENSRNOG00000002682	10	12	19	12
ENSRNOG00000002691	0	0	0	0
ENSRNOG00000002693	115	170	121	169
ENSRNOG00000002695	149	137	171	163
ENSRNOG00000002697	137	95	129	115
ENSRNOG00000002701	0	1	0	0
ENSRNOG00000002705	1033	938	1234	1163
ENSRNOG00000002708	49	42	47	41
ENSRNOG00000002710	103	88	94	114
ENSRNOG00000002711	829	790	517	495
ENSRNOG00000002713	32	31	28	35
ENSRNOG00000002714	31	33	30	27
ENSRNOG00000002718	0	0	0	0
ENSRNOG00000002721	30	39	21	42
ENSRNOG00000002722	54	23	48	40
ENSRNOG00000002723	0	0	0	0
ENSRNOG00000002724	21	18	25	32
ENSRNOG00000002728	0	0	0	0
ENSRNOG00000002730	0	0	0	0
ENSRNOG00000002735	0	0	6	2
ENSRNOG00000002736	36	31	52	34
ENSRNOG00000002746	3940	3243	3713	3490
ENSRNOG00000002748	297	291	337	307
ENSRNOG00000002749	215	103	75	224
ENSRNOG00000002750	14	9	18	19
ENSRNOG00000002751	150	135	0	0
ENSRNOG00000002753	0	1	0	0
ENSRNOG00000002754	9	12	10	22
ENSRNOG00000002755	2970	2732	2962	3002
ENSRNOG00000002757	523	549	607	572
ENSRNOG00000002759	116	87	97	83
ENSRNOG00000002763	37	30	0	0
ENSRNOG00000002764	123	109	153	167
ENSRNOG00000002767	0	0	0	0
ENSRNOG00000002768	0	0	0	0
ENSRNOG00000002771	0	0	0	0
ENSRNOG00000002773	0	0	0	0
ENSRNOG00000002775	400	279	226	375
ENSRNOG00000002776	0	0	0	0
ENSRNOG00000002778	338	287	425	417
ENSRNOG00000002781	674	573	759	695
ENSRNOG00000002782	0	0	0	0
ENSRNOG00000002783	0	0	0	0
ENSRNOG00000002784	0	0	0	0
ENSRNOG00000002789	0	0	0	0
ENSRNOG00000002790	62	54	60	78
ENSRNOG00000002792	0	0	0	0
ENSRNOG00000002793	0	0	0	1
ENSRNOG00000002794	0	0	0	0
ENSRNOG00000002795	310	307	392	373
ENSRNOG00000002797	0	0	0	0
ENSRNOG00000002800	28	24	18	33
ENSRNOG00000002802	1	1	0	0
ENSRNOG00000002807	2159	1809	2054	2035
ENSRNOG00000002810	0	0	0	1
ENSRNOG00000002811	2	0	0	1
ENSRNOG00000002812	0	0	0	0
ENSRNOG00000002813	233	187	226	192
ENSRNOG00000002818	1307	1281	1582	1397
ENSRNOG00000002820	0	0	0	0
ENSRNOG00000002821	39	33	25	48
ENSRNOG00000002823	191	171	112	239
ENSRNOG00000002826	31	27	28	32
ENSRNOG00000002827	1	0	0	0
ENSRNOG00000002828	34	31	35	52
ENSRNOG00000002829	0	0	0	0
ENSRNOG00000002831	0	0	0	0
ENSRNOG00000002832	0	0	0	0
ENSRNOG00000002833	6	12	12	9
ENSRNOG00000002834	3	0	0	0
ENSRNOG00000002835	106	42	27	69
ENSRNOG00000002839	21	9	7	24
ENSRNOG00000002840	0	0	3630	3448
ENSRNOG00000002841	196	185	146	177
ENSRNOG00000002843	0	0	0	0
ENSRNOG00000002844	0	0	0	0
ENSRNOG00000002845	0	0	0	0
ENSRNOG00000002848	0	0	0	0
ENSRNOG00000002851	98	118	98	134
ENSRNOG00000002852	72	59	76	81
ENSRNOG00000002855	241	188	174	168
ENSRNOG00000002858	0	0	0	0
ENSRNOG00000002860	193	176	202	145
ENSRNOG00000002862	4	2	5	2
ENSRNOG00000002863	0	0	0	0
ENSRNOG00000002864	165	138	119	125
ENSRNOG00000002866	1	6	3	6
ENSRNOG00000002873	0	0	0	0
ENSRNOG00000002874	55	38	47	45
ENSRNOG00000002875	211	148	184	152
ENSRNOG00000002876	0	0	0	0
ENSRNOG00000002878	0	1	0	0
ENSRNOG00000002879	9	21	22	21
ENSRNOG00000002881	105	110	0	0
ENSRNOG00000002882	29	17	25	20
ENSRNOG00000002883	131	118	133	129
ENSRNOG00000002884	230	197	214	315
ENSRNOG00000002886	143	111	103	98
ENSRNOG00000002889	0	0	0	0
ENSRNOG00000002890	0	0	0	0
ENSRNOG00000002894	41	36	48	51
ENSRNOG00000002895	172	154	299	262
ENSRNOG00000002898	49	27	38	34
ENSRNOG00000002899	3	0	1	3
ENSRNOG00000002903	402	295	325	363
ENSRNOG00000002904	0	0	0	0
ENSRNOG00000002905	0	0	0	0
ENSRNOG00000002906	0	0	4	0
ENSRNOG00000002907	2	5	0	0
ENSRNOG00000002908	501	455	525	474
ENSRNOG00000002911	0	0	0	0
ENSRNOG00000002912	12	11	15	11
ENSRNOG00000002914	188	171	192	167
ENSRNOG00000002915	153	123	176	156
ENSRNOG00000002916	0	0	0	0
ENSRNOG00000002917	0	0	0	0
ENSRNOG00000002918	0	0	0	0
ENSRNOG00000002919	0	1	2	0
ENSRNOG00000002921	0	0	0	0
ENSRNOG00000002922	9	1	3	3
ENSRNOG00000002923	0	0	0	0
ENSRNOG00000002926	548	497	172	154
ENSRNOG00000002928	118	134	99	143
ENSRNOG00000002930	0	0	0	0
ENSRNOG00000002932	34	46	48	44
ENSRNOG00000002934	5334	4876	3919	3868
ENSRNOG00000002935	519	435	438	464
ENSRNOG00000002936	0	0	2	1
ENSRNOG00000002937	0	0	0	0
ENSRNOG00000002940	145	133	136	124
ENSRNOG00000002941	79	86	113	110
ENSRNOG00000002943	12	16	6	18
ENSRNOG00000002944	2	0	0	0
ENSRNOG00000002947	0	1	0	0
ENSRNOG00000002948	47	37	44	63
ENSRNOG00000002949	893	762	1082	920
ENSRNOG00000002950	0	0	0	0
ENSRNOG00000002951	0	0	1	0
ENSRNOG00000002956	100	94	97	97
ENSRNOG00000002959	0	0	0	0
ENSRNOG00000002960	0	0	0	0
ENSRNOG00000002963	0	0	0	0
ENSRNOG00000002964	0	0	0	0
ENSRNOG00000002968	0	0	0	0
ENSRNOG00000002969	0	0	0	0
ENSRNOG00000002970	2	2	2	0
ENSRNOG00000002972	0	0	0	0
ENSRNOG00000002974	0	0	0	0
ENSRNOG00000002975	0	0	0	0
ENSRNOG00000002976	1	0	0	0
ENSRNOG00000002977	267	275	403	301
ENSRNOG00000002978	0	0	0	0
ENSRNOG00000002979	4	0	6	2
ENSRNOG00000002980	251	178	246	289
ENSRNOG00000002983	24	15	15	31
ENSRNOG00000002984	0	0	0	0
ENSRNOG00000002986	0	0	0	0
ENSRNOG00000002989	95	71	80	143
ENSRNOG00000002991	72	68	39	52
ENSRNOG00000002997	736	724	797	761
ENSRNOG00000002999	282	338	277	335
ENSRNOG00000003003	259	277	314	272
ENSRNOG00000003005	0	0	2	0
ENSRNOG00000003008	0	0	0	0
ENSRNOG00000003009	1	1	0	0
ENSRNOG00000003011	87	92	73	108
ENSRNOG00000003013	2452	2227	2237	2352
ENSRNOG00000003014	25	20	17	32
ENSRNOG00000003018	993	760	484	507
ENSRNOG00000003019	108	90	86	79
ENSRNOG00000003020	0	0	0	1
ENSRNOG00000003025	72	71	48	80
ENSRNOG00000003026	0	0	0	0
ENSRNOG00000003028	0	0	0	0
ENSRNOG00000003029	31	17	37	50
ENSRNOG00000003030	0	0	0	0
ENSRNOG00000003031	18	9	12	11
ENSRNOG00000003033	63	52	44	49
ENSRNOG00000003038	283	197	164	195
ENSRNOG00000003039	0	0	0	0
ENSRNOG00000003041	47	47	47	49
ENSRNOG00000003042	90	106	137	111
ENSRNOG00000003048	994	912	1011	1009
ENSRNOG00000003049	16	15	9	16
ENSRNOG00000003050	208	173	203	205
ENSRNOG00000003052	96	119	122	152
ENSRNOG00000003059	0	0	0	0
ENSRNOG00000003062	0	0	0	0
ENSRNOG00000003063	70	61	68	68
ENSRNOG00000003064	244	283	379	389
ENSRNOG00000003065	545	417	548	576
ENSRNOG00000003066	16	4	2	14
ENSRNOG00000003067	0	0	0	0
ENSRNOG00000003068	16	11	17	8
ENSRNOG00000003069	12	6	12	10
ENSRNOG00000003070	0	0	0	0
ENSRNOG00000003071	0	0	0	0
ENSRNOG00000003073	3	3	1	9
ENSRNOG00000003075	367	333	315	390
ENSRNOG00000003076	644	513	762	761
ENSRNOG00000003078	56	36	26	23
ENSRNOG00000003081	2	3	0	2
ENSRNOG00000003084	319	277	303	282
ENSRNOG00000003085	0	0	0	0
ENSRNOG00000003086	8	1	9	15
ENSRNOG00000003088	0	0	0	0
ENSRNOG00000003094	0	0	0	0
ENSRNOG00000003095	0	0	0	0
ENSRNOG00000003098	0	0	0	0
ENSRNOG00000003099	1151	1043	1264	1549
ENSRNOG00000003100	57	53	51	96
ENSRNOG00000003104	21	13	23	20
ENSRNOG00000003105	4	4	4	3
ENSRNOG00000003108	171	175	175	193
ENSRNOG00000003109	0	0	0	0
ENSRNOG00000003110	0	0	0	0
ENSRNOG00000003114	151	124	144	127
ENSRNOG00000003116	63	59	58	78
ENSRNOG00000003117	2537	2551	2833	2919
ENSRNOG00000003119	0	0	1	0
ENSRNOG00000003120	628	708	419	442
ENSRNOG00000003121	0	0	0	0
ENSRNOG00000003122	425	434	516	478
ENSRNOG00000003123	161	136	94	92
ENSRNOG00000003125	205	249	189	279
ENSRNOG00000003127	298	324	310	374
ENSRNOG00000003129	126	125	84	98
ENSRNOG00000003131	183	175	249	202
ENSRNOG00000003132	0	0	0	0
ENSRNOG00000003134	1	1	1	2
ENSRNOG00000003135	0	0	0	0
ENSRNOG00000003136	0	0	0	0
ENSRNOG00000003137	0	0	0	0
ENSRNOG00000003139	477	379	369	376
ENSRNOG00000003143	0	0	0	0
ENSRNOG00000003144	332	315	351	369
ENSRNOG00000003147	1879	1680	2832	2404
ENSRNOG00000003149	303	309	447	488
ENSRNOG00000003150	58	89	48	73
ENSRNOG00000003151	0	0	0	0
ENSRNOG00000003158	0	0	0	0
ENSRNOG00000003163	1009	1150	1059	1369
ENSRNOG00000003164	0	0	0	0
ENSRNOG00000003170	0	0	0	0
ENSRNOG00000003171	6	7	3	5
ENSRNOG00000003172	7201	8481	6569	8211
ENSRNOG00000003174	90	70	98	73
ENSRNOG00000003176	0	0	1	0
ENSRNOG00000003177	2146	2032	1781	1696
ENSRNOG00000003178	0	0	0	0
ENSRNOG00000003183	2819	2606	1791	1650
ENSRNOG00000003185	218	150	0	0
ENSRNOG00000003186	27	20	26	46
ENSRNOG00000003187	0	0	0	0
ENSRNOG00000003189	7	6	2	10
ENSRNOG00000003191	0	0	0	0
ENSRNOG00000003194	0	0	0	0
ENSRNOG00000003195	0	0	0	1
ENSRNOG00000003198	0	0	0	0
ENSRNOG00000003201	159	186	177	234
ENSRNOG00000003203	525	459	588	558
ENSRNOG00000003205	0	0	0	0
ENSRNOG00000003206	5217	4182	4762	4767
ENSRNOG00000003207	36	46	36	58
ENSRNOG00000003208	147	143	96	80
ENSRNOG00000003209	0	0	0	0
ENSRNOG00000003210	0	0	0	0
ENSRNOG00000003211	158	200	164	228
ENSRNOG00000003213	31	26	17	36
ENSRNOG00000003215	29	24	21	27
ENSRNOG00000003217	1588	1566	2431	2043
ENSRNOG00000003218	0	0	0	0
ENSRNOG00000003220	830	842	890	1138
ENSRNOG00000003221	124	155	208	165
ENSRNOG00000003223	2507	2788	2617	2883
ENSRNOG00000003224	82	106	96	127
ENSRNOG00000003226	344	257	381	395
ENSRNOG00000003227	0	0	0	0
ENSRNOG00000003228	409	431	508	475
ENSRNOG00000003229	294	265	351	372
ENSRNOG00000003232	1059	880	1378	1294
ENSRNOG00000003233	0	1	0	0
ENSRNOG00000003234	638	610	918	767
ENSRNOG00000003235	87	79	62	76
ENSRNOG00000003237	68	38	39	57
ENSRNOG00000003239	211	217	260	229
ENSRNOG00000003241	0	0	0	0
ENSRNOG00000003242	211	133	143	191
ENSRNOG00000003243	15	10	7	15
ENSRNOG00000003244	0	0	0	0
ENSRNOG00000003245	0	0	0	0
ENSRNOG00000003247	92	49	57	54
ENSRNOG00000003248	1711	1624	1887	1725
ENSRNOG00000003251	0	0	0	0
ENSRNOG00000003253	595	659	589	641
ENSRNOG00000003254	8	4	4	126
ENSRNOG00000003256	0	0	0	0
ENSRNOG00000003258	126	93	71	73
ENSRNOG00000003259	89	67	84	68
ENSRNOG00000003260	8	2	6	7
ENSRNOG00000003261	0	0	278	331
ENSRNOG00000003262	0	0	0	0
ENSRNOG00000003263	1	0	0	0
ENSRNOG00000003264	99	121	105	157
ENSRNOG00000003266	0	0	0	0
ENSRNOG00000003267	15	20	7	7
ENSRNOG00000003268	36	30	30	50
ENSRNOG00000003269	5	5	0	3
ENSRNOG00000003273	0	0	0	0
ENSRNOG00000003275	0	0	0	0
ENSRNOG00000003276	1156	958	951	880
ENSRNOG00000003278	47	42	41	58
ENSRNOG00000003280	1	0	0	0
ENSRNOG00000003281	47	32	27	40
ENSRNOG00000003283	98	97	111	110
ENSRNOG00000003284	2	10	5	7
ENSRNOG00000003285	0	0	0	0
ENSRNOG00000003287	6	8	4	9
ENSRNOG00000003288	0	0	0	0
ENSRNOG00000003289	902	766	809	843
ENSRNOG00000003291	0	0	0	0
ENSRNOG00000003294	0	0	0	0
ENSRNOG00000003296	59	33	0	0
ENSRNOG00000003298	0	0	0	0
ENSRNOG00000003300	33	33	34	44
ENSRNOG00000003302	345	291	374	388
ENSRNOG00000003304	0	0	0	0
ENSRNOG00000003305	2	2	1	0
ENSRNOG00000003307	189	182	214	231
ENSRNOG00000003310	56	58	44	49
ENSRNOG00000003313	0	0	0	0
ENSRNOG00000003326	415	441	580	554
ENSRNOG00000003328	43	39	35	44
ENSRNOG00000003329	233	206	210	192
ENSRNOG00000003330	297	238	266	278
ENSRNOG00000003332	7	6	7	7
ENSRNOG00000003334	143	128	150	134
ENSRNOG00000003336	0	0	0	0
ENSRNOG00000003338	24	17	29	25
ENSRNOG00000003342	0	0	0	0
ENSRNOG00000003343	420	354	504	533
ENSRNOG00000003345	0	0	0	0
ENSRNOG00000003346	18	14	3	15
ENSRNOG00000003347	0	0	0	0
ENSRNOG00000003348	0	0	0	0
ENSRNOG00000003349	0	0	0	0
ENSRNOG00000003350	6	8	7	6
ENSRNOG00000003354	0	0	0	0
ENSRNOG00000003357	9845	7705	3392	3412
ENSRNOG00000003359	303	264	250	268
ENSRNOG00000003365	0	0	0	0
ENSRNOG00000003367	14	3	4	14
ENSRNOG00000003370	0	3	4	0
ENSRNOG00000003374	0	0	0	0
ENSRNOG00000003377	0	0	0	0
ENSRNOG00000003384	0	0	0	0
ENSRNOG00000003385	176	173	226	220
ENSRNOG00000003386	0	0	0	0
ENSRNOG00000003388	511	435	194	228
ENSRNOG00000003392	464	374	412	424
ENSRNOG00000003397	84	81	90	98
ENSRNOG00000003398	0	0	0	0
ENSRNOG00000003399	612	468	553	563
ENSRNOG00000003400	193	180	312	281
ENSRNOG00000003401	2	3	0	0
ENSRNOG00000003402	685	566	615	655
ENSRNOG00000003403	1511	1284	1310	1386
ENSRNOG00000003407	9	10	7	11
ENSRNOG00000003409	78	84	81	108
ENSRNOG00000003424	94	125	149	132
ENSRNOG00000003428	22	22	36	25
ENSRNOG00000003430	0	0	0	0
ENSRNOG00000003434	28	20	18	31
ENSRNOG00000003435	0	0	0	0
ENSRNOG00000003439	0	0	0	0
ENSRNOG00000003442	0	0	0	0
ENSRNOG00000003443	0	0	1	0
ENSRNOG00000003452	0	0	0	0
ENSRNOG00000003453	54	35	42	36
ENSRNOG00000003455	0	0	0	0
ENSRNOG00000003456	0	0	0	0
ENSRNOG00000003457	0	0	0	0
ENSRNOG00000003461	407	378	452	515
ENSRNOG00000003463	74	63	85	67
ENSRNOG00000003464	298	253	325	290
ENSRNOG00000003468	0	0	0	0
ENSRNOG00000003469	2	6	5	7
ENSRNOG00000003470	0	0	0	0
ENSRNOG00000003472	17	4	17	23
ENSRNOG00000003476	0	0	0	0
ENSRNOG00000003479	196	165	191	240
ENSRNOG00000003480	0	0	0	0
ENSRNOG00000003486	0	0	0	0
ENSRNOG00000003491	220	222	251	281
ENSRNOG00000003494	4	1	0	0
ENSRNOG00000003495	265	207	156	216
ENSRNOG00000003496	85	68	71	107
ENSRNOG00000003497	175	175	113	161
ENSRNOG00000003500	0	0	0	0
ENSRNOG00000003501	0	0	0	0
ENSRNOG00000003504	18	23	29	38
ENSRNOG00000003506	772	745	1118	1022
ENSRNOG00000003508	1778	1634	1867	1781
ENSRNOG00000003510	96	61	138	140
ENSRNOG00000003512	0	0	0	0
ENSRNOG00000003515	4	10	9	11
ENSRNOG00000003517	15	21	18	21
ENSRNOG00000003518	0	0	0	0
ENSRNOG00000003520	17	12	15	19
ENSRNOG00000003521	0	0	0	0
ENSRNOG00000003522	37	63	53	61
ENSRNOG00000003524	0	0	4485	3894
ENSRNOG00000003526	53	63	70	64
ENSRNOG00000003531	0	0	0	0
ENSRNOG00000003532	7070	7125	7787	7849
ENSRNOG00000003533	18	8	18	21
ENSRNOG00000003536	68	58	92	101
ENSRNOG00000003537	4	2	1	1
ENSRNOG00000003538	174	168	148	145
ENSRNOG00000003541	77	54	52	51
ENSRNOG00000003542	1	4	5	6
ENSRNOG00000003543	0	0	0	0
ENSRNOG00000003544	0	0	0	0
ENSRNOG00000003545	376	423	304	385
ENSRNOG00000003546	541	691	821	1151
ENSRNOG00000003549	123	160	167	168
ENSRNOG00000003550	136	139	106	157
ENSRNOG00000003551	302	287	385	302
ENSRNOG00000003553	0	0	0	0
ENSRNOG00000003554	10	11	0	0
ENSRNOG00000003559	129	123	108	127
ENSRNOG00000003562	0	0	0	0
ENSRNOG00000003563	660	656	735	642
ENSRNOG00000003566	0	0	0	0
ENSRNOG00000003567	0	0	0	0
ENSRNOG00000003569	3	3	2	5
ENSRNOG00000003575	0	0	0	0
ENSRNOG00000003576	0	0	0	0
ENSRNOG00000003578	0	0	0	0
ENSRNOG00000003580	0	0	0	0
ENSRNOG00000003581	8	18	14	13
ENSRNOG00000003583	750	790	974	907
ENSRNOG00000003585	0	0	0	0
ENSRNOG00000003587	0	0	0	0
ENSRNOG00000003590	80	51	76	77
ENSRNOG00000003592	112	130	97	153
ENSRNOG00000003594	933	922	936	912
ENSRNOG00000003595	3	6	13	8
ENSRNOG00000003596	1	2	2	2
ENSRNOG00000003597	112	133	122	110
ENSRNOG00000003599	653	566	748	718
ENSRNOG00000003600	0	0	0	0
ENSRNOG00000003601	1	0	0	0
ENSRNOG00000003603	115	82	72	72
ENSRNOG00000003606	0	0	0	0
ENSRNOG00000003611	659	514	707	643
ENSRNOG00000003613	0	0	0	0
ENSRNOG00000003614	0	0	0	0
ENSRNOG00000003616	0	1	3	1
ENSRNOG00000003620	0	0	0	0
ENSRNOG00000003622	0	0	0	0
ENSRNOG00000003625	579	451	501	599
ENSRNOG00000003626	37	42	52	65
ENSRNOG00000003629	142	107	129	138
ENSRNOG00000003633	0	0	0	0
ENSRNOG00000003634	59	36	55	61
ENSRNOG00000003635	14	15	23	17
ENSRNOG00000003643	0	0	0	0
ENSRNOG00000003645	1127	1043	1140	1097
ENSRNOG00000003649	279	245	371	286
ENSRNOG00000003650	0	0	0	0
ENSRNOG00000003653	716	587	355	788
ENSRNOG00000003654	1	7	4	4
ENSRNOG00000003657	120	131	134	122
ENSRNOG00000003661	4482	5024	4138	5501
ENSRNOG00000003666	1	1	0	0
ENSRNOG00000003668	0	0	0	0
ENSRNOG00000003669	16	10	11	15
ENSRNOG00000003671	0	0	0	0
ENSRNOG00000003672	0	0	0	0
ENSRNOG00000003673	945	879	704	731
ENSRNOG00000003674	242	218	190	272
ENSRNOG00000003679	54	64	49	42
ENSRNOG00000003680	0	0	0	0
ENSRNOG00000003681	0	0	0	0
ENSRNOG00000003682	138	150	144	157
ENSRNOG00000003683	0	0	0	0
ENSRNOG00000003686	114	76	86	74
ENSRNOG00000003687	422	377	296	299
ENSRNOG00000003688	0	0	0	0
ENSRNOG00000003689	0	0	147	163
ENSRNOG00000003691	2117	1549	1098	2295
ENSRNOG00000003694	0	0	1	1
ENSRNOG00000003695	0	0	0	0
ENSRNOG00000003698	0	0	0	0
ENSRNOG00000003699	7	5	10	6
ENSRNOG00000003703	1366	1361	1194	1067
ENSRNOG00000003704	7	2	2	2
ENSRNOG00000003705	0	0	0	0
ENSRNOG00000003706	92	119	77	141
ENSRNOG00000003707	80	58	61	63
ENSRNOG00000003709	0	0	0	0
ENSRNOG00000003712	0	0	0	0
ENSRNOG00000003713	0	0	0	0
ENSRNOG00000003714	30	18	29	34
ENSRNOG00000003715	1296	1313	1927	1766
ENSRNOG00000003716	0	0	0	0
ENSRNOG00000003717	257	229	207	250
ENSRNOG00000003718	0	0	0	0
ENSRNOG00000003719	83	97	70	125
ENSRNOG00000003720	530	328	318	384
ENSRNOG00000003722	363	334	267	269
ENSRNOG00000003723	451	267	241	325
ENSRNOG00000003724	14	33	19	42
ENSRNOG00000003726	0	0	0	0
ENSRNOG00000003728	0	0	0	1
ENSRNOG00000003732	335	256	252	280
ENSRNOG00000003734	0	0	0	0
ENSRNOG00000003736	4721	3601	2357	2758
ENSRNOG00000003737	0	0	0	0
ENSRNOG00000003738	0	0	0	0
ENSRNOG00000003740	0	0	0	0
ENSRNOG00000003741	0	0	0	0
ENSRNOG00000003742	0	0	0	0
ENSRNOG00000003743	1591	1354	1437	1446
ENSRNOG00000003745	3	3	4	2
ENSRNOG00000003747	0	0	0	0
ENSRNOG00000003748	0	0	0	0
ENSRNOG00000003749	0	0	0	0
ENSRNOG00000003755	0	1	0	0
ENSRNOG00000003756	10	14	13	22
ENSRNOG00000003759	0	1	0	0
ENSRNOG00000003762	101	87	120	130
ENSRNOG00000003763	5	1	2	1
ENSRNOG00000003765	0	0	0	0
ENSRNOG00000003767	74	69	123	107
ENSRNOG00000003769	0	0	0	0
ENSRNOG00000003772	1	1	0	0
ENSRNOG00000003773	33	22	12	12
ENSRNOG00000003776	0	0	0	0
ENSRNOG00000003777	0	0	0	0
ENSRNOG00000003778	60	54	68	70
ENSRNOG00000003779	15	14	11	15
ENSRNOG00000003781	0	0	0	0
ENSRNOG00000003782	941	832	977	1063
ENSRNOG00000003783	0	0	0	0
ENSRNOG00000003784	0	0	0	0
ENSRNOG00000003785	0	0	0	0
ENSRNOG00000003786	240	287	276	381
ENSRNOG00000003787	38	34	0	0
ENSRNOG00000003790	0	0	0	0
ENSRNOG00000003792	54	38	36	55
ENSRNOG00000003794	65	42	42	47
ENSRNOG00000003795	70	80	75	56
ENSRNOG00000003797	271	326	290	380
ENSRNOG00000003800	0	0	0	0
ENSRNOG00000003802	11	13	17	26
ENSRNOG00000003803	70	55	54	79
ENSRNOG00000003805	859	731	785	869
ENSRNOG00000003807	0	0	0	0
ENSRNOG00000003809	56	51	88	133
ENSRNOG00000003812	0	0	0	0
ENSRNOG00000003813	0	0	0	0
ENSRNOG00000003815	49	52	50	56
ENSRNOG00000003816	299	278	309	324
ENSRNOG00000003821	178	155	146	150
ENSRNOG00000003822	445	426	490	434
ENSRNOG00000003825	222	157	176	237
ENSRNOG00000003827	134	79	88	93
ENSRNOG00000003829	101	96	105	155
ENSRNOG00000003831	22	33	27	21
ENSRNOG00000003832	18	7	6	5
ENSRNOG00000003833	11	14	13	18
ENSRNOG00000003834	260	266	375	296
ENSRNOG00000003835	0	0	0	0
ENSRNOG00000003836	0	0	0	0
ENSRNOG00000003840	85	58	51	80
ENSRNOG00000003841	0	0	0	0
ENSRNOG00000003844	552	434	557	543
ENSRNOG00000003845	0	0	0	0
ENSRNOG00000003846	643	808	1693	1119
ENSRNOG00000003847	21	4	8	8
ENSRNOG00000003848	60	65	66	58
ENSRNOG00000003849	24	28	13	34
ENSRNOG00000003853	1108	1107	982	1023
ENSRNOG00000003855	595	558	555	568
ENSRNOG00000003858	3290	2875	2902	2681
ENSRNOG00000003860	0	0	0	0
ENSRNOG00000003861	376	365	441	350
ENSRNOG00000003863	38	36	26	40
ENSRNOG00000003864	172	153	0	0
ENSRNOG00000003865	0	0	0	0
ENSRNOG00000003866	0	0	0	0
ENSRNOG00000003869	6033	6293	5518	5515
ENSRNOG00000003870	133	140	104	147
ENSRNOG00000003872	88	75	107	116
ENSRNOG00000003873	478	305	425	436
ENSRNOG00000003875	42	26	19	33
ENSRNOG00000003878	0	0	0	0
ENSRNOG00000003879	256	233	271	253
ENSRNOG00000003880	0	0	0	0
ENSRNOG00000003881	268	230	258	333
ENSRNOG00000003882	3	6	2	5
ENSRNOG00000003883	0	0	0	0
ENSRNOG00000003884	0	0	0	0
ENSRNOG00000003888	12	5	0	0
ENSRNOG00000003889	0	0	0	0
ENSRNOG00000003890	1204	941	971	994
ENSRNOG00000003893	9	7	14	7
ENSRNOG00000003895	0	0	0	0
ENSRNOG00000003897	23058	22661	17881	18629
ENSRNOG00000003899	51	61	29	31
ENSRNOG00000003901	507	411	428	681
ENSRNOG00000003902	0	0	0	0
ENSRNOG00000003905	1087	1049	1013	935
ENSRNOG00000003908	67	56	43	49
ENSRNOG00000003915	503	574	467	487
ENSRNOG00000003917	130	130	105	187
ENSRNOG00000003918	266	254	244	287
ENSRNOG00000003919	288	211	125	372
ENSRNOG00000003923	73	42	40	39
ENSRNOG00000003924	273	206	109	438
ENSRNOG00000003925	31	29	26	24
ENSRNOG00000003927	53	31	34	40
ENSRNOG00000003928	10	16	6	14
ENSRNOG00000003929	0	0	0	0
ENSRNOG00000003931	0	0	0	0
ENSRNOG00000003936	42	32	40	34
ENSRNOG00000003942	404	358	396	394
ENSRNOG00000003946	444	377	367	440
ENSRNOG00000003947	0	0	0	0
ENSRNOG00000003948	191	138	117	181
ENSRNOG00000003949	4	5	5	5
ENSRNOG00000003950	0	0	0	0
ENSRNOG00000003951	2281	2232	2153	2280
ENSRNOG00000003952	1	3	2	2
ENSRNOG00000003953	396	352	355	351
ENSRNOG00000003954	84	91	105	98
ENSRNOG00000003955	65	59	84	57
ENSRNOG00000003956	8	1	1	3
ENSRNOG00000003958	1666	1711	1702	1991
ENSRNOG00000003959	0	0	0	0
ENSRNOG00000003960	0	0	0	0
ENSRNOG00000003964	368	414	292	476
ENSRNOG00000003965	0	0	0	0
ENSRNOG00000003967	788	698	768	782
ENSRNOG00000003969	0	0	0	1
ENSRNOG00000003970	5	4	10	10
ENSRNOG00000003971	0	0	0	0
ENSRNOG00000003972	0	0	0	0
ENSRNOG00000003973	7	8	15	10
ENSRNOG00000003975	1308	1392	1297	1902
ENSRNOG00000003979	107	91	69	54
ENSRNOG00000003980	400	440	428	458
ENSRNOG00000003981	172	166	218	181
ENSRNOG00000003984	0	0	0	0
ENSRNOG00000003985	265	184	220	274
ENSRNOG00000003988	57	43	74	60
ENSRNOG00000003990	561	409	337	417
ENSRNOG00000003991	0	1	0	0
ENSRNOG00000003992	1	0	1	0
ENSRNOG00000003997	0	0	0	0
ENSRNOG00000003998	0	0	0	0
ENSRNOG00000003999	89	84	58	66
ENSRNOG00000004000	5	3	8	4
ENSRNOG00000004001	46	36	62	62
ENSRNOG00000004003	22	13	27	44
ENSRNOG00000004004	0	0	0	0
ENSRNOG00000004006	0	0	1129	1231
ENSRNOG00000004009	0	0	1	1
ENSRNOG00000004011	162	203	143	147
ENSRNOG00000004013	0	0	0	0
ENSRNOG00000004014	787	849	817	835
ENSRNOG00000004016	274	262	276	246
ENSRNOG00000004018	0	0	0	0
ENSRNOG00000004019	0	0	1695	1740
ENSRNOG00000004022	0	0	0	0
ENSRNOG00000004026	320	217	126	167
[truncated: 28,455 more rows]

## Sheet: 5 Isoform-Level All Genes
Ensembl Transcript ID	Gene-Ensembl Isoform ID	logFC	AveExpr	t	P.Value	adj.P.Val	B	log 10 Adj P
ENSRNOT00000084171	Cyp1b1-202	9.55332	2.45314	16.9311	2.29817e-10	1.25335e-06	12.3984	-5.90193
ENSRNOT00000117501	Slc6a6-204	9.27134	2.31199	16.4735	3.25419e-10	1.25335e-06	12.1688	-5.90193
ENSRNOT00000001054	Gja1-201	9.08304	2.21676	14.7184	1.34785e-09	1.48321e-06	11.2009	-5.8288
ENSRNOT00000054957	Arhgdia-201	7.71843	1.53327	12.1856	1.402e-08	8.30741e-06	9.43121	-5.08053
ENSRNOT00000025072	Ubfd1-201	7.57895	1.46514	13.1788	5.34259e-09	4.1154e-06	10.1628	-5.38559
ENSRNOT00000059780	Pank3-201	7.30244	1.32432	10.9326	5.23128e-08	1.54901e-05	8.37067	-4.80994
ENSRNOT00000044287	Nr3c1-201	7.11818	1.23571	12.3931	1.13988e-08	7.31708e-06	9.57226	-5.13566
ENSRNOT00000101164	Tas1r2-208	6.83966	1.09502	11.7029	2.29607e-08	9.8259e-06	9.01584	-5.00763
ENSRNOT00000002960	Klf3-201	6.57387	0.957847	9.25064	3.76647e-07	6.44736e-05	6.69461	-4.19062
ENSRNOT00000014595	Adnp-201	6.4906	0.922755	11.0693	4.50463e-08	1.48295e-05	8.46368	-4.82887
ENSRNOT00000072803	Bpnt2-202	6.07302	0.710249	10.0096	1.49657e-07	2.95592e-05	7.45815	-4.52931
ENSRNOT00000101420	Fmnl3-202	5.97493	0.665949	9.93207	1.64045e-07	3.1591e-05	7.37691	-4.50044
ENSRNOT00000100933	Pomgnt2-202	5.58025	0.467612	9.30811	3.50525e-07	6.27929e-05	6.71467	-4.20209
ENSRNOT00000027031	Tmem151b-201	5.36423	0.35818	8.89881	5.89155e-07	9.45471e-05	6.25746	-4.02435
ENSRNOT00000120005	Slc25a51-204	5.21114	0.288055	7.93943	2.13731e-06	0.000253288	5.12634	-3.59639
ENSRNOT00000003020	Stbd1-201	5.13523	0.240944	8.26176	1.37017e-06	0.000178889	5.51153	-3.74742
ENSRNOT00000088677	Rhbdd1-202	4.84158	0.0956487	7.76106	2.74805e-06	0.000315944	4.88278	-3.50039
ENSRNOT00000045063	Clstn1-201	4.23382	4.16309	11.6043	2.54477e-08	1.0317e-05	9.57206	-4.98645
ENSRNOT00000040348	Rai14-201	4.16016	3.40816	7.74329	2.81833e-06	0.000319258	5.02226	-3.49586
ENSRNOT00000090470	Exoc1-202	4.08969	3.83838	10.1968	1.20202e-07	2.5453e-05	8.07311	-4.59426
ENSRNOT00000067942	Septin6-201	4.0491	0.491889	6.11077	3.41062e-05	0.00252616	2.60591	-2.59754
ENSRNOT00000007654	Map3k7-201	3.86886	1.01864	5.01994	0.000220937	0.0109095	0.858989	-1.9622
ENSRNOT00000091532	Nfya-202	3.84605	0.391755	5.74808	6.23278e-05	0.0042115	2.04502	-2.37556
ENSRNOT00000115400	Myof-203	3.83706	3.50173	9.21898	3.9191e-07	6.56279e-05	6.92889	-4.18291
ENSRNOT00000093928	Abi1-203	3.74315	0.952394	5.10675	0.00018928	0.00965579	1.00604	-2.01521
ENSRNOT00000096072	Git2-202	3.74284	2.97743	8.10494	1.69845e-06	0.000211019	5.50222	-3.67568
ENSRNOT00000101846	Macf1-206	3.64151	1.45374	4.2281	0.000945959	0.0312735	-0.527587	-1.50482
ENSRNOT00000108948	Abi1-205	3.37769	1.5587	5.28633	0.000137894	0.00748028	1.30329	-2.12608
ENSRNOT00000102661	Tbc1d23-202	3.21917	4.28202	10.1629	1.25042e-07	2.5453e-05	8.06287	-4.59426
ENSRNOT00000090381	Cd63-202	3.19844	8.75528	15.5054	7.00019e-10	1.27876e-06	13.0928	-5.89321
ENSRNOT00000027682	Th-201	2.98182	1.67829	4.47676	0.000594374	0.0227784	-0.0988647	-1.64248
ENSRNOT00000075249	RragB-202	2.96243	2.85843	6.65939	1.41829e-05	0.00122754	3.44916	-2.91097
ENSRNOT00000094801	Dppa4-202	2.73818	0.99801	4.3128	0.000806872	0.027997	-0.358827	-1.55289
ENSRNOT00000104433	Cd320-204	2.5326	1.1359	3.84245	0.00196841	0.0508813	-1.20374	-1.29344
ENSRNOT00000041859	Plod2-201	2.49615	5.81499	11.736	2.21843e-08	9.8259e-06	9.69253	-5.00763
ENSRNOT00000004235	RragB-201	2.47239	3.76052	6.70359	1.32386e-05	0.00116326	3.41677	-2.93432
ENSRNOT00000108942	Git2-206	2.46532	2.1496	4.40295	0.000681797	0.0250089	-0.297752	-1.6019
ENSRNOT00000101150	Ogdh-204	2.45741	1.53182	3.65375	0.00282938	0.06252	-1.59209	-1.20398
ENSRNOT00000026351	Shpk-201	2.43739	1.42446	3.5947	0.003171	0.066921	-1.6859	-1.17444
ENSRNOT00000114063	Atg16l1-203	2.42025	3.27346	6.47509	1.89574e-05	0.0015702	3.11341	-2.80404
ENSRNOT00000111040	Csnk1g3-205	2.38817	4.03786	7.80707	2.5746e-06	0.000300487	5.02944	-3.52217
ENSRNOT00000026141	Tmem223-201	2.37651	1.22654	3.48969	0.00388515	0.0750536	-1.8562	-1.12463
ENSRNOT00000119145	Slain2-202	2.26436	3.18949	4.59635	0.000476513	0.0194211	-0.112902	-1.71173
ENSRNOT00000017691	Cd207-201	2.2371	1.18424	3.38359	0.0047723	0.0852924	-2.04717	-1.06909
ENSRNOT00000030036	Ptk2b-202	2.11825	2.08463	3.95773	0.00157904	0.0433466	-1.11995	-1.36304
ENSRNOT00000019304	Arhgap17-201	2.11773	4.12506	7.29047	5.43479e-06	0.000565732	4.24621	-3.24739
ENSRNOT00000116078	Eps15-203	2.10069	2.1601	4.02543	0.00138803	0.0408092	-1.00619	-1.38924
ENSRNOT00000093741	Fam172a-203	2.07507	1.71132	3.49765	0.00382574	0.0747725	-1.91861	-1.12626
ENSRNOT00000038088	Engase-201	2.02198	2.00359	3.77413	0.00224412	0.0548776	-1.45159	-1.2606
ENSRNOT00000040865	Mprip-202	1.97911	5.13368	8.68027	7.83041e-07	0.000113807	6.08472	-3.94383
ENSRNOT00000092068	Fmnl3-201	1.97829	2.43055	4.22419	0.000952946	0.0313698	-0.685781	-1.50349
ENSRNOT00000103026	Fam110a-206	1.96638	2.35795	4.30518	0.000818472	0.028146	-0.524362	-1.55058
ENSRNOT00000020225	Osgin1-201	1.92575	2.86307	4.29302	0.000837345	0.0284144	-0.632945	-1.54646
ENSRNOT00000047126	Abcb1b-202	1.92153	3.21681	5.15392	0.000174095	0.0089996	0.874429	-2.04578
ENSRNOT00000077396	Evi5l-203	1.89784	2.99825	4.51144	0.000557381	0.0217944	-0.253235	-1.66165
ENSRNOT00000008560	Akap8l-201	1.87525	3.56059	5.37239	0.00011866	0.00652882	1.1975	-2.18517
ENSRNOT00000088459	Cyfip1-202	1.83448	1.76664	3.36346	0.00496232	0.0876715	-2.18366	-1.05714
ENSRNOT00000047200	Svep1-201	1.83361	5.24307	7.19518	6.26092e-06	0.00063258	3.91682	-3.19888
ENSRNOT00000092100	Syne2-203	1.7748	2.93028	4.31314	0.000806356	0.027997	-0.615576	-1.55289
ENSRNOT00000116617	Thap7-204	1.7681	1.36912	3.01688	0.00972522	0.130739	-2.75833	-0.883595
ENSRNOT00000105534	Arap1-202	1.74495	2.60416	3.49651	0.00383424	0.0747725	-2.0948	-1.12626
ENSRNOT00000077321	Pxdn-201	1.734	3.0387	4.44861	0.000626263	0.0234686	-0.386328	-1.62951
ENSRNOT00000105938	Nf2-202	1.72662	5.70778	8.62295	8.44421e-07	0.000120455	5.92871	-3.91917
ENSRNOT00000026799	Dnpep-201	1.68956	1.76386	3.03648	0.00936239	0.127193	-2.79493	-0.895537
ENSRNOT00000107345	Dab2-204	1.68574	3.30723	4.75496	0.0003564	0.0155986	0.125648	-1.80692
ENSRNOT00000068093	Snrnp27-205	1.65218	1.52086	2.76454	0.0158421	0.165401	-3.24593	-0.781461
ENSRNOT00000116752	Fnbp1l-204	1.63693	3.48535	4.79279	0.000332699	0.0148138	0.155196	-1.82933
ENSRNOT00000099714	Mpzl1-203	1.63123	4.1867	5.49085	9.66535e-05	0.00581575	1.26754	-2.23539
ENSRNOT00000093823	Cd63-203	1.61965	5.11348	5.58342	8.24508e-05	0.00520826	1.26287	-2.28331
ENSRNOT00000004829	Arhgap44-201	1.60535	1.93544	3.19386	0.00689757	0.107312	-2.53783	-0.969351
ENSRNOT00000112805	Pik3ip1-202	1.58298	2.63324	3.79119	0.0021718	0.053706	-1.54977	-1.26998
ENSRNOT00000107932	Tom1l2-206	1.57773	1.63401	2.9265	0.0115868	0.142577	-2.9753	-0.845949
ENSRNOT00000110704	Cert1-202	1.57155	1.58997	2.8054	0.0146422	0.160439	-3.188	-0.79469
ENSRNOT00000107324	Acss2-203	1.56645	1.89811	2.58034	0.0225539	0.199039	-3.6538	-0.701061
ENSRNOT00000015521	Furin-201	1.54379	2.26583	2.45039	0.0288706	0.227859	-3.96681	-0.642335
ENSRNOT00000027737	Mrpl54-201	1.51929	2.23366	3.21577	0.00661023	0.10469	-2.55938	-0.980096
ENSRNOT00000100090	Bcap31-203	1.51121	2.10912	3.11624	0.00801979	0.116565	-2.7203	-0.933432
ENSRNOT00000017322	Epb41l2-201	1.50319	3.31766	4.3163	0.000801591	0.027997	-0.701362	-1.55289
ENSRNOT00000080065	Dact2-202	1.4908	2.59183	3.26605	0.00599533	0.0984692	-2.53989	-1.0067
ENSRNOT00000045314	Rbck1-201	1.44789	2.7393	3.43094	0.0043536	0.0802291	-2.25989	-1.09567
ENSRNOT00000106450	ENSRNOT00000106450	1.43068	2.38387	3.19331	0.00690504	0.107312	-2.63591	-0.969351
ENSRNOT00000116474	Ngly1-203	1.43049	1.4132	2.37035	0.0335725	0.245593	-3.92668	-0.609785
ENSRNOT00000111909	Dusp6-202	1.42684	3.33307	3.55719	0.00340942	0.0696624	-2.15431	-1.157
ENSRNOT00000029209	Tbc1d1-201	1.40993	3.06174	3.60552	0.00310543	0.0658984	-1.99929	-1.18113
ENSRNOT00000033533	Ppp2r3c-201	1.39189	1.95265	2.73503	0.016768	0.170177	-3.39342	-0.769099
ENSRNOT00000023289	Rsrp1-201	1.37729	1.90646	2.49805	0.0263778	0.219873	-3.8077	-0.657828
ENSRNOT00000012700	Fgf7-201	1.35087	2.5144	3.12099	0.00794612	0.116367	-2.80282	-0.934171
ENSRNOT00000120144	Ankrd1-206	1.34793	3.82372	3.95699	0.00158126	0.0433466	-1.50797	-1.36304
ENSRNOT00000098671	Puf60-204	1.3451	1.48983	1.79982	0.0946744	0.397208	-4.86778	-0.400982
ENSRNOT00000110268	Prpf39-202	1.33733	2.15133	2.84138	0.0136597	0.157204	-3.24351	-0.803536
ENSRNOT00000098665	Cxcl12-202	1.33337	5.71108	6.49636	1.83289e-05	0.00153465	2.72151	-2.81399
ENSRNOT00000067181	Jmjd7-201	1.33043	1.77663	2.40294	0.0315758	0.23776	-3.94829	-0.623861
ENSRNOT00000045827	Sptan1-201	1.31228	1.69985	2.3663	0.033829	0.246075	-3.99526	-0.608932
ENSRNOT00000024617	Tpm1-203	1.311	5.97285	6.09439	3.50335e-05	0.00257013	2.01358	-2.59005
ENSRNOT00000050701	Cxadr-201	1.30125	6.06027	6.85267	1.05136e-05	0.00096487	3.25359	-3.01553
ENSRNOT00000079618	Stag1-202	1.2844	2.30919	2.77586	0.0155002	0.164687	-3.40112	-0.783341
ENSRNOT00000119746	Tacc2-209	1.28267	4.12076	3.89381	0.00178406	0.0473883	-1.69865	-1.32433
ENSRNOT00000115386	Nisch-204	1.27366	5.7112	6.24368	2.74705e-05	0.00213743	2.30001	-2.67011
ENSRNOT00000077584	Dcaf11-202	1.26404	2.086	2.18466	0.0474389	0.290709	-4.39369	-0.536541
ENSRNOT00000039535	Alox12b-201	1.2497	1.67408	2.0161	0.0645169	0.332089	-4.57537	-0.478746
ENSRNOT00000006257	Aard-201	1.24892	2.15061	2.47503	0.0275551	0.222552	-3.90812	-0.652568
ENSRNOT00000100756	Add1-204	1.24677	3.05159	3.10114	0.00825835	0.117153	-2.96655	-0.931247
ENSRNOT00000091681	Arnt-203	1.23486	3.09565	3.34644	0.00512896	0.0888224	-2.5119	-1.05148
ENSRNOT00000083702	Akap12-203	1.23305	5.54985	5.9944	4.1303e-05	0.00291037	1.89875	-2.53605
ENSRNOT00000097402	Ankrd1-202	1.23048	9.38764	8.24779	1.39648e-06	0.000179284	5.11489	-3.74646
ENSRNOT00000096062	Bbc3-201	1.22955	2.52512	2.38967	0.0323749	0.24095	-4.14862	-0.618073
ENSRNOT00000017071	Lgals9-202	1.22304	2.52602	2.83484	0.0138334	0.158099	-3.34366	-0.801071
ENSRNOT00000016341	Golga2-201	1.20404	3.35667	3.54453	0.00349398	0.0706752	-2.19764	-1.15073
ENSRNOT00000039237	Vxn-201	1.19239	3.06746	3.23459	0.00637298	0.10206	-2.72031	-0.991142
ENSRNOT00000047139	Gstm1-201	1.18704	4.59502	4.67403	0.000413169	0.0175837	-0.315263	-1.75489
ENSRNOT00000098228	Rap1gap-202	1.18512	3.10967	3.15844	0.00738879	0.110947	-2.87555	-0.954884
ENSRNOT00000028125	Nme6-201	1.18432	2.56359	2.59348	0.0219953	0.197241	-3.79583	-0.705002
ENSRNOT00000010361	Fbxo32-201	1.18184	2.33058	2.45423	0.0286614	0.226905	-3.98804	-0.644155
ENSRNOT00000101734	Bbc3-202	1.1818	6.05917	5.76789	6.02805e-05	0.00410921	1.43594	-2.38624
ENSRNOT00000084320	Cd46-204	1.18163	1.70881	2.20537	0.0456594	0.28608	-4.27469	-0.543513
ENSRNOT00000086863	Btk-202	1.16616	1.72093	2.19995	0.0461191	0.287191	-4.28705	-0.541829
ENSRNOT00000110905	Fn1-204	1.15573	8.01968	7.58601	3.53009e-06	0.000388462	4.20934	-3.41065
ENSRNOT00000005943	Polr3h-201	1.15469	3.67396	3.69118	0.00263241	0.0604545	-1.99592	-1.21857
ENSRNOT00000009894	Nfkbia-201	1.15152	4.95491	4.57249	0.000497933	0.0200556	-0.572962	-1.69776
ENSRNOT00000115002	Pip4p1-202	1.15088	3.5635	3.47527	0.0039952	0.0763649	-2.38474	-1.11711
ENSRNOT00000068078	Sat1-201	1.14997	4.67422	4.31637	0.000801485	0.027997	-1.00755	-1.55289
ENSRNOT00000090596	Haus7-202	1.14898	7.18019	6.90873	9.64815e-06	0.000917528	3.21912	-3.03738
ENSRNOT00000106882	RGD1359108-202	1.14033	2.04731	2.37709	0.03315	0.243892	-4.0589	-0.612803
ENSRNOT00000110205	ENSRNOT00000110205	1.1401	2.6894	2.74917	0.016318	0.168948	-3.54281	-0.772246
ENSRNOT00000024455	Slc16a4-201	1.13844	1.68303	2.15058	0.0505079	0.296768	-4.36169	-0.527584
ENSRNOT00000106433	St3gal3-203	1.13185	1.82779	2.15258	0.0503228	0.296618	-4.39055	-0.527803
ENSRNOT00000096624	Tmem260-202	1.13116	2.84295	2.5993	0.0217521	0.196255	-3.85383	-0.70718
ENSRNOT00000049898	Bin1-203	1.12987	3.3222	3.12462	0.00789029	0.11599	-2.99563	-0.935578
ENSRNOT00000017018	Pmpcb-201	1.11706	2.21537	2.39085	0.0323029	0.240647	-4.07435	-0.618619
ENSRNOT00000102669	Entr1-204	1.10997	3.81532	3.81037	0.00209326	0.0528226	-1.80128	-1.27718
ENSRNOT00000079823	Rpl11-202	1.10349	2.30624	2.4763	0.0274888	0.222552	-3.94615	-0.652568
ENSRNOT00000026471	Fbxl15-201	1.10214	4.46807	3.48937	0.00388763	0.0750536	-2.56229	-1.12463
ENSRNOT00000112104	Kif23-205	1.10174	3.75055	3.69189	0.00262884	0.0604545	-2.01472	-1.21857
ENSRNOT00000003413	Ralb-201	1.10168	1.84619	1.83858	0.0884775	0.38465	-4.89688	-0.414935
ENSRNOT00000113320	Epdr1-202	1.10031	2.79453	2.76957	0.0156893	0.165287	-3.53215	-0.781762
ENSRNOT00000003072	Sec31a-201	1.09659	3.4983	3.29247	0.00569548	0.0951677	-2.72109	-1.02151
ENSRNOT00000086790	Cited2-201	1.09532	6.00637	5.38455	0.000116177	0.00643822	0.761467	-2.19123
ENSRNOT00000050249	St3gal5-201	1.09329	2.61666	2.62859	0.0205673	0.192036	-3.74725	-0.716618
ENSRNOT00000002376	Clcn2-201	1.07328	1.99972	2.03702	0.0621239	0.326203	-4.62167	-0.486512
ENSRNOT00000084232	Rack1-201	1.07051	1.92928	2.0708	0.0584329	0.319385	-4.55	-0.495686
ENSRNOT00000001036	RT1-S3-201	1.06995	3.37633	2.91567	0.0118322	0.144039	-3.40765	-0.841521
ENSRNOT00000061157	Sgk1-203	1.0696	3.11074	2.79523	0.0149321	0.162461	-3.56472	-0.789252
ENSRNOT00000000256	Ccl7-201	1.06493	1.78548	2.07411	0.0580825	0.319221	-4.51226	-0.495908
ENSRNOT00000102543	Ldha-203	1.06259	2.14461	2.13342	0.0521232	0.302111	-4.49806	-0.519834
ENSRNOT00000061883	Zcchc24-201	1.06053	2.17634	2.23157	0.0434985	0.27997	-4.34159	-0.552888
ENSRNOT00000039215	Dtx3l-201	1.05601	2.37143	2.39141	0.032269	0.240627	-4.11278	-0.618656
ENSRNOT00000080013	Eml4-202	1.05244	2.04024	1.91082	0.0778917	0.365854	-4.83402	-0.436693
ENSRNOT00000090186	Tdrd7-203	1.04339	4.22072	3.11841	0.00798602	0.116565	-3.22657	-0.933432
ENSRNOT00000025614	Klk4-201	1.04183	4.47964	4.14702	0.00110227	0.0340996	-1.29749	-1.46725
ENSRNOT00000002918	Cds1-201	1.04113	2.99869	2.82925	0.0139836	0.158639	-3.47358	-0.799591
ENSRNOT00000101353	Ptprg-204	1.01571	2.18249	2.09223	0.0561979	0.313611	-4.57684	-0.503608
ENSRNOT00000104139	Ppp4r1-202	1.01539	2.95314	2.40541	0.031429	0.237355	-4.23304	-0.624602
ENSRNOT00000110835	ENSRNOT00000110835	1.01329	2.16969	1.91786	0.0769239	0.364377	-4.85545	-0.438449
ENSRNOT00000097098	Tapt1-202	1.01176	2.5074	1.53764	0.147652	0.48569	-5.50343	-0.313641
ENSRNOT00000112613	Ecpas-204	1.01025	2.63538	2.39884	0.0318205	0.238669	-4.16601	-0.622203
ENSRNOT00000018325	Gsta1-201	1.00925	3.17149	2.6544	0.0195756	0.186392	-3.84284	-0.729573
ENSRNOT00000086946	Gabpa-201	1.00759	1.5106	1.39618	0.185597	0.53706	-5.44555	-0.269977
ENSRNOT00000006786	Angpt4-201	1.00708	5.26599	4.72929	0.000373474	0.0162535	-0.33423	-1.78905
ENSRNOT00000089611	Sesn1-202	1.00314	2.67317	2.42472	0.0303051	0.233908	-4.13014	-0.630955
ENSRNOT00000116672	Hsd11b1-203	1.00202	2.69993	2.52421	0.0250992	0.212461	-3.95924	-0.672721
ENSRNOT00000107482	Mff-208	0.997633	1.97665	2.04613	0.0611083	0.324471	-4.6036	-0.488824
ENSRNOT00000099625	ENSRNOT00000099625	0.997267	1.97493	2.04499	0.0612342	0.324471	-4.60512	-0.488824
ENSRNOT00000092343	Nkrf-201	0.995629	2.10841	2.03906	0.0618955	0.326203	-4.64624	-0.486512
ENSRNOT00000106096	Kpna3-203	0.995389	3.03393	2.63012	0.0205072	0.191708	-3.85167	-0.71736
ENSRNOT00000009150	Castor1-201	0.994958	3.10438	2.55272	0.0237736	0.205897	-4.01178	-0.686351
ENSRNOT00000001019	Trim26-201	0.991369	1.80556	1.88441	0.0816207	0.373819	-4.82025	-0.427339
ENSRNOT00000082208	Arhgap22-202	0.991333	7.53416	5.57424	8.3756e-05	0.00523698	0.934398	-2.28092
ENSRNOT00000083188	Clec2g-201	0.986784	6.16594	4.90654	0.000270804	0.0125663	-0.136088	-1.90079
ENSRNOT00000037043	LOC100362366-201	0.985024	1.75832	1.62612	0.127446	0.454289	-5.19381	-0.342667
ENSRNOT00000029990	Ifi44-201	0.984833	3.81262	3.24076	0.00629713	0.101267	-2.90252	-0.994533
ENSRNOT00000043535	Ankrd34a-201	0.9836	2.42106	1.80967	0.0930639	0.394536	-5.08661	-0.403914
ENSRNOT00000001667	Iqce-201	0.980815	2.8865	2.31412	0.0373034	0.255194	-4.37931	-0.59313
ENSRNOT00000028213	Etv4-201	0.979823	6.09443	5.0119	0.000224135	0.0109969	0.0684285	-1.95873
ENSRNOT00000085576	Emb-202	0.972115	5.13036	4.40688	0.00067682	0.0249452	-0.921112	-1.60301
ENSRNOT00000078996	Akr1b10-202	0.971814	10.653	5.41181	0.000110807	0.00636976	0.48506	-2.19588
ENSRNOT00000016209	Fhip2b-201	0.968731	2.16245	1.97488	0.0694809	0.344159	-4.76351	-0.463241
ENSRNOT00000022387	Pdlim5-201	0.968268	2.83511	2.21144	0.04515	0.285074	-4.54382	-0.545043
ENSRNOT00000007621	Ppp2ca-201	0.967946	5.538	2.6791	0.0186702	0.182508	-4.30868	-0.738718
ENSRNOT00000095486	Glyr1-202	0.967254	3.43155	2.97209	0.0106075	0.13566	-3.32067	-0.867548
ENSRNOT00000094291	LOC108351606-202	0.964286	3.65073	3.10508	0.00819542	0.117123	-3.12399	-0.931358
ENSRNOT00000002530	Ppm1f-201	0.961865	3.241	2.82521	0.0140931	0.158712	-3.54706	-0.799389
ENSRNOT00000106336	Steap3-204	0.960684	4.58841	3.52928	0.00359854	0.0721863	-2.51439	-1.14154
ENSRNOT00000048851	Ppp1cc-201	0.958756	5.32324	3.80164	0.00212864	0.0530644	-2.11818	-1.2752
ENSRNOT00000116956	Idnk-204	0.957902	1.86973	1.81378	0.0923991	0.393449	-4.94446	-0.405111
ENSRNOT00000038506	Scfd2-201	0.956806	4.75556	3.78868	0.00218227	0.053706	-2.04366	-1.26998
ENSRNOT00000102552	Dcun1d5-202	0.95633	3.611	3.13403	0.00774747	0.114327	-3.05954	-0.941851
ENSRNOT00000049170	Mbd3-201	0.947677	1.95088	1.93513	0.0745961	0.358194	-4.77643	-0.445882
ENSRNOT00000014704	Slc25a4-201	0.940534	3.93679	3.17124	0.00720742	0.109836	-3.06687	-0.959257
ENSRNOT00000025638	Dlk2-201	0.93978	2.76006	2.18806	0.0471424	0.289584	-4.56381	-0.538226
ENSRNOT00000010743	Jhy-201	0.937918	2.99326	2.31413	0.0373025	0.255194	-4.40725	-0.59313
ENSRNOT00000096721	Alg12-202	0.933977	3.1261	2.55411	0.0237105	0.205897	-4.01681	-0.686351
ENSRNOT00000057016	Ascc3-201	0.930488	3.62687	2.87408	0.0128235	0.15127	-3.55658	-0.820247
ENSRNOT00000005317	Dnajc27-201	0.929014	2.70831	1.82822	0.0900974	0.388807	-5.13415	-0.410266
ENSRNOT00000027421	Cnih2-201	0.925738	2.31097	1.70453	0.111589	0.429355	-5.21819	-0.367184
ENSRNOT00000107630	Slc25a25-205	0.92328	4.42315	3.39609	0.00465801	0.0841102	-2.73952	-1.07515
ENSRNOT00000035310	Sidt2-202	0.923011	4.9301	3.66739	0.00275595	0.0615335	-2.31152	-1.21089
ENSRNOT00000040060	Relb-201	0.911695	3.63227	2.573	0.0228719	0.200584	-4.11569	-0.697704
ENSRNOT00000097169	Sec31a-204	0.906041	5.23391	4.15258	0.00109074	0.0340161	-1.42642	-1.46832
ENSRNOT00000019361	Edn1-201	0.903165	6.48592	4.86925	0.000289656	0.0131248	-0.247256	-1.88191
ENSRNOT00000112295	Ift122-203	0.898492	4.61691	3.73075	0.00243933	0.0578158	-2.1312	-1.23795
ENSRNOT00000027474	Syt11-201	0.894317	3.84825	2.75301	0.0161978	0.16793	-3.83954	-0.774872
ENSRNOT00000118858	Vav2-204	0.893748	3.09312	2.46019	0.0283401	0.226079	-4.17834	-0.64574
ENSRNOT00000113775	Fosl2-202	0.892933	2.05859	1.78747	0.0967292	0.400071	-5.03119	-0.397863
ENSRNOT00000001220	Chchd2l2-201	0.890592	3.11512	2.51077	0.0257486	0.216058	-4.09415	-0.665429
ENSRNOT00000079572	Cstf2-202	0.888594	2.66537	2.11654	0.0537591	0.305614	-4.66226	-0.514827
ENSRNOT00000013515	Acot2-201	0.888394	6.60495	4.93812	0.000255841	0.0120167	-0.133681	-1.92021
ENSRNOT00000068683	Gbp2-201	0.886604	6.38786	4.50182	0.0005674	0.0220742	-0.927251	-1.65612
ENSRNOT00000006163	Lmx1a-201	0.885807	2.15316	1.57184	0.139537	0.475389	-5.36776	-0.322951
ENSRNOT00000084720	Rufy2-202	0.882707	3.30536	2.36875	0.0336738	0.245667	-4.39881	-0.609653
ENSRNOT00000028697	Esrra-201	0.880638	5.28392	2.9719	0.0106113	0.13566	-3.7167	-0.867548
ENSRNOT00000005368	Pitpna-201	0.879425	8.23672	4.05144	0.00132109	0.0391399	-1.96101	-1.40738
ENSRNOT00000042532	Abcg3l1-201	0.877122	3.05444	2.32121	0.036812	0.254248	-4.41501	-0.594743
ENSRNOT00000109425	Abcb1b-203	0.876362	3.06259	2.26366	0.0409824	0.268729	-4.51745	-0.570685
ENSRNOT00000089897	Phf14-203	0.875656	2.11546	1.83698	0.088726	0.385231	-4.97049	-0.414279
ENSRNOT00000012463	Map3k6-201	0.875307	3.19366	2.32037	0.0368699	0.25426	-4.45473	-0.594721
ENSRNOT00000114141	RGD1560398-201	0.874693	5.21295	3.88699	0.00180749	0.0478457	-1.93616	-1.32016
ENSRNOT00000036718	Adm-201	0.86831	5.09896	3.66867	0.00274916	0.0615335	-2.34024	-1.21089
ENSRNOT00000088588	Ccnd1-202	0.863906	7.26178	5.09231	0.000194196	0.00984142	0.0836516	-2.00694
ENSRNOT00000112853	Tgif1-203	0.861339	3.01031	2.33861	0.0356322	0.250866	-4.373	-0.600558
ENSRNOT00000114351	Plac1-206	0.860209	4.15882	3.1917	0.00692662	0.107356	-3.07937	-0.969175
ENSRNOT00000032163	Sphk1-201	0.859131	6.72269	5.03899	0.000213545	0.0106125	0.0389624	-1.97418
ENSRNOT00000103131	Erap1-203	0.858239	1.96964	1.51567	0.153075	0.491504	-5.39951	-0.308473
ENSRNOT00000016768	Plk2-201	0.854968	6.15774	4.53561	0.000533015	0.021164	-0.834008	-1.6744
ENSRNOT00000017965	Ldhb-201	0.853848	4.94524	3.53285	0.00357379	0.0718771	-2.57709	-1.14341
ENSRNOT00000008705	Yipf6-201	0.853836	1.94813	1.66743	0.118863	0.43808	-5.18303	-0.358447
ENSRNOT00000037147	Plekhm1-201	0.848351	2.90972	2.16256	0.0494083	0.295949	-4.64937	-0.528783
ENSRNOT00000117221	Ankrd1-205	0.847638	7.85497	5.56595	8.49534e-05	0.00523698	0.894183	-2.28092
ENSRNOT00000105575	Hdac5-203	0.844885	2.5765	1.99682	0.066797	0.336661	-4.83647	-0.472807
ENSRNOT00000106270	Lrrn2-204	0.844638	5.91539	4.20124	0.000995041	0.032205	-1.43938	-1.49208
ENSRNOT00000088578	Entr1-202	0.843642	2.09424	1.80072	0.0945274	0.397208	-5.02144	-0.400982
ENSRNOT00000094157	Chrng-206	0.842917	3.06905	2.29172	0.0388964	0.261632	-4.47094	-0.582309
ENSRNOT00000079251	Cdkn2a-201	0.841134	3.38472	2.44719	0.0290456	0.228304	-4.28222	-0.641486
ENSRNOT00000032937	Ms4a6c-201	0.840431	4.32239	3.25199	0.00616128	0.0999165	-2.99953	-1.00036
ENSRNOT00000106020	Smim3-202	0.840199	2.48045	1.95895	0.0714913	0.349649	-4.87291	-0.456367
ENSRNOT00000108412	G6pc3-202	0.840077	3.24332	2.2078	0.0454548	0.285594	-4.66419	-0.544251
ENSRNOT00000091139	Piezo1-201	0.837422	2.09462	1.69583	0.113258	0.430915	-5.17757	-0.365608
ENSRNOT00000042006	Stag3-201	0.835439	1.89305	1.67567	0.117212	0.435038	-5.15797	-0.361473
ENSRNOT00000119553	LOC100294508-203	0.835002	2.48045	1.9885	0.0678026	0.339586	-4.82544	-0.46905
ENSRNOT00000081204	Tfdp2-202	0.8316	2.19291	1.69711	0.11301	0.430915	-5.20135	-0.365608
ENSRNOT00000117404	G4-202	0.830859	1.70259	1.24646	0.234169	0.585652	-5.67484	-0.232361
ENSRNOT00000102622	Igsf8-203	0.830159	3.17392	2.41032	0.0311396	0.236858	-4.29199	-0.625512
ENSRNOT00000082375	Lmbr1l-201	0.828906	3.55257	2.34277	0.0353554	0.250349	-4.51232	-0.601454
ENSRNOT00000078793	St3gal5-202	0.822547	5.5077	3.16147	0.00734542	0.110844	-3.39175	-0.955287
ENSRNOT00000116136	Egln2-202	0.818432	4.52749	3.3511	0.00508287	0.0888224	-2.85104	-1.05148
ENSRNOT00000016352	Ddi2-201	0.818275	4.64653	2.93236	0.011456	0.141526	-3.67733	-0.849163
ENSRNOT00000011340	Slc22a5-201	0.817662	4.34885	3.06374	0.00888013	0.122807	-3.36692	-0.910776
ENSRNOT00000005910	Btg1-201	0.817105	6.47036	3.51657	0.00368816	0.072784	-2.84247	-1.13796
ENSRNOT00000019947	Chrnb1-201	0.816734	4.72788	3.15592	0.00742498	0.111274	-3.26589	-0.953608
ENSRNOT00000117149	Lrrc28-202	0.816611	2.07767	1.68079	0.116196	0.435038	-5.19615	-0.361473
ENSRNOT00000049468	Trp53rka-201	0.81627	4.28019	3.11621	0.00802017	0.116565	-3.25168	-0.933432
ENSRNOT00000040016	Pcdhb21-201	0.816003	2.93185	2.19476	0.0465633	0.288558	-4.60232	-0.539767
ENSRNOT00000086206	Tmem11-202	0.815794	3.59012	2.41491	0.0308716	0.236621	-4.39516	-0.625947
ENSRNOT00000014118	Flot2-202	0.815232	3.87875	2.595	0.0219316	0.197129	-4.14129	-0.70525
ENSRNOT00000001205	Medag-201	0.812789	5.34074	3.7362	0.00241387	0.0573889	-2.25076	-1.24117
ENSRNOT00000100626	Col16a1-202	0.812462	3.24531	2.27637	0.040025	0.266003	-4.54642	-0.575113
ENSRNOT00000116742	ENSRNOT00000116742	0.81204	1.72926	1.32103	0.208836	0.56017	-5.59427	-0.25168
ENSRNOT00000021534	Tgif1-201	0.807569	6.26294	4.34038	0.000766276	0.027201	-1.22083	-1.56541
ENSRNOT00000106542	Cbfa2t2-203	0.807388	3.40148	2.50689	0.025939	0.217419	-4.18125	-0.662703
ENSRNOT00000014044	Xbp1-201	0.806183	2.59632	1.52753	0.150126	0.489293	-5.54875	-0.310431
ENSRNOT00000098361	Sumf1-202	0.802986	4.26012	2.94952	0.0110816	0.139479	-3.56539	-0.85549
ENSRNOT00000064349	Gns-202	0.802559	4.5439	3.10197	0.00824512	0.117153	-3.33388	-0.931247
ENSRNOT00000093859	Mxd4-202	0.802466	4.11817	3.00503	0.00995129	0.132216	-3.42928	-0.878717
ENSRNOT00000021713	Slc22a15-201	0.799194	3.92982	2.61372	0.0211606	0.19514	-4.11904	-0.709653
ENSRNOT00000029580	Rps6kb2-201	0.79811	3.61915	2.19255	0.0467534	0.289038	-4.79289	-0.539045
ENSRNOT00000117044	Bcat1-204	0.797763	2.46241	1.89219	0.0805055	0.372677	-4.97481	-0.428668
ENSRNOT00000057242	Rita1-201	0.795276	3.27225	1.98269	0.0685144	0.341629	-5.05026	-0.466445
ENSRNOT00000024840	Nt5dc2-201	0.794247	7.02505	3.96707	0.00155115	0.0428262	-2.02931	-1.36829
ENSRNOT00000117443	Nme7-202	0.791532	1.85216	1.55144	0.144332	0.481294	-5.32384	-0.317589
ENSRNOT00000022095	Clu-201	0.790718	10.9135	5.73202	6.40417e-05	0.00428968	1.0457	-2.36758
ENSRNOT00000015886	Cct5-201	0.788433	3.02614	1.9159	0.0771921	0.364455	-5.08763	-0.438356
ENSRNOT00000115745	Dnm2-206	0.786483	3.44996	2.28996	0.0390239	0.262076	-4.57999	-0.581573
ENSRNOT00000025887	Psme1-201	0.785373	4.5342	3.00773	0.00989944	0.131993	-3.51292	-0.87945
ENSRNOT00000008877	Cops5-201	0.783743	2.06648	1.61339	0.130198	0.458161	-5.29046	-0.338982
ENSRNOT00000065281	Klc1-202	0.782954	2.61908	1.75673	0.102018	0.412161	-5.22496	-0.384933
ENSRNOT00000044788	Ppp1r15a-201	0.782832	9.03666	5.40377	0.000112364	0.00641138	0.537282	-2.19305
ENSRNOT00000005408	Osgepl1-201	0.782387	2.22028	1.72188	0.108322	0.426659	-5.17226	-0.369919
ENSRNOT00000067087	Vps50-202	0.782261	4.71013	2.88851	0.0124707	0.148472	-3.77353	-0.828355
ENSRNOT00000119046	Lsp1-206	0.781741	3.14228	2.1603	0.0496145	0.295949	-4.71993	-0.528783
ENSRNOT00000118521	Atg7-207	0.779696	2.86967	2.06909	0.0586149	0.319385	-4.7983	-0.495686
ENSRNOT00000060767	Akap12-202	0.776742	3.83951	2.70606	0.0177282	0.17674	-3.92826	-0.752666
ENSRNOT00000065865	Arhgef1-201	0.776583	2.65003	1.93044	0.0752222	0.360346	-4.96434	-0.44328
ENSRNOT00000016129	Sgtb-201	0.776522	1.86959	1.56704	0.140653	0.476452	-5.30704	-0.321981
ENSRNOT00000081787	Set-203	0.774368	4.28377	2.74721	0.0163794	0.169356	-3.95252	-0.771198
ENSRNOT00000017712	Nudt2-201	0.773648	1.92235	1.54315	0.14632	0.484771	-5.35266	-0.314464
ENSRNOT00000094457	LOC100359583-202	0.770967	2.67805	1.80894	0.0931827	0.394822	-5.16133	-0.403599
ENSRNOT00000105689	Yy2-204	0.769298	2.50766	1.83231	0.089455	0.387246	-5.08048	-0.412013
ENSRNOT00000071020	Rbm14-201	0.769056	4.70437	3.05328	0.0090622	0.124297	-3.45972	-0.905538
ENSRNOT00000024214	Ncoa5-201	0.768468	4.26864	2.8068	0.0146028	0.160439	-3.83767	-0.79469
ENSRNOT00000027789	Nfatc4-201	0.767116	2.3374	1.67999	0.116354	0.435038	-5.2643	-0.361473
ENSRNOT00000119560	Irgc-205	0.765114	2.79872	1.83017	0.0897905	0.3877	-5.1612	-0.411504
ENSRNOT00000058199	Fbxo15-201	0.764615	2.37295	1.54366	0.146196	0.484771	-5.46771	-0.314464
ENSRNOT00000092416	Eif2b1-202	0.764165	2.03614	1.59604	0.13403	0.464843	-5.30763	-0.332694
ENSRNOT00000083502	Fhl1-203	0.761197	6.06303	3.69686	0.00260377	0.0604122	-2.43843	-1.21888
ENSRNOT00000049038	Gimap6-201	0.760304	2.09892	1.45036	0.170201	0.515149	-5.52214	-0.288067
ENSRNOT00000028881	ENSRNOT00000028881	0.76028	3.11004	1.87119	0.083548	0.376885	-5.18392	-0.423791
ENSRNOT00000039991	C1h11orf98-201	0.758489	1.66102	1.22968	0.240192	0.594108	-5.68655	-0.226134
ENSRNOT00000085315	Errfi1-201	0.755664	5.56576	3.68628	0.00265741	0.0604545	-2.38489	-1.21857
ENSRNOT00000009313	Lif-201	0.755158	4.41916	2.96799	0.0106921	0.136337	-3.56559	-0.865386
ENSRNOT00000116572	Lsr-204	0.753465	5.3924	3.52717	0.00361326	0.0722934	-2.66631	-1.1409
ENSRNOT00000013764	Nol12-201	0.752886	3.10411	1.73226	0.10641	0.423041	-5.39686	-0.373617
ENSRNOT00000017405	Carnmt1-201	0.752679	4.66826	2.90896	0.0119869	0.144785	-3.72756	-0.839276
ENSRNOT00000017773	Lrit1-201	0.752262	3.43219	1.98263	0.068521	0.341629	-5.0959	-0.466445
ENSRNOT00000015520	Zfp40-201	0.750469	2.14923	1.4148	0.180182	0.529344	-5.58159	-0.276262
ENSRNOT00000001675	Pcbp3-201	0.750408	4.11328	2.36322	0.0340251	0.246837	-4.61443	-0.607589
ENSRNOT00000025213	Mrpl20-201	0.749731	2.21199	1.59881	0.133411	0.463899	-5.34886	-0.333576
ENSRNOT00000100252	Rpl8-ps7-201	0.749156	2.02491	1.34283	0.201865	0.551798	-5.64136	-0.25822
ENSRNOT00000103948	Prkcsh-203	0.749153	2.56561	1.81062	0.0929099	0.394536	-5.12978	-0.403914
ENSRNOT00000022550	Gnai2-201	0.749058	6.18837	2.69411	0.0181398	0.179372	-4.3833	-0.746245
ENSRNOT00000014213	Acot7-202	0.746507	4.37484	2.79575	0.0149173	0.162461	-3.8819	-0.789252
ENSRNOT00000005070	Pttg1-201	0.743322	2.67974	1.79241	0.0959032	0.398889	-5.18871	-0.399148
ENSRNOT00000026580	Lamp1-201	0.743024	5.98122	3.69867	0.00259474	0.0603846	-2.42371	-1.21907
ENSRNOT00000096795	Tfdp1-203	0.741765	2.2703	1.60305	0.13247	0.462355	-5.35756	-0.335025
ENSRNOT00000037844	Dusp6-201	0.741332	2.33072	1.51947	0.152127	0.490749	-5.4895	-0.30914
ENSRNOT00000022968	Tnfrsf8-201	0.740943	3.33527	2.03527	0.0623218	0.326575	-4.98236	-0.486017
ENSRNOT00000098070	Neil1-204	0.740635	3.21809	1.87639	0.0827851	0.37579	-5.2066	-0.425055
ENSRNOT00000108830	ENSRNOT00000108830	0.740053	10.4899	5.48921	9.6927e-05	0.00581575	0.630564	-2.23539
ENSRNOT00000117994	Tdrd3-203	0.739818	4.58198	3.01715	0.00972013	0.130739	-3.50535	-0.883595
ENSRNOT00000038376	Rffl-202	0.739372	2.09801	1.55344	0.143855	0.480977	-5.38282	-0.317876
ENSRNOT00000023463	Wdr12-201	0.739227	3.81816	2.4473	0.0290401	0.228304	-4.39712	-0.641486
ENSRNOT00000065105	C5h1orf122-201	0.738801	3.27892	2.04695	0.061018	0.324471	-4.94834	-0.488824
ENSRNOT00000061199	Cldn12-201	0.737512	5.28483	3.09677	0.00832872	0.117441	-3.48075	-0.930178
ENSRNOT00000106123	Adnp2-203	0.736968	1.94249	1.50605	0.155504	0.495387	-5.40878	-0.305056
ENSRNOT00000009993	Casp1-201	0.73345	4.48593	2.93448	0.0114091	0.141526	-3.64361	-0.849163
ENSRNOT00000056174	Usp18-201	0.733173	6.49823	4.16258	0.00107034	0.0337902	-1.59331	-1.47121
ENSRNOT00000090048	Mier2-202	0.732923	2.73428	1.8713	0.0835312	0.376885	-5.08141	-0.423791
ENSRNOT00000056918	Cd68-201	0.732423	3.01547	1.9065	0.0784901	0.367321	-5.10367	-0.434955
ENSRNOT00000080686	Tprg1l-202	0.731085	2.3288	1.52122	0.15169	0.490746	-5.48653	-0.309143
ENSRNOT00000108193	Ccnd1-203	0.730512	8.02287	4.80218	0.000327073	0.0146479	-0.515159	-1.83422
ENSRNOT00000106745	Eral1-203	0.72994	2.48281	1.61052	0.130825	0.459526	-5.40307	-0.33769
ENSRNOT00000077248	Rps6ka1-202	0.726842	3.16661	1.47006	0.164872	0.507457	-5.7873	-0.294601
ENSRNOT00000035748	Vrk3-201	0.726025	6.68305	3.93986	0.00163379	0.0446279	-2.04619	-1.35039
ENSRNOT00000009222	Eif2ak4-201	0.725941	1.96794	1.40733	0.182339	0.532188	-5.54529	-0.273935
ENSRNOT00000097068	Hnrnpa3-202	0.724881	2.68697	1.5557	0.14332	0.480977	-5.53525	-0.317876
ENSRNOT00000003888	Nagpa-201	0.717496	6.38695	3.85395	0.00192551	0.0501088	-2.17728	-1.30009
ENSRNOT00000098635	Csde1-202	0.716856	2.07487	1.37084	0.193183	0.544854	-5.61931	-0.26372
ENSRNOT00000017949	Wsb1-201	0.716327	5.99644	3.64433	0.00288129	0.06252	-2.5319	-1.20398
ENSRNOT00000005399	Glipr1-201	0.712037	5.71447	3.3162	0.00543905	0.0920619	-3.1275	-1.03592
ENSRNOT00000006787	Tfpi-201	0.709781	5.77683	3.27206	0.00592573	0.097534	-3.22257	-1.01084
ENSRNOT00000105521	Ankrd13a-202	0.708376	3.98945	2.0038	0.0659628	0.335022	-5.20175	-0.474927
ENSRNOT00000090987	Mob1a-201	0.706526	1.96794	1.33771	0.203485	0.552455	-5.63305	-0.257703
ENSRNOT00000092333	Kctd20-202	0.703042	2.3468	1.61559	0.129718	0.457936	-5.3608	-0.339196
ENSRNOT00000100251	Mgst2-202	0.702213	3.34414	1.66749	0.11885	0.43808	-5.56178	-0.358447
ENSRNOT00000040541	Tymp-201	0.702189	2.65852	1.66522	0.119307	0.438884	-5.3735	-0.35765
ENSRNOT00000097026	Zfp933-202	0.700961	4.32966	2.74641	0.0164048	0.169392	-3.96569	-0.771108
ENSRNOT00000007498	Gna11-201	0.7001	3.95623	2.16005	0.0496367	0.295949	-4.9329	-0.528783
ENSRNOT00000025779	Dis3l2-201	0.695979	3.54531	2.23723	0.0430442	0.277929	-4.70013	-0.556065
ENSRNOT00000032558	Tmem39b-201	0.693773	4.1302	2.41239	0.0310184	0.236858	-4.5333	-0.625512
ENSRNOT00000078909	Plcg1-201	0.689874	3.55984	2.15694	0.0499221	0.295977	-4.84174	-0.528742
ENSRNOT00000080158	Atat1-204	0.689415	2.07223	1.44143	0.172662	0.519132	-5.52783	-0.284723
ENSRNOT00000046754	Acox1-202	0.68743	5.86874	3.44927	0.00420164	0.0783661	-2.89308	-1.10587
ENSRNOT00000026871	Gadd45b-201	0.687299	4.51347	2.55421	0.0237059	0.205897	-4.35949	-0.686351
ENSRNOT00000117680	Arhgap12-204	0.687133	2.34174	1.51886	0.152279	0.490749	-5.49433	-0.30914
ENSRNOT00000003690	Sec14l1-201	0.687047	2.78784	1.72577	0.107603	0.425431	-5.31944	-0.371171
ENSRNOT00000030054	Sys1-201	0.68642	3.82664	2.39473	0.032068	0.23936	-4.49442	-0.620948
ENSRNOT00000101754	Brd8-204	0.685205	1.86452	1.31477	0.210874	0.562477	-5.6367	-0.249895
ENSRNOT00000111718	Klhl13-206	0.685178	4.0121	2.49967	0.0262971	0.219466	-4.34963	-0.658633
ENSRNOT00000108208	AABR07040864.1-203	0.683952	4.68832	2.75961	0.0159933	0.166482	-4.01424	-0.778633
ENSRNOT00000092945	Picalm-203	0.68394	5.08288	3.10607	0.00817975	0.117119	-3.42931	-0.931373
ENSRNOT00000023431	Tmco4-201	0.683818	2.56501	1.59493	0.134278	0.465083	-5.44906	-0.33247
ENSRNOT00000050142	Cd47-201	0.683763	4.36301	2.59125	0.0220891	0.19751	-4.26045	-0.70441
ENSRNOT00000025165	Ahcyl2-201	0.683086	3.53333	2.14499	0.0510289	0.298346	-4.8553	-0.52528
ENSRNOT00000113203	Otud5-203	0.681748	1.86452	1.30259	0.214887	0.56668	-5.6515	-0.246662
ENSRNOT00000105654	AABR07040864.1-202	0.679164	2.91743	1.84118	0.0880752	0.384562	-5.18018	-0.415034
ENSRNOT00000119460	Dnase1l1-203	0.67912	2.1795	1.47909	0.162479	0.504762	-5.50593	-0.296913
ENSRNOT00000077082	Abhd16a-201	0.678631	3.40635	2.10535	0.0548694	0.309463	-4.88831	-0.509391
ENSRNOT00000024547	Syt5-201	0.67713	3.02824	1.70941	0.110661	0.428572	-5.41093	-0.367976
ENSRNOT00000004762	Fmo2-201	0.676727	5.05553	3.01116	0.00983367	0.131508	-3.60619	-0.881047
ENSRNOT00000106395	Xrn2-203	0.6744	2.60246	1.5699	0.139988	0.475874	-5.49415	-0.322508
ENSRNOT00000016167	Npc1-201	0.674059	3.00036	1.84059	0.0881661	0.384562	-5.20409	-0.415034
ENSRNOT00000095412	Eola2-201	0.672482	2.83993	1.60718	0.131558	0.461436	-5.50834	-0.335889
ENSRNOT00000023017	B2m-201	0.670631	6.08379	3.26236	0.0060384	0.0986288	-3.28695	-1.006
ENSRNOT00000103997	LOC302022-201	0.669524	3.53655	1.96223	0.0710725	0.348908	-5.15868	-0.457289
ENSRNOT00000027609	Pgap6-201	0.666955	2.46991	1.51643	0.152884	0.491453	-5.53223	-0.308518
ENSRNOT00000096092	Dnpep-202	0.666182	7.64099	4.16333	0.00106881	0.0337902	-1.70503	-1.47121
ENSRNOT00000021851	Slc22a17-201	0.665286	6.91584	3.65932	0.00279917	0.062318	-2.61834	-1.20539
ENSRNOT00000027937	Psmd8-201	0.66514	4.73511	2.8183	0.0142822	0.15993	-3.91367	-0.79607
ENSRNOT00000096619	Vezf1-202	0.665024	2.80559	1.69196	0.114007	0.43209	-5.37564	-0.364426
ENSRNOT00000114849	Nrbp1-205	0.664412	3.50067	1.9164	0.0771236	0.364455	-5.22295	-0.438356
ENSRNOT00000002445	Etv5-201	0.66409	3.33206	1.88496	0.0815414	0.373819	-5.22784	-0.427339
ENSRNOT00000106322	Glrx2-202	0.663709	2.12389	1.37862	0.190828	0.543592	-5.62239	-0.264727
ENSRNOT00000024827	Pgls-201	0.663591	4.33048	2.34193	0.0354112	0.250349	-4.70344	-0.601454
ENSRNOT00000003004	Hsd17b11-201	0.663494	7.75179	4.33677	0.000771457	0.0272593	-1.37972	-1.56449
ENSRNOT00000019768	Btbd6-201	0.662207	4.27524	2.45889	0.0284103	0.226079	-4.48254	-0.64574
ENSRNOT00000082958	Agpat4-202	0.661984	2.40189	1.5114	0.154148	0.493722	-5.52089	-0.306517
ENSRNOT00000019511	Arhgef3-201	0.660484	6.56226	3.55825	0.00340244	0.0696624	-2.7752	-1.157
ENSRNOT00000030035	Zfp879-201	0.660431	2.04646	1.33695	0.203726	0.552455	-5.65521	-0.257703
ENSRNOT00000101060	Rrbp1-204	0.660351	3.12593	1.85788	0.0855287	0.380386	-5.21304	-0.419776
ENSRNOT00000005677	Soat1-201	0.659736	7.03312	4.01057	0.00142783	0.0414544	-1.94731	-1.38243
ENSRNOT00000019192	Hmox1-201	0.659115	8.10502	4.30937	0.00081206	0.0280507	-1.45682	-1.55206
ENSRNOT00000011096	Ddx47-201	0.657904	2.76074	1.64527	0.123402	0.447534	-5.4311	-0.349174
ENSRNOT00000015009	Polr2f-201	0.65742	3.49642	2.10022	0.0553851	0.311142	-4.92151	-0.507041
ENSRNOT00000036748	Wdr41-201	0.657099	4.57719	2.58878	0.0221937	0.198098	-4.30953	-0.70312
ENSRNOT00000007991	Hs1bp3-201	0.656498	5.77027	3.15305	0.0074665	0.111679	-3.45193	-0.95203
ENSRNOT00000074303	Ces2c-201	0.655609	6.92309	3.7463	0.00236745	0.0566351	-2.44982	-1.24691
ENSRNOT00000007698	Gadd45a-201	0.654517	8.3326	3.80911	0.00209837	0.0528226	-2.43957	-1.27718
ENSRNOT00000102910	Arhgap42-202	0.654143	4.95487	2.88264	0.0126129	0.149934	-3.83297	-0.8241
ENSRNOT00000014672	Foxn1-201	0.654069	3.78411	2.16685	0.0490204	0.295467	-4.88186	-0.529491
ENSRNOT00000108932	Serpinb9-202	0.653847	9.87206	4.52913	0.000539435	0.0212782	-1.12216	-1.67207
ENSRNOT00000110755	Gga2-204	0.65381	2.30866	1.38997	0.187434	0.539537	-5.65646	-0.267978
ENSRNOT00000057079	Trappc1-201	0.653656	2.57991	1.53585	0.148088	0.48645	-5.53625	-0.312962
ENSRNOT00000091792	Bcap31-201	0.653476	2.80929	1.68898	0.114589	0.433322	-5.38128	-0.36319
ENSRNOT00000072616	Dedd2-201	0.653072	3.46025	2.06696	0.058842	0.319385	-4.96769	-0.495686
ENSRNOT00000078738	Tbc1d12-202	0.652979	2.54921	1.31429	0.211033	0.562477	-5.81577	-0.249895
ENSRNOT00000117937	Epb41l3-210	0.652598	2.80559	1.68928	0.11453	0.433312	-5.37959	-0.3632
ENSRNOT00000054864	Lsp1-201	0.650529	5.61467	3.06049	0.00893627	0.123362	-3.60572	-0.908818
ENSRNOT00000082290	Cdc37l1-202	0.648727	2.24287	1.44844	0.170726	0.515446	-5.56328	-0.287817
ENSRNOT00000088442	Fxr1-201	0.648664	2.24137	1.44845	0.170725	0.515446	-5.56293	-0.287817
ENSRNOT00000034025	Scn11a-201	0.648376	2.07652	1.35915	0.196768	0.54663	-5.63523	-0.262307
ENSRNOT00000019130	Snx20-201	0.648179	3.42216	2.02222	0.0638085	0.331131	-5.03177	-0.48
ENSRNOT00000019062	Ogfrl1-201	0.647715	5.32226	2.74243	0.0165309	0.169783	-4.16071	-0.770105
ENSRNOT00000030192	Ddrgk1-201	0.646856	1.9941	1.34517	0.201127	0.550912	-5.6319	-0.258918
ENSRNOT00000103850	Amotl1-203	0.646856	1.9941	1.34517	0.201127	0.550912	-5.6319	-0.258918
ENSRNOT00000023020	Chka-202	0.643764	3.60996	1.95506	0.0719904	0.350921	-5.19092	-0.45479
ENSRNOT00000079373	Vipas39-202	0.64351	6.15438	3.21034	0.00668034	0.105232	-3.39785	-0.97785
ENSRNOT00000049535	Rps27a-ps1-201	0.643148	2.5495	1.40939	0.18174	0.531086	-5.69683	-0.274835
ENSRNOT00000081747	Rps8-201	0.643144	3.51953	2.07556	0.0579298	0.318966	-4.96938	-0.496256
ENSRNOT00000018620	Acp2-201	0.642516	2.99046	1.6841	0.115545	0.435038	-5.43994	-0.361473
ENSRNOT00000074075	Mpnd-201	0.642209	7.61867	3.74029	0.00239497	0.0571161	-2.52456	-1.24324
ENSRNOT00000003615	Emp2-201	0.640742	6.07287	3.45335	0.00416852	0.0781267	-2.9154	-1.1072
ENSRNOT00000001113	Nfkbil1-201	0.640167	3.2331	1.81764	0.0917781	0.391888	-5.30663	-0.406838
ENSRNOT00000049448	Tspan4-201	0.639777	5.98439	3.19647	0.00686278	0.107229	-3.40055	-0.969687
ENSRNOT00000116081	Dlgap4-205	0.63857	5.82623	3.25854	0.00608339	0.098948	-3.25714	-1.00459
ENSRNOT00000051834	Vwa2-201	0.638233	6.11939	3.42871	0.00437247	0.0803845	-2.96986	-1.09483
ENSRNOT00000003048	Slc49a4-201	0.638181	4.32792	2.16164	0.0494922	0.295949	-5.01637	-0.528783
ENSRNOT00000010660	Krt7-201	0.637926	11.7308	4.62289	0.000453818	0.0186939	-1.0185	-1.7283
ENSRNOT00000057330	Retreg2-201	0.635233	3.06852	1.69942	0.112567	0.43047	-5.43854	-0.366057
ENSRNOT00000075917	Gsdmd-201	0.635075	6.53216	3.5994	0.00314233	0.0664983	-2.69185	-1.17719
ENSRNOT00000013580	Scrn2-201	0.635074	2.57943	1.5521	0.144173	0.480977	-5.51368	-0.317876
ENSRNOT00000072373	Rbm14-202	0.634682	3.30418	1.67801	0.116746	0.435038	-5.53666	-0.361473
ENSRNOT00000102831	Zfand3-202	0.6301	4.26571	2.17915	0.0479223	0.291988	-4.97324	-0.534635
ENSRNOT00000109550	Glb1l2-203	0.627678	3.87144	2.22505	0.0440272	0.281784	-4.80439	-0.550083
ENSRNOT00000098898	Pcbp3-202	0.627505	8.2284	3.97406	0.00153063	0.0427191	-2.11268	-1.36938
ENSRNOT00000004722	Elac2-201	0.626456	2.15695	1.34872	0.200014	0.549664	-5.66922	-0.259903
ENSRNOT00000041483	Rps15al4-201	0.626217	2.51128	1.51156	0.154109	0.493722	-5.551	-0.306517
ENSRNOT00000118931	Tgif1-204	0.624636	8.20398	4.12341	0.00115259	0.0350284	-1.82177	-1.45558
ENSRNOT00000087305	Rps6kc1-202	0.623627	4.72908	2.6651	0.0191781	0.184974	-4.19926	-0.73289
ENSRNOT00000113504	ENSRNOT00000113504	0.623388	7.87975	3.49102	0.00387522	0.0750536	-3.03032	-1.12463
ENSRNOT00000012214	Accs-201	0.621095	3.84327	2.19383	0.0466433	0.288788	-4.85144	-0.539421
ENSRNOT00000116602	Impact-202	0.620497	6.06766	3.35098	0.00508402	0.0888224	-3.11376	-1.05148
ENSRNOT00000030891	Usp30-201	0.619994	4.29618	2.29168	0.0388992	0.261632	-4.78543	-0.582309
ENSRNOT00000017407	Unc45a-201	0.619728	5.1967	2.62071	0.02088	0.193935	-4.36588	-0.712344
ENSRNOT00000042142	Kprp-201	0.619697	3.34186	1.82549	0.0905278	0.389674	-5.3248	-0.409298
ENSRNOT00000108456	Rassf9-202	0.619294	2.23682	1.19554	0.25282	0.60787	-5.87262	-0.216189
ENSRNOT00000114729	Hsdl1-202	0.617925	6.20502	3.05874	0.00896676	0.123562	-3.69723	-0.908116
ENSRNOT00000026458	Wars2-201	0.617304	2.51776	1.35821	0.197061	0.54663	-5.75344	-0.262307
ENSRNOT00000004842	Tnfrsf12a-201	0.616289	8.18755	3.24186	0.00628363	0.101267	-3.53545	-0.994533
ENSRNOT00000023143	Otud3-201	0.614321	3.11311	1.74731	0.10369	0.416562	-5.38085	-0.380321
ENSRNOT00000026470	Jund-201	0.614001	8.46485	3.32312	0.00536654	0.0914567	-3.39423	-1.03878
ENSRNOT00000000039	Nuak2-201	0.613706	8.25153	3.54427	0.00349568	0.0706752	-2.95124	-1.15073
ENSRNOT00000107552	Arhgef25-203	0.612479	3.62716	2.00367	0.065978	0.335022	-5.11669	-0.474927
ENSRNOT00000114287	Yipf1-204	0.611627	2.39034	0.944662	0.361729	0.701157	-6.17529	-0.154185
ENSRNOT00000116697	Cipc-204	0.611445	4.16911	2.26672	0.04075	0.268288	-4.80128	-0.571398
ENSRNOT00000083890	Tpcn1-202	0.611103	6.17068	2.76943	0.0156935	0.165287	-4.24216	-0.781762
ENSRNOT00000027375	Rgs10-201	0.611044	1.95253	1.21486	0.245611	0.60011	-5.77787	-0.221769
ENSRNOT00000042079	Gfm1-201	0.608928	2.5865	1.1497	0.270582	0.625197	-6.02018	-0.203983
ENSRNOT00000048770	Slc6a9-201	0.608607	2.43826	1.41971	0.178776	0.528641	-5.65365	-0.276839
ENSRNOT00000114366	Kctd17-204	0.608155	2.39668	1.08842	0.2958	0.643658	-6.03355	-0.191345
ENSRNOT00000056862	Sema4a-201	0.607958	3.38776	1.63515	0.125525	0.451117	-5.62411	-0.345711
ENSRNOT00000052002	Zmiz2-201	0.607729	2.10134	1.24564	0.234458	0.585837	-5.77963	-0.232223
ENSRNOT00000004308	Sqstm1-201	0.607699	6.6055	3.38565	0.00475323	0.0851492	-3.11696	-1.06982
ENSRNOT00000036942	Cyb5d2-201	0.606603	3.02482	1.55283	0.144	0.480977	-5.63923	-0.317876
ENSRNOT00000102187	Tbc1d17-202	0.606549	2.06502	1.29206	0.218404	0.570294	-5.71549	-0.243901
ENSRNOT00000026426	Smim3-201	0.60643	6.62823	3.41314	0.00450651	0.0822598	-3.06626	-1.08481
ENSRNOT00000020705	Mff-201	0.605598	2.82687	1.50806	0.154993	0.494626	-5.64358	-0.305723
ENSRNOT00000018874	Zfp653-201	0.605329	2.09382	1.2384	0.237046	0.58976	-5.78641	-0.229325
ENSRNOT00000099542	LOC100911320-201	0.605103	2.50536	1.31861	0.209623	0.560668	-5.79969	-0.251294
ENSRNOT00000012837	Abhd4-201	0.604651	4.70436	2.58026	0.0225576	0.199039	-4.35128	-0.701061
ENSRNOT00000107989	LOC108351200-201	0.604103	5.53261	2.99369	0.0101725	0.133108	-3.72087	-0.875794
ENSRNOT00000030827	Trim5-202	0.603504	2.82599	1.43807	0.173595	0.520516	-5.73708	-0.283566
ENSRNOT00000024975	Cnppd1-201	0.603376	6.91755	3.39559	0.00466248	0.0841102	-3.13257	-1.07515
ENSRNOT00000079696	Rhot1-203	0.603005	4.35763	2.04603	0.0611192	0.324471	-5.21795	-0.488824
ENSRNOT00000115076	Kansl1-203	0.602708	1.52886	0.851905	0.40939	0.737669	-6.03674	-0.132138
ENSRNOT00000035597	Stk40-201	0.602403	4.35114	2.30467	0.0379674	0.258712	-4.77461	-0.587183
ENSRNOT00000101600	Hdac5-202	0.602134	5.57772	2.89977	0.0122018	0.146631	-3.90688	-0.833775
ENSRNOT00000042576	Mme-201	0.601293	5.83152	3.0482	0.00915202	0.124621	-3.66346	-0.904411
ENSRNOT00000027675	Med25-201	0.600798	4.22895	2.10006	0.0554011	0.311142	-5.10011	-0.507041
ENSRNOT00000027762	Slc26a6-201	0.60001	2.04109	1.15388	0.268924	0.62327	-5.86855	-0.205324
ENSRNOT00000006188	Myc-201	0.599071	5.75339	2.35969	0.0342516	0.247505	-4.93114	-0.606417
ENSRNOT00000009321	Eva1a-201	0.597966	6.7262	3.48297	0.00393609	0.0756103	-2.94185	-1.12142
ENSRNOT00000061747	Ttc7a-201	0.596702	4.84205	2.24433	0.042481	0.275912	-4.97825	-0.55923
ENSRNOT00000120244	Dysf-208	0.596276	3.02402	1.56852	0.140308	0.476121	-5.61712	-0.322282
ENSRNOT00000114252	Ddhd1-205	0.596257	1.83445	1.16497	0.264564	0.620566	-5.80471	-0.207212
ENSRNOT00000003703	Areg-201	0.595267	2.20324	1.20706	0.248503	0.603704	-5.85162	-0.219176
ENSRNOT00000094044	Usp19-203	0.592636	2.66154	1.14967	0.270597	0.625197	-6.04156	-0.203983
ENSRNOT00000110086	Adsl-203	0.592245	2.34552	1.31451	0.210961	0.562477	-5.76153	-0.249895
ENSRNOT00000056460	Tax1bp3-201	0.592155	8.93856	3.64828	0.00285939	0.06252	-2.78483	-1.20398
ENSRNOT00000009635	Efnb1-201	0.592145	5.30596	2.78118	0.0153422	0.163686	-4.08618	-0.785989
ENSRNOT00000003689	Rc3h1-201	0.592064	1.95253	1.2001	0.251103	0.606347	-5.79472	-0.217279
ENSRNOT00000107745	Tubb6-202	0.59181	1.88524	1.09979	0.290992	0.640311	-5.88853	-0.193609
ENSRNOT00000027973	Ppan-201	0.590117	6.31844	3.2359	0.00635683	0.102014	-3.37171	-0.991341
ENSRNOT00000118204	Acot7-203	0.589911	6.66989	3.09795	0.0083096	0.117441	-3.68136	-0.930178
ENSRNOT00000010316	Tmcc3-201	0.589713	1.96634	1.21716	0.244765	0.599505	-5.77897	-0.222207
ENSRNOT00000022578	Tmem135-201	0.589554	3.38999	1.78922	0.0964364	0.399981	-5.39511	-0.397961
ENSRNOT00000043693	Mt-co2-201	0.587869	9.66065	2.5476	0.0240065	0.206632	-4.92497	-0.684801
ENSRNOT00000035199	Tmem249-201	0.587682	6.10932	3.17977	0.00708901	0.108995	-3.45144	-0.962592
ENSRNOT00000092260	Syngr1-202	0.587197	5.94666	2.92012	0.0117307	0.143517	-3.9255	-0.843097
ENSRNOT00000077856	Rnd1-201	0.586669	5.58359	2.94577	0.0111624	0.140104	-3.82064	-0.853548
ENSRNOT00000092017	Cyp2d3-203	0.585007	5.03312	2.657	0.0194783	0.185924	-4.27077	-0.730663
ENSRNOT00000087027	Ints10-201	0.584992	2.52703	1.39136	0.187022	0.539157	-5.71472	-0.268284
ENSRNOT00000034300	Loxl1-201	0.584582	10.4385	4.18424	0.00102745	0.0328401	-1.80736	-1.4836
ENSRNOT00000006957	Rtn4-202	0.584301	11.7062	4.0007	0.0014549	0.041592	-2.2135	-1.38099
ENSRNOT00000114739	Cnot2-206	0.58426	2.98324	1.43231	0.175207	0.523109	-5.78991	-0.281408
ENSRNOT00000024992	Trim21-201	0.584086	3.11388	1.51937	0.15215	0.490749	-5.71141	-0.30914
ENSRNOT00000103130	Tollip-202	0.583658	2.87551	1.55898	0.142543	0.479674	-5.58826	-0.319054
ENSRNOT00000064726	Brat1-201	0.583392	3.57467	1.8775	0.0826229	0.375483	-5.30716	-0.425409
ENSRNOT00000117650	ENSRNOT00000117650	0.583311	3.05321	1.64375	0.123718	0.447839	-5.51824	-0.348878
ENSRNOT00000020635	Rpl13-201	0.583106	2.01332	1.13783	0.275334	0.630657	-5.87972	-0.200207
ENSRNOT00000120087	Synrg-207	0.58297	3.96421	1.82715	0.090266	0.389196	-5.48232	-0.409832
ENSRNOT00000095607	Dap-202	0.582163	2.71635	1.4227	0.177923	0.527131	-5.72772	-0.278082
ENSRNOT00000001099	Ier3-201	0.581528	3.71312	1.793	0.0958046	0.398694	-5.4743	-0.39936
ENSRNOT00000029660	Id1-201	0.581236	4.79619	2.24475	0.0424477	0.275912	-4.96934	-0.55923
ENSRNOT00000084734	Fhod1-201	0.581079	6.81595	3.2191	0.00656767	0.104311	-3.46421	-0.98167
ENSRNOT00000016493	LOC100294508-201	0.580795	4.90363	2.34646	0.035112	0.24974	-4.81073	-0.602513
ENSRNOT00000073220	Gatd1-202	0.579212	2.53312	1.37153	0.192974	0.544737	-5.74223	-0.263813
ENSRNOT00000004599	Fmo4-202	0.578962	6.38807	3.09905	0.00829191	0.117413	-3.6449	-0.930284
ENSRNOT00000083300	Dusp14-203	0.578719	5.26689	2.69817	0.0179991	0.17821	-4.23509	-0.749068
ENSRNOT00000114214	Arpc1b-202	0.577362	4.66366	2.41017	0.0311485	0.236858	-4.65209	-0.625512
ENSRNOT00000107678	Cd151-202	0.57702	8.29084	3.84608	0.00195475	0.0506983	-2.36562	-1.29501
ENSRNOT00000105703	Tns2-203	0.576142	3.48571	1.6281	0.127023	0.453409	-5.66164	-0.34351
ENSRNOT00000007004	Fbln5-201	0.576012	9.89203	3.89427	0.00178248	0.0473883	-2.34711	-1.32433
ENSRNOT00000117719	Ncor1-206	0.575562	3.96299	1.85418	0.0860877	0.381331	-5.44044	-0.418698
ENSRNOT00000025067	Hspa5-201	0.575558	12.3707	4.36893	0.000726461	0.0263959	-1.52702	-1.57846
ENSRNOT00000015020	Sgms2-201	0.575269	2.77673	1.37148	0.192988	0.544737	-5.81018	-0.263813
ENSRNOT00000013745	Timp1-201	0.57504	3.13623	1.47254	0.164212	0.506579	-5.7819	-0.295353
ENSRNOT00000065555	Mrpl10-202	0.574418	1.88524	1.04706	0.313786	0.660747	-5.94318	-0.179965
ENSRNOT00000016242	Pomt2-201	0.574382	5.40386	2.80613	0.0146217	0.160439	-4.05585	-0.79469
ENSRNOT00000083159	Thsd8-201	0.573707	3.03763	1.53906	0.147309	0.485653	-5.66287	-0.313674
ENSRNOT00000018240	Maf1-201	0.572097	3.99465	2.05742	0.0598703	0.322238	-5.11879	-0.491823
ENSRNOT00000102913	Pygo1-201	0.569876	3.98039	1.89017	0.0807936	0.373337	-5.38707	-0.427899
ENSRNOT00000079767	Hnrnpdl-202	0.569594	4.57177	2.35116	0.0348036	0.248174	-4.73925	-0.605243
ENSRNOT00000034298	Sgsm2-201	0.56905	2.20305	1.21597	0.245202	0.599616	-5.84156	-0.222127
ENSRNOT00000048817	Deaf1-201	0.568242	5.97872	2.91917	0.0117523	0.143517	-3.93219	-0.843097
ENSRNOT00000105185	Adam12-202	0.568182	3.19885	1.34381	0.201557	0.551394	-5.96722	-0.258538
ENSRNOT00000050284	Tnnt2-202	0.567075	4.50614	2.10677	0.0547274	0.309463	-5.14883	-0.509391
ENSRNOT00000012495	Psen1-201	0.567007	4.89201	2.47488	0.0275626	0.222552	-4.57886	-0.652568
ENSRNOT00000099806	Lemd2-204	0.56625	2.96153	1.35562	0.197861	0.547655	-5.88334	-0.261493
ENSRNOT00000098310	Clic1-203	0.565703	3.00368	1.56763	0.140516	0.476262	-5.61315	-0.322154
ENSRNOT00000026081	Glb1l-201	0.564903	4.54219	2.33056	0.0361735	0.251711	-4.76997	-0.599097
ENSRNOT00000111792	Slc25a26-202	0.564478	4.16624	2.1443	0.0510938	0.298346	-5.01234	-0.52528
ENSRNOT00000049683	Mt-co3-201	0.564354	8.92402	2.78314	0.0152843	0.163448	-4.45385	-0.786622
ENSRNOT00000028411	Ccnd1-201	0.56316	5.21252	2.57318	0.0228643	0.200584	-4.45688	-0.697704
ENSRNOT00000004206	Mpc2-201	0.56228	2.35323	0.874604	0.397356	0.728249	-6.22949	-0.13772
ENSRNOT00000010871	Timm9-201	0.561968	2.90765	1.50107	0.156772	0.497984	-5.67812	-0.302785
ENSRNOT00000111779	Ddx54-204	0.561524	3.93281	2.01607	0.0645201	0.332089	-5.17297	-0.478746
ENSRNOT00000063853	Ugt1a8-206	0.561234	9.2925	3.99651	0.00146654	0.041592	-2.12257	-1.38099
ENSRNOT00000098513	Fbrsl1-205	0.561211	3.11704	1.5929	0.134734	0.46643	-5.61012	-0.331214
ENSRNOT00000077146	Sbno2-202	0.560286	3.21128	1.34138	0.202321	0.552176	-5.97289	-0.257922
ENSRNOT00000107716	Cmtm7-202	0.558259	6.27472	2.8124	0.0144459	0.160191	-4.17667	-0.795361
ENSRNOT00000099987	Washc1-202	0.557939	4.50181	2.10526	0.0548782	0.309463	-5.15067	-0.509391
ENSRNOT00000110882	Herpud1-202	0.557022	8.61297	3.67881	0.00269595	0.061079	-2.70955	-1.21411
ENSRNOT00000077999	Polr2m-201	0.557006	3.32962	1.68076	0.116202	0.435038	-5.54228	-0.361473
ENSRNOT00000051504	Spg21-201	0.555775	1.67229	0.803878	0.435643	0.75534	-6.11242	-0.121857
ENSRNOT00000118872	Ctr9-203	0.554786	2.07685	0.988181	0.340755	0.6848	-6.05008	-0.164436
ENSRNOT00000017165	Riok2-201	0.554092	3.46774	1.60016	0.133111	0.463891	-5.69706	-0.333584
ENSRNOT00000068764	Fbxo31-201	0.554006	6.353	3.12744	0.00784719	0.115577	-3.58607	-0.937127
ENSRNOT00000110361	Ttll1-202	0.553961	3.96904	1.9059	0.0785746	0.367492	-5.35998	-0.434752
ENSRNOT00000104863	Myo1e-202	0.55224	8.2028	3.6388	0.00291219	0.0630087	-2.76435	-1.2006
ENSRNOT00000091468	Ppt2-205	0.551756	4.17612	2.02203	0.0638303	0.331131	-5.21922	-0.48
ENSRNOT00000008614	Nectin1-201	0.55124	5.05417	2.48604	0.0269856	0.221918	-4.5883	-0.653808
ENSRNOT00000047550	Mt-nd1-201	0.551176	11.17	3.20672	0.00672746	0.105758	-3.73902	-0.975685
ENSRNOT00000024113	Ercc1-201	0.549924	5.63793	2.32727	0.0363968	0.252353	-4.971	-0.597991
ENSRNOT00000099240	Gxylt1-203	0.549319	3.85806	1.89714	0.0798029	0.370761	-5.34759	-0.430906
ENSRNOT00000037447	Tfcp2-201	0.548879	1.93343	1.03003	0.32142	0.667179	-5.97296	-0.175758
ENSRNOT00000023211	Clptm1l-201	0.548594	9.17376	3.19832	0.00683811	0.107061	-3.6711	-0.970369
ENSRNOT00000004370	Farsa-201	0.547331	7.2067	3.35967	0.004999	0.0880478	-3.23092	-1.05528
ENSRNOT00000104911	Usp2-203	0.546989	2.33835	1.25303	0.231843	0.584769	-5.83441	-0.233016
ENSRNOT00000041613	Rxrb-201	0.546662	5.47139	2.36219	0.0340911	0.246837	-4.88189	-0.607589
ENSRNOT00000102711	Fam177a1-201	0.54652	2.09609	1.13402	0.276875	0.632307	-5.9057	-0.199072
ENSRNOT00000032424	Med23-201	0.546138	4.76773	2.37785	0.0331025	0.243826	-4.73027	-0.61292
ENSRNOT00000077525	Hnrnph3-203	0.543018	2.6992	1.38898	0.187729	0.539782	-5.76707	-0.267782
ENSRNOT00000006429	Ube2e3-201	0.542858	5.46299	2.61966	0.0209217	0.193935	-4.41357	-0.712344
ENSRNOT00000039086	Rhno1-201	0.542784	3.53279	1.75662	0.102037	0.412161	-5.48432	-0.384933
ENSRNOT00000111490	Anxa5-205	0.542731	9.05076	3.83647	0.00199109	0.0511246	-2.42317	-1.29137
ENSRNOT00000092169	Ctu2-201	0.542384	3.85237	1.91187	0.0777462	0.365393	-5.32313	-0.43724
ENSRNOT00000010448	Supt4h1-201	0.541306	3.77319	1.84231	0.0879007	0.384562	-5.41384	-0.415034
ENSRNOT00000030931	Chmp2a-201	0.539824	3.29445	1.49399	0.15859	0.502311	-5.79854	-0.299027
ENSRNOT00000073327	Tatdn3-201	0.53957	2.38496	1.0836	0.297853	0.645935	-6.03671	-0.189811
ENSRNOT00000025652	Ugt1a8-203	0.539045	3.28927	1.60695	0.131608	0.461436	-5.63881	-0.335889
ENSRNOT00000088921	Bpnt1-202	0.538904	3.04873	1.43994	0.173077	0.519641	-5.80119	-0.284297
ENSRNOT00000011670	Cc2d1b-201	0.538868	5.7487	2.73563	0.0167487	0.170177	-4.24392	-0.769099
ENSRNOT00000112154	Ppt1-204	0.538471	7.43228	3.31243	0.00547903	0.0923522	-3.34279	-1.03455
ENSRNOT00000064438	Aen-201	0.537217	7.26333	2.93389	0.0114221	0.141526	-4.05687	-0.849163
ENSRNOT00000012879	Akr1b1-201	0.53714	11.1672	3.45452	0.00415912	0.0781267	-3.25718	-1.1072
ENSRNOT00000119593	Zfp688-202	0.53589	3.80788	1.77649	0.0985908	0.40439	-5.5244	-0.393199
ENSRNOT00000081958	Dnajb2-202	0.535867	6.00284	2.78917	0.0151078	0.162536	-4.182	-0.789052
ENSRNOT00000023537	Zyx-201	0.535671	5.00802	2.31358	0.037341	0.255224	-4.88843	-0.593078
ENSRNOT00000018487	Ighmbp2-201	0.535636	3.10461	1.51836	0.152402	0.490749	-5.71149	-0.30914
ENSRNOT00000022601	RGD1310553-201	0.535495	4.98249	2.41134	0.0310797	0.236858	-4.71027	-0.625512
ENSRNOT00000025906	Ilk-201	0.534247	6.781	3.14887	0.00752746	0.111992	-3.59646	-0.950814
ENSRNOT00000098446	Ndel1-204	0.534169	4.65295	2.21368	0.0449633	0.284847	-4.9966	-0.545389
ENSRNOT00000001347	Tecpr1-201	0.533545	2.21677	1.0584	0.308777	0.655317	-6.01745	-0.183549
ENSRNOT00000076604	Dync1li2-203	0.533504	6.60086	2.99404	0.0101656	0.133108	-3.87324	-0.875794
ENSRNOT00000006357	Creld2-201	0.533138	7.5872	2.99706	0.0101062	0.133108	-3.96435	-0.875794
ENSRNOT00000079095	Mta3-202	0.532953	4.49243	1.99162	0.0674242	0.338792	-5.33794	-0.470066
ENSRNOT00000063858	Dcaf7-201	0.532157	5.39271	2.58554	0.0223312	0.198255	-4.46502	-0.702775
ENSRNOT00000076387	Mxi1-202	0.532072	2.10736	1.05108	0.312001	0.659492	-5.99636	-0.18079
ENSRNOT00000010602	Aup1-201	0.531907	8.76484	3.52084	0.00365785	0.07259	-3.02526	-1.13912
ENSRNOT00000005644	Itga3-201	0.531861	7.73435	3.3739	0.00486288	0.0863104	-3.24806	-1.06394
ENSRNOT00000013900	Arfgap1-201	0.531176	6.33369	2.82622	0.0140656	0.158712	-4.15869	-0.799389
ENSRNOT00000115068	Apbb2-203	0.531095	3.98727	1.88308	0.0818132	0.37401	-5.40115	-0.427117
ENSRNOT00000027996	Pbx1-201	0.53109	2.95112	1.3839	0.189243	0.540703	-5.84551	-0.267041
ENSRNOT00000001924	Fis1-201	0.530765	3.90707	1.48524	0.160864	0.503313	-5.97005	-0.298161
ENSRNOT00000025362	Pmaip1-201	0.529773	2.55889	1.25137	0.232427	0.584916	-5.89768	-0.232906
ENSRNOT00000111806	Nabp2-204	0.529397	3.01733	1.4624	0.166928	0.510661	-5.76203	-0.291868
ENSRNOT00000051638	Meis2-201	0.529358	3.25365	1.58551	0.136404	0.46949	-5.65969	-0.328374
ENSRNOT00000013979	Gpx8-201	0.526817	9.74497	3.11053	0.00810917	0.117008	-3.86574	-0.931784
ENSRNOT00000011275	Bsg-201	0.526588	2.52237	1.26654	0.227118	0.581033	-5.86926	-0.235799
ENSRNOT00000004740	Rufy1-201	0.526052	4.89034	2.34158	0.0354347	0.250349	-4.81779	-0.601454
ENSRNOT00000035545	Dnaaf5-201	0.525575	4.68655	1.94567	0.0732066	0.355331	-5.45155	-0.449367
ENSRNOT00000027580	Ptov1-201	0.525346	7.99079	3.37873	0.00481747	0.0859004	-3.25734	-1.066
ENSRNOT00000022557	Dgat2-201	0.524981	6.81333	2.83815	0.0137453	0.15756	-4.19408	-0.802555
ENSRNOT00000074420	Exosc1-202	0.523648	2.81864	1.33294	0.205005	0.553739	-5.87287	-0.256695
ENSRNOT00000009345	Acvr1b-201	0.52234	2.54241	1.03638	0.318559	0.664871	-6.12948	-0.177263
ENSRNOT00000113772	Polb-202	0.522088	4.64075	1.96098	0.0712311	0.349264	-5.41812	-0.456846
ENSRNOT00000020955	Kansl3-201	0.521511	1.87055	1.0154	0.328087	0.673835	-5.97167	-0.171447
ENSRNOT00000027038	Peli3-201	0.520934	3.69219	1.74653	0.103829	0.416562	-5.54112	-0.380321
ENSRNOT00000056234	Phf12-201	0.520909	3.35418	1.42656	0.176829	0.526521	-5.9061	-0.278584
ENSRNOT00000090153	Ric8b-202	0.520599	2.7717	1.13025	0.278404	0.633406	-6.09642	-0.198318
ENSRNOT00000030600	Pheta1-201	0.520351	2.69424	1.2759	0.223891	0.577767	-5.90661	-0.238247
ENSRNOT00000114453	Mtmr3-204	0.520193	2.35323	1.12529	0.280422	0.633516	-5.98373	-0.198243
ENSRNOT00000022244	Kdm1b-201	0.519973	6.10523	2.83505	0.0138279	0.158099	-4.1107	-0.801071
ENSRNOT00000065460	Gpr15lg-201	0.518498	5.5737	2.31774	0.0370515	0.254801	-4.97778	-0.593798
ENSRNOT00000003412	Litaf-201	0.517357	8.96294	3.12313	0.00791312	0.116104	-3.80683	-0.935152
ENSRNOT00000040203	Psen2-201	0.517182	2.72597	1.15536	0.268339	0.62327	-6.05592	-0.205324
ENSRNOT00000013854	Dhx29-201	0.517158	2.88303	1.38262	0.189626	0.541398	-5.82869	-0.266483
ENSRNOT00000034603	Sp140-201	0.515991	3.20009	1.38918	0.187667	0.539782	-5.91118	-0.267782
ENSRNOT00000066943	Tnfrsf26-201	0.515402	4.07602	1.51043	0.154394	0.494093	-5.97594	-0.306192
ENSRNOT00000031400	Mmp11-201	0.515373	5.7268	2.30984	0.0376023	0.256783	-5.01612	-0.590434
ENSRNOT00000047634	Zfand2a-201	0.515344	6.11149	2.68069	0.0186132	0.182183	-4.40105	-0.739493
ENSRNOT00000014348	Noct-201	0.514964	2.51	1.10933	0.287004	0.637422	-6.04416	-0.195573
ENSRNOT00000042098	Mt-cyb-201	0.514151	13.7069	3.10795	0.00814989	0.117119	-4.02463	-0.931373
ENSRNOT00000096069	Purb-201	0.513446	3.94801	1.78081	0.0978547	0.402129	-5.55213	-0.395635
ENSRNOT00000000607	Tead3-201	0.513078	3.22563	1.43667	0.173986	0.521387	-5.85581	-0.282839
ENSRNOT00000014493	Rpl32-201	0.512014	3.96946	1.85499	0.0859643	0.381121	-5.44187	-0.418937
ENSRNOT00000031678	Tigd3-201	0.511455	2.10263	0.990607	0.339612	0.683592	-6.05514	-0.165203
ENSRNOT00000081157	Paip1-201	0.511455	4.44158	1.97421	0.0695645	0.344159	-5.35617	-0.463241
ENSRNOT00000011084	Shc4-201	0.511231	5.10498	2.30199	0.0381583	0.259429	-4.92665	-0.585981
ENSRNOT00000100978	ENSRNOT00000100978	0.510562	2.43046	1.12021	0.282507	0.634754	-6.01051	-0.197395
ENSRNOT00000004416	Mgrn1-201	0.510535	7.11616	2.83272	0.0138902	0.15835	-4.23549	-0.800383
ENSRNOT00000037404	Ctsw-201	0.510531	4.80386	2.07752	0.0577233	0.318673	-5.25752	-0.496655
ENSRNOT00000109303	Hs1bp3-202	0.510226	1.99126	0.992825	0.338569	0.682722	-6.02438	-0.165756
ENSRNOT00000010024	Tcp11l2-201	0.509456	2.88317	1.37463	0.192035	0.544329	-5.8391	-0.264138
ENSRNOT00000079169	Asb3-202	0.50902	3.61096	1.55858	0.142638	0.479674	-5.79466	-0.319054
ENSRNOT00000001242	Stx2-201	0.508988	6.15037	2.56903	0.0230457	0.201271	-4.61306	-0.696218
ENSRNOT00000090780	Mcam-202	0.508947	3.92087	1.67703	0.116942	0.435038	-5.70153	-0.361473
ENSRNOT00000074826	Tmem41a-201	0.50826	5.76265	2.58562	0.022328	0.198255	-4.52471	-0.702775
ENSRNOT00000116935	Lcmt1-202	0.50816	2.38487	1.16208	0.265693	0.621392	-5.9521	-0.206635
ENSRNOT00000039403	Mocs3-201	0.507574	3.38071	1.33542	0.204213	0.553114	-6.02949	-0.257185
ENSRNOT00000089135	Apol3-201	0.506004	2.57143	1.24564	0.234458	0.585837	-5.90817	-0.232223
ENSRNOT00000018489	Mfsd1-201	0.505779	7.55464	3.08381	0.00854089	0.119402	-3.79533	-0.922988
ENSRNOT00000002308	Setd4-201	0.505305	5.69711	2.51163	0.0257063	0.215939	-4.64989	-0.665669
ENSRNOT00000021144	Loxl4-201	0.504478	5.09813	2.31732	0.0370807	0.254801	-4.89855	-0.593798
ENSRNOT00000028549	Sphk2-201	0.504441	4.33729	1.87191	0.0834422	0.376885	-5.49829	-0.423791
ENSRNOT00000061498	Slc38a7-201	0.504083	6.18142	2.60643	0.0214577	0.195376	-4.54866	-0.709128
ENSRNOT00000018473	Nepro-201	0.503651	2.51742	1.12012	0.282544	0.634754	-6.03526	-0.197395
ENSRNOT00000030934	Clk1-201	0.503459	1.99126	0.971809	0.348541	0.689396	-6.04461	-0.161531
ENSRNOT00000115645	Zfp94-205	0.503386	4.50909	2.06818	0.0587118	0.319385	-5.2155	-0.495686
ENSRNOT00000049745	Cfap410-201	0.503298	4.69288	2.11313	0.0540949	0.306617	-5.17652	-0.513403
ENSRNOT00000047831	Ppfibp2-201	0.502595	2.16899	1.1033	0.289519	0.639042	-5.95816	-0.19447
ENSRNOT00000067172	Mrpl46-201	0.502119	5.02053	2.1318	0.0522785	0.302328	-5.20581	-0.519521
ENSRNOT00000103968	Asl-202	0.501965	6.95784	2.96722	0.010708	0.136337	-3.96436	-0.865386
ENSRNOT00000112619	Kifap3-205	0.501462	5.99076	2.49633	0.0264643	0.219873	-4.72273	-0.657828
ENSRNOT00000006542	Sec14l2-201	0.501381	4.77019	2.03797	0.0620173	0.326203	-5.31688	-0.486512
ENSRNOT00000004836	Atp5pd-201	0.501366	4.2423	1.88096	0.08212	0.374081	-5.46365	-0.427035
ENSRNOT00000013496	Ldlr-201	0.500865	6.31329	2.36817	0.0337102	0.245667	-4.99937	-0.609653
ENSRNOT00000034267	Zscan2-201	0.500573	4.26864	1.91229	0.0776881	0.365343	-5.41922	-0.4373
ENSRNOT00000068134	Anxa3-202	0.499968	2.17301	1.09969	0.291032	0.640311	-5.96315	-0.193609
ENSRNOT00000004094	Bst1-201	0.499808	6.88628	2.78732	0.0151616	0.16266	-4.29812	-0.78872
ENSRNOT00000057704	LOC120094192-202	0.499465	6.31479	2.60189	0.0216446	0.196255	-4.57553	-0.70718
ENSRNOT00000001659	Cabin1-201	0.49895	5.11305	2.07499	0.0579899	0.319069	-5.31807	-0.496116
ENSRNOT00000020990	Taf1c-201	0.498839	4.14935	1.73534	0.105848	0.422022	-5.66802	-0.374665
ENSRNOT00000045870	Sel1l-202	0.498594	4.32197	1.69484	0.113449	0.430915	-5.76732	-0.365608
ENSRNOT00000019554	Anxa5-201	0.498289	10.8881	3.60978	0.00307996	0.0655385	-2.94305	-1.1835
ENSRNOT00000007773	Them6-201	0.496648	5.29292	2.26905	0.0405742	0.267818	-5.01696	-0.57216
ENSRNOT00000018562	Capg-201	0.496102	5.30101	2.1113	0.054276	0.307418	-5.28964	-0.512271
ENSRNOT00000097737	Fer-203	0.495936	2.3475	1.10442	0.289052	0.638535	-6.00477	-0.194815
ENSRNOT00000101623	Lfng-202	0.49584	7.43756	2.94959	0.01108	0.139479	-4.04263	-0.85549
ENSRNOT00000094222	Stxbp6-202	0.49581	2.31758	1.12413	0.280897	0.633787	-5.97548	-0.198057
ENSRNOT00000083557	Ssr4-201	0.494956	3.35424	1.304	0.214419	0.566154	-6.06289	-0.247065
ENSRNOT00000024858	Zfp688-201	0.493068	2.39226	1.03497	0.31919	0.665194	-6.08938	-0.177052
ENSRNOT00000116514	Taf11-202	0.493063	3.41381	1.46487	0.166263	0.509641	-5.87128	-0.292736
ENSRNOT00000101151	Clic1-205	0.492897	2.64689	1.03921	0.31729	0.663612	-6.15738	-0.178086
ENSRNOT00000017911	Arg1-201	0.492478	2.22065	1.06138	0.307469	0.655317	-6.01606	-0.183549
ENSRNOT00000014489	Tprn-201	0.492456	5.0721	2.1458	0.0509537	0.298346	-5.19143	-0.52528
ENSRNOT00000015612	S100a6-201	0.492043	2.85222	1.28804	0.219759	0.572473	-5.93807	-0.242245
ENSRNOT00000026381	Fchsd1-201	0.491827	5.87602	2.54698	0.0240347	0.206632	-4.6132	-0.684801
ENSRNOT00000025851	Ikbkb-201	0.491423	5.79226	2.45799	0.0284584	0.226223	-4.76219	-0.645463
ENSRNOT00000095724	Gpr137b-203	0.49109	4.94119	2.11667	0.0537455	0.305614	-5.2172	-0.514827
ENSRNOT00000068478	Smarca1-201	0.491051	4.27519	1.92354	0.0761512	0.36236	-5.40292	-0.44086
ENSRNOT00000081415	Pmp22-202	0.490488	3.00987	1.36068	0.196296	0.54663	-5.89366	-0.262307
ENSRNOT00000036383	Tdrp-201	0.490389	2.96431	1.27401	0.224539	0.578439	-5.98766	-0.237742
ENSRNOT00000044893	Adck5-201	0.489808	4.40971	1.6347	0.125619	0.451117	-5.87442	-0.345711
ENSRNOT00000105282	Swsap1-202	0.48934	4.72978	1.92884	0.0754356	0.361144	-5.48773	-0.44232
ENSRNOT00000034883	Hhipl1-201	0.489003	2.48651	1.129	0.278909	0.633406	-6.01702	-0.198318
ENSRNOT00000112806	Triobp-204	0.488915	7.30694	2.95828	0.010895	0.138489	-4.01458	-0.858585
ENSRNOT00000051702	Macroh2a1-202	0.488814	6.61893	2.55287	0.0237668	0.205897	-4.70406	-0.686351
ENSRNOT00000031313	Cep63-201	0.488492	3.61982	1.61674	0.129469	0.457477	-5.71525	-0.339631
ENSRNOT00000007484	Derl1-201	0.488109	6.0701	2.27725	0.0399594	0.266003	-5.12595	-0.575113
ENSRNOT00000112760	Ttc19-202	0.487685	3.67723	1.5584	0.142681	0.479674	-5.81255	-0.319054
ENSRNOT00000038195	Taf11-201	0.48727	4.76054	1.88745	0.0811827	0.373567	-5.56014	-0.427632
ENSRNOT00000072851	Vps26b-201	0.487155	4.84727	2.0389	0.0619133	0.326203	-5.3301	-0.486512
ENSRNOT00000044255	Swt1-201	0.487029	3.47042	1.17275	0.261537	0.616281	-6.24882	-0.210221
ENSRNOT00000065280	Osbpl9-201	0.486854	4.92718	1.75993	0.101456	0.411258	-5.7898	-0.385886
ENSRNOT00000012447	Galk2-201	0.486801	6.6559	2.75691	0.0160764	0.166896	-4.32978	-0.777554
ENSRNOT00000008008	Rhob-201	0.484923	8.7954	3.17012	0.00722311	0.109836	-3.7083	-0.959257
ENSRNOT00000009394	Gpatch3-201	0.484227	2.24874	0.915121	0.376471	0.714334	-6.16536	-0.146099
ENSRNOT00000009333	Ly6e-201	0.483959	4.27805	1.7571	0.101954	0.412161	-5.66406	-0.384933
ENSRNOT00000110314	Rnf170-203	0.483782	2.91217	1.28199	0.221811	0.57587	-5.96348	-0.239675
ENSRNOT00000094500	Fdps-204	0.483699	3.86077	1.67635	0.117076	0.435038	-5.68841	-0.361473
ENSRNOT00000059255	Sqstm1-202	0.483562	9.49508	3.08104	0.00858691	0.119828	-3.91171	-0.921442
ENSRNOT00000013620	Mturn-201	0.48346	3.72162	1.6181	0.129173	0.457477	-5.73926	-0.339631
ENSRNOT00000010986	Appl2-201	0.482956	4.11691	1.75972	0.101492	0.411258	-5.62428	-0.385886
ENSRNOT00000075531	Mms19-201	0.482546	4.1669	1.58947	0.135507	0.467866	-5.88624	-0.329878
ENSRNOT00000080628	Mplkip-201	0.48158	4.58307	1.9506	0.0725659	0.352888	-5.42423	-0.452363
ENSRNOT00000067483	Txn2-201	0.481321	5.53644	2.33683	0.0357515	0.250921	-4.93835	-0.600463
ENSRNOT00000037608	Tecr-201	0.481057	7.90651	2.48127	0.0272308	0.222048	-4.95456	-0.653554
ENSRNOT00000001533	Abcg1-201	0.480778	5.01232	2.12051	0.0533699	0.30475	-5.22378	-0.516056
ENSRNOT00000066346	Hes6-201	0.48051	2.76905	1.23704	0.237534	0.590234	-5.97542	-0.228976
ENSRNOT00000021523	Calcoco1-201	0.479505	6.52376	2.70504	0.017763	0.176781	-4.41119	-0.752564
ENSRNOT00000028315	Ftl1-202	0.479432	12.2676	2.79952	0.0148093	0.161581	-4.56182	-0.791611
ENSRNOT00000077303	Il18rap-201	0.47715	2.76411	1.22171	0.243096	0.599093	-5.99211	-0.222506
ENSRNOT00000019508	Rps2-201	0.477029	7.56148	2.6346	0.0203323	0.190303	-4.6464	-0.720554
ENSRNOT00000019713	Tgoln2-201	0.476718	8.08468	2.95709	0.0109203	0.138501	-4.0779	-0.858546
ENSRNOT00000024473	Lamtor5-201	0.476656	3.50606	1.19161	0.254309	0.60892	-6.2382	-0.215439
ENSRNOT00000014211	Nol6-201	0.476215	3.26966	1.38755	0.188153	0.540599	-5.93362	-0.267125
ENSRNOT00000112493	Map2k4-203	0.475875	2.55012	1.15213	0.269617	0.624244	-6.0096	-0.204646
ENSRNOT00000104212	Tceal1-203	0.475586	5.81464	2.15793	0.0498308	0.295949	-5.29428	-0.528783
ENSRNOT00000015091	Unc119-201	0.475479	7.25673	2.57368	0.0228422	0.200584	-4.73224	-0.697704
ENSRNOT00000110739	Ndufaf3-202	0.475342	2.85633	1.25318	0.23179	0.584769	-5.98168	-0.233016
ENSRNOT00000057213	Numbl-201	0.475177	4.90633	1.66099	0.120166	0.440665	-5.93425	-0.355892
ENSRNOT00000100387	Tmem161a-202	0.475023	2.03604	0.888745	0.389979	0.724739	-6.13266	-0.139818
ENSRNOT00000115714	Ppp2r1b-208	0.473636	7.72387	2.8602	0.0131721	0.153735	-4.23628	-0.813229
ENSRNOT00000022552	Phyhd1-201	0.473438	5.72413	2.21715	0.0446757	0.283941	-5.17821	-0.546771
ENSRNOT00000100959	Osbpl5-203	0.472772	2.07936	1.00414	0.333286	0.678575	-6.03668	-0.168402
ENSRNOT00000014481	Xrn1-201	0.472752	2.53246	1.05735	0.309239	0.655674	-6.10556	-0.183312
ENSRNOT00000006628	Commd9-201	0.472663	6.77836	2.33352	0.0359738	0.251002	-5.11833	-0.600322
ENSRNOT00000003435	Ccdc93-201	0.472403	6.51609	2.61329	0.0211784	0.19514	-4.58072	-0.709653
ENSRNOT00000019507	Bdh2-201	0.472052	4.92264	1.87817	0.0825249	0.375481	-5.60548	-0.425412
ENSRNOT00000041371	Secisbp2-201	0.471477	3.99587	1.71045	0.110465	0.428572	-5.67074	-0.367976
ENSRNOT00000025159	Arfip2-201	0.471383	4.43345	1.91896	0.0767733	0.364142	-5.44461	-0.438729
ENSRNOT00000068457	Tmem181-201	0.470961	6.9371	2.67681	0.0187523	0.182846	-4.51057	-0.737913
ENSRNOT00000100346	Frmd6-202	0.470404	4.59808	1.93758	0.0742709	0.357983	-5.44836	-0.446138
ENSRNOT00000099526	Ccdc91-202	0.469349	4.28305	1.71045	0.110464	0.428572	-5.73568	-0.367976
ENSRNOT00000010929	Ikbip-202	0.468578	7.9617	2.85195	0.0133837	0.155263	-4.26953	-0.808932
ENSRNOT00000084797	Metap1d-201	0.468232	3.65507	1.37373	0.192305	0.544329	-6.05597	-0.264138
ENSRNOT00000016297	Sdf2-201	0.468037	6.16416	2.31597	0.0371745	0.2551	-5.07179	-0.59329
ENSRNOT00000028331	Frmd8-201	0.468003	6.72516	2.77499	0.0155263	0.164737	-4.30392	-0.783209
ENSRNOT00000010007	Fhl3-201	0.467888	7.00227	2.82725	0.0140376	0.158712	-4.23502	-0.799389
ENSRNOT00000096594	Mvp-202	0.467807	7.01643	2.63757	0.0202169	0.189873	-4.59152	-0.721536
ENSRNOT00000025134	Bop1-201	0.46777	5.90366	2.4349	0.0297285	0.23178	-4.82116	-0.634924
ENSRNOT00000017319	Ppdpf-201	0.467389	2.04024	0.77022	0.454675	0.766381	-6.233	-0.115555
ENSRNOT00000011499	Arpc3-201	0.467253	5.76673	2.04553	0.0611743	0.324471	-5.47653	-0.488824
ENSRNOT00000092958	Polr1e-203	0.466377	2.92423	1.12767	0.279451	0.633495	-6.14422	-0.198257
ENSRNOT00000111088	Fbln5-203	0.466028	4.89336	1.88606	0.0813834	0.373819	-5.58732	-0.427339
ENSRNOT00000037303	Phykpl-201	0.465955	2.06853	0.903927	0.382164	0.719406	-6.12835	-0.143026
ENSRNOT00000087556	Kpna6-202	0.464988	4.92501	1.96606	0.0705866	0.34743	-5.46455	-0.459132
ENSRNOT00000118889	Npnt-204	0.464737	4.22595	1.49258	0.158957	0.502502	-6.03529	-0.298862
ENSRNOT00000108295	Plscr2-202	0.464616	1.88607	0.827852	0.422405	0.745769	-6.14661	-0.127396
ENSRNOT00000106771	Pycr3-205	0.464603	3.39736	1.16752	0.263566	0.619244	-6.23569	-0.208138
ENSRNOT00000004320	Lgals3bp-201	0.464164	9.3582	2.84011	0.0136933	0.157204	-4.36596	-0.803536
ENSRNOT00000117340	LOC103690914-201	0.464051	6.97962	2.58722	0.0222596	0.198226	-4.68093	-0.702839
ENSRNOT00000101318	LOC102548286-202	0.463751	1.82824	0.83412	0.418988	0.743681	-6.12697	-0.128613
ENSRNOT00000087765	Mmd-203	0.46363	8.38706	2.77776	0.0154436	0.164312	-4.4368	-0.78433
ENSRNOT00000096248	Fbxo6-202	0.463019	3.61826	1.38942	0.187598	0.539782	-6.02645	-0.267782
ENSRNOT00000023935	Rps3-201	0.462524	6.26901	2.11737	0.053677	0.305614	-5.43044	-0.514827
ENSRNOT00000050721	Cars1-201	0.462186	6.33781	2.5381	0.0244446	0.208188	-4.6962	-0.681544
ENSRNOT00000064916	Nedd8-201	0.461783	4.35004	1.52587	0.150537	0.489415	-6.01719	-0.310323
ENSRNOT00000095731	Apeh-202	0.461366	2.70385	0.957232	0.35558	0.695892	-6.25471	-0.157458
ENSRNOT00000098684	Dad1-202	0.461357	4.23255	1.51923	0.152186	0.490749	-6.00056	-0.30914
ENSRNOT00000020229	Pex11a-201	0.461036	3.10934	1.21069	0.247154	0.601905	-6.10571	-0.220472
ENSRNOT00000076680	Alg13-201	0.460958	4.17452	1.71933	0.108797	0.42724	-5.69857	-0.369328
ENSRNOT00000047354	Car5b-201	0.460693	6.47398	2.6169	0.0210324	0.19467	-4.56891	-0.7107
ENSRNOT00000095380	Fam172a-205	0.459992	3.3505	1.33565	0.204139	0.553107	-6.02258	-0.257191
ENSRNOT00000023628	Hspa4-201	0.459742	5.17482	1.96239	0.0710522	0.348908	-5.51547	-0.457289
ENSRNOT00000026120	Edem2-201	0.459634	8.41445	3.09331	0.00838487	0.117838	-3.83697	-0.928713
ENSRNOT00000002540	Sdf2l1-201	0.459126	6.83527	2.38142	0.0328811	0.243307	-5.03948	-0.613845
ENSRNOT00000017469	Rrp9-201	0.459023	5.63975	1.85055	0.0866385	0.382451	-5.77244	-0.417425
ENSRNOT00000016654	Kctd14-201	0.458926	4.10996	1.53807	0.147548	0.48569	-5.9467	-0.313641
ENSRNOT00000017199	Rras2-201	0.458792	7.87149	2.62649	0.0206503	0.192345	-4.68568	-0.715919
ENSRNOT00000013600	Brk1-201	0.457728	6.21978	2.45922	0.0283921	0.226079	-4.82367	-0.64574
ENSRNOT00000095528	Ovol2-202	0.456886	2.94399	1.24449	0.234868	0.586216	-6.01814	-0.231943
ENSRNOT00000027117	Slc7a6-201	0.456318	4.59167	1.84937	0.0868174	0.382812	-5.58773	-0.417014
ENSRNOT00000021968	Spata2L-201	0.456056	3.92083	1.63471	0.125618	0.451117	-5.7647	-0.345711
ENSRNOT00000008566	Mtmr2-201	0.455926	7.3661	2.70365	0.0178107	0.177018	-4.50123	-0.751983
ENSRNOT00000068586	Prr36-201	0.455492	4.12088	1.5956	0.134127	0.464843	-5.86761	-0.332694
ENSRNOT00000035371	Ano10-201	0.455474	6.98083	2.50178	0.026192	0.219237	-4.83757	-0.659085
ENSRNOT00000027145	Rbm34-201	0.455309	4.81171	1.84936	0.0868199	0.382812	-5.63036	-0.417014
ENSRNOT00000027976	Rpl13a-201	0.455074	6.26729	2.29326	0.0387849	0.261383	-5.1264	-0.582723
ENSRNOT00000000635	Mtch1-201	0.455057	8.0342	2.48037	0.0272777	0.222107	-4.96535	-0.653437
ENSRNOT00000085038	Usp19-202	0.454962	2.63641	0.770929	0.454268	0.766198	-6.39623	-0.115659
ENSRNOT00000005588	Rpl26-201	0.454921	2.72957	1.08292	0.298143	0.6462	-6.1362	-0.189633
ENSRNOT00000075656	Crlf2-201	0.45433	4.99946	1.99864	0.066578	0.336661	-5.42511	-0.472807
ENSRNOT00000023515	Higd2a-201	0.454061	2.22626	0.778965	0.44968	0.763812	-6.27524	-0.117014
ENSRNOT00000103647	Scarb2-203	0.453361	6.69579	2.42963	0.0300255	0.232683	-4.93737	-0.633236
ENSRNOT00000025008	Mrps11-201	0.453341	3.26646	1.28382	0.221186	0.574962	-6.06405	-0.240361
ENSRNOT00000074580	LOC103690114-202	0.453286	2.97062	1.09796	0.291763	0.64118	-6.19017	-0.19302
ENSRNOT00000004298	Anks3-201	0.453096	3.34161	1.22714	0.241113	0.595613	-6.15232	-0.225035
ENSRNOT00000120014	S100a10-203	0.452743	4.64169	1.84776	0.0870637	0.383241	-5.60039	-0.416528
ENSRNOT00000019246	Gja4-201	0.452593	4.74334	1.89644	0.0799023	0.370776	-5.54303	-0.430889
ENSRNOT00000050188	Cdk11b-202	0.452434	3.14081	1.31296	0.211465	0.562963	-5.99204	-0.24952
ENSRNOT00000086987	Taf15-202	0.451218	4.95515	1.84774	0.0870664	0.383241	-5.65949	-0.416528
ENSRNOT00000016854	Zfyve19-201	0.450932	4.39116	1.79303	0.0958007	0.398694	-5.63423	-0.39936
ENSRNOT00000103964	Kcmf1-204	0.450932	6.20918	2.01128	0.0650803	0.333833	-5.5996	-0.476471
ENSRNOT00000028725	Fkbp2-201	0.45046	1.87794	0.811268	0.431535	0.752731	-6.1591	-0.12336
ENSRNOT00000029049	Akr1c13-201	0.45045	3.10196	1.2725	0.225058	0.578837	-6.03051	-0.237443
ENSRNOT00000063781	Lman2l-201	0.449485	7.6429	2.81283	0.0144339	0.160191	-4.31961	-0.795361
ENSRNOT00000026280	Tpp1-201	0.449377	5.57331	2.15865	0.0497654	0.295949	-5.2548	-0.528783
ENSRNOT00000099276	ENSRNOT00000099276	0.449032	6.44328	2.47982	0.0273057	0.222107	-4.81627	-0.653437
ENSRNOT00000108004	Dnpep-203	0.448303	6.24841	2.50033	0.026264	0.219427	-4.75315	-0.65871
ENSRNOT00000112063	Pxn-205	0.447815	3.39095	1.4087	0.181941	0.531471	-5.94091	-0.27452
ENSRNOT00000110548	Kank1-205	0.447294	4.6259	1.78509	0.0971302	0.400961	-5.69471	-0.396898
ENSRNOT00000074595	Glyctk-201	0.446183	3.41893	1.23941	0.236684	0.589262	-6.15979	-0.229691
ENSRNOT00000019738	Ikzf4-201	0.445925	3.76787	1.43862	0.173443	0.520263	-6.00027	-0.283777
ENSRNOT00000050137	Mmp16-201	0.445788	4.16979	1.56326	0.141537	0.478182	-5.92486	-0.320406
ENSRNOT00000056995	Sp110-201	0.445607	5.54262	2.20973	0.0452933	0.285277	-5.16205	-0.544733
ENSRNOT00000102126	Msra-205	0.445251	5.0651	1.99677	0.0668022	0.336661	-5.44015	-0.472807
ENSRNOT00000006281	Wdr25-201	0.445012	3.47426	1.34367	0.201598	0.551394	-6.04703	-0.258538
ENSRNOT00000000177	Lamp2-201	0.444875	9.73996	3.24111	0.00629288	0.101267	-3.61313	-0.994533
ENSRNOT00000086562	Tex9-201	0.444748	5.71666	2.25309	0.0417955	0.272839	-5.11478	-0.564093
ENSRNOT00000095887	Camta2-202	0.444355	4.1594	1.68603	0.115165	0.434861	-5.74522	-0.36165
ENSRNOT00000109134	Map2k4-202	0.444283	5.89325	2.23914	0.0428921	0.277379	-5.16654	-0.556926
ENSRNOT00000117818	Cdyl2-202	0.443707	2.2118	0.932024	0.367985	0.707057	-6.14027	-0.150546
ENSRNOT00000040993	Mt-nd2-201	0.442835	9.95331	2.60046	0.0217038	0.196255	-4.84048	-0.70718
ENSRNOT00000013286	Aif1l-201	0.442713	7.68593	2.69227	0.018204	0.179776	-4.54936	-0.745269
ENSRNOT00000073687	Casd1-201	0.442493	4.00938	1.38295	0.189527	0.541315	-6.13123	-0.26655
ENSRNOT00000103993	Mpdu1-202	0.441691	6.32285	1.9034	0.0789227	0.36845	-5.79107	-0.433622
ENSRNOT00000001093	Dse-201	0.44162	6.25469	2.39554	0.0320191	0.23936	-4.94323	-0.620948
ENSRNOT00000085122	Hiat1-ps1-203	0.441478	5.13531	2.03363	0.0625063	0.326874	-5.39169	-0.485619
ENSRNOT00000001248	Flt1-201	0.441042	2.46269	0.894754	0.386873	0.722122	-6.24326	-0.141389
ENSRNOT00000113201	Mapre3-202	0.440358	6.47262	2.44431	0.0292043	0.228851	-4.88437	-0.640447
ENSRNOT00000102737	Magea9-202	0.4397	9.54475	3.17014	0.00722283	0.109836	-3.74204	-0.959257
ENSRNOT00000055801	Ptpra-201	0.439675	7.75925	2.22601	0.0439486	0.281644	-5.3978	-0.550299
ENSRNOT00000000193	Plpp2-201	0.439629	7.2393	2.74172	0.0165534	0.169788	-4.4187	-0.770094
ENSRNOT00000015190	Mat1a-201	0.439543	4.01243	1.52396	0.151011	0.489578	-5.94361	-0.310178
ENSRNOT00000060595	Parp8-201	0.439529	4.25308	1.71155	0.110257	0.428572	-5.72825	-0.367976
ENSRNOT00000072342	Gstm5-201	0.438962	5.24735	1.40529	0.182932	0.532951	-6.35218	-0.273312
ENSRNOT00000046344	Tollip-201	0.438872	6.6081	2.43314	0.0298271	0.231855	-4.92102	-0.634783
ENSRNOT00000088807	Lrba-203	0.438663	3.80227	1.51844	0.152382	0.490749	-5.90063	-0.30914
ENSRNOT00000026697	Wdr24-201	0.438069	5.85787	2.17373	0.0484036	0.293471	-5.27415	-0.532435
ENSRNOT00000063952	Slc35a2-201	0.437918	1.98141	0.915434	0.376312	0.714334	-6.09566	-0.146099
ENSRNOT00000023309	Trub1-201	0.437708	5.07968	2.00891	0.0653586	0.333858	-5.42279	-0.476438
ENSRNOT00000095625	Pdlim7-203	0.436685	8.30358	2.78809	0.0151392	0.162646	-4.41262	-0.788756
ENSRNOT00000032026	Cox6b1-201	0.436437	1.50175	0.703686	0.493801	0.791294	-6.1481	-0.101662
ENSRNOT00000036212	Slc35d2-201	0.436311	4.53873	1.62542	0.127596	0.454466	-5.91579	-0.342499
ENSRNOT00000011474	Snx11-201	0.436009	2.78954	1.06818	0.304504	0.653733	-6.16925	-0.1846
ENSRNOT00000017654	Dok5-201	0.435384	3.3501	1.34214	0.202082	0.551998	-6.01543	-0.258063
ENSRNOT00000112483	Cfdp1-203	0.434243	3.86048	1.49577	0.158131	0.501476	-5.94639	-0.29975
ENSRNOT00000022527	LOC102547287-201	0.434038	4.51743	1.62314	0.128084	0.455924	-5.91481	-0.341108
ENSRNOT00000106579	Shisa4-202	0.434001	5.34897	1.94083	0.0738421	0.357066	-5.58048	-0.447252
ENSRNOT00000050987	Snx16-201	0.433987	3.17873	1.2718	0.225301	0.579077	-6.0538	-0.237264
ENSRNOT00000048490	Ddx5-201	0.433969	10.892	2.89528	0.0123084	0.147681	-4.3263	-0.830675
ENSRNOT00000012663	Marcksl1-201	0.433596	10.2082	2.99167	0.0102125	0.133108	-4.11396	-0.875794
ENSRNOT00000036460	Pon2-201	0.433277	8.85181	2.99335	0.0101793	0.133108	-4.05126	-0.875794
ENSRNOT00000037489	Tmem14a-201	0.432443	3.48149	1.34673	0.200637	0.55075	-6.04507	-0.259046
ENSRNOT00000038677	Anxa2-201	0.431905	11.6957	3.14009	0.00765687	0.113425	-3.8888	-0.945292
ENSRNOT00000027960	Dmac2-201	0.4317	5.88499	2.03705	0.0621206	0.326203	-5.50921	-0.486512
ENSRNOT00000066708	Gba2-201	0.431414	2.52944	0.999883	0.335266	0.679899	-6.1637	-0.167556
ENSRNOT00000024144	Prelid3a-201	0.431383	2.97069	1.0822	0.298451	0.646687	-6.2088	-0.189306
ENSRNOT00000000184	Slc30a4-201	0.43129	5.01822	1.81043	0.0929407	0.394536	-5.72972	-0.403914
ENSRNOT00000016372	Glrx-201	0.42969	9.046	2.76369	0.015868	0.165401	-4.49623	-0.781461
ENSRNOT00000106282	Dysf-203	0.429411	2.209	0.821094	0.42611	0.748522	-6.23692	-0.125795
ENSRNOT00000090165	Plcg2-201	0.42922	2.88854	1.16158	0.265889	0.621392	-6.0979	-0.206635
ENSRNOT00000080520	Efemp2-203	0.428966	10.7955	2.95654	0.010932	0.138501	-4.20553	-0.858546
ENSRNOT00000024380	Mrpl2-201	0.428603	3.66942	1.43614	0.174134	0.521387	-5.97888	-0.282839
ENSRNOT00000001398	Snapc2-201	0.428555	5.79491	1.97503	0.0694618	0.344159	-5.59758	-0.463241
ENSRNOT00000097263	Traf7-202	0.428541	5.38192	1.84315	0.0877711	0.384562	-5.74166	-0.415034
ENSRNOT00000015207	Pigs-201	0.428539	9.23819	2.94513	0.0111761	0.140104	-4.16098	-0.853548
ENSRNOT00000017090	Lpcat3-201	0.427653	8.7112	2.67527	0.0188078	0.182893	-4.64604	-0.737802
ENSRNOT00000119104	Cnst-202	0.42721	3.96011	1.4747	0.16364	0.505623	-5.99922	-0.296173
ENSRNOT00000106999	Ppif-202	0.426804	6.64299	2.35271	0.0347029	0.248174	-5.0693	-0.605243
ENSRNOT00000078620	Selenoo-201	0.426788	5.25295	1.92598	0.0758209	0.362216	-5.5881	-0.441032
ENSRNOT00000104311	Cdadc1-204	0.42642	4.24797	1.30192	0.215109	0.566696	-6.28857	-0.24665
ENSRNOT00000114663	Osbpl2-202	0.426315	4.56303	1.68149	0.116058	0.435038	-5.83877	-0.361473
ENSRNOT00000008973	Pyurf-201	0.426111	5.18375	1.98911	0.0677285	0.339436	-5.47375	-0.469243
ENSRNOT00000012875	Slc6a6-201	0.426044	1.74837	0.620834	0.545234	0.820531	-6.26367	-0.0859048
ENSRNOT00000061903	Pcmtd1-201	0.425919	3.30863	1.20069	0.250885	0.606347	-6.17508	-0.217279
ENSRNOT00000037030	Uqcrb-201	0.425645	2.04256	0.896561	0.385942	0.721406	-6.1283	-0.14182
ENSRNOT00000002638	Scyl2-201	0.425022	2.83117	1.02906	0.321858	0.667908	-6.22224	-0.175284
ENSRNOT00000080775	Pcolce-202	0.424634	4.02756	1.53049	0.149398	0.488174	-5.93855	-0.311426
ENSRNOT00000003332	Txndc11-201	0.424506	6.79385	2.33088	0.0361515	0.251711	-5.12518	-0.599097
ENSRNOT00000108409	LOC102551133-201	0.424408	2.46579	0.980511	0.344387	0.687349	-6.16463	-0.162823
ENSRNOT00000084637	Zfp655-202	0.424	5.10856	1.8316	0.0895658	0.387246	-5.71278	-0.412013
ENSRNOT00000109889	Acin1-202	0.423987	3.60083	1.37157	0.192961	0.544737	-6.04538	-0.263813
ENSRNOT00000017618	Xkr8-201	0.423246	4.89172	1.71822	0.109005	0.427528	-5.8475	-0.369035
ENSRNOT00000000477	Cfb-201	0.423007	3.95946	1.43606	0.174157	0.521387	-6.05081	-0.282839
ENSRNOT00000001084	Ppp1r18-201	0.422954	7.96107	2.73182	0.0168718	0.17078	-4.4961	-0.767562
ENSRNOT00000075423	Tprg1l-201	0.42212	9.88539	2.92775	0.0115588	0.14246	-4.22248	-0.846306
ENSRNOT00000118992	Dok7-203	0.421913	3.87631	1.47641	0.163187	0.505183	-5.97652	-0.296552
ENSRNOT00000014413	Ankrd54-201	0.421817	2.71978	1.05917	0.308437	0.655317	-6.15854	-0.183549
ENSRNOT00000076620	Afg1l-201	0.421757	3.23146	1.25138	0.232424	0.584916	-6.09342	-0.232906
ENSRNOT00000110990	Tuba1a-204	0.421377	11.7039	3.0729	0.0087236	0.121515	-4.01868	-0.91537
ENSRNOT00000010229	Ttc4-201	0.420881	5.74525	2.07316	0.0581834	0.319221	-5.42738	-0.495908
ENSRNOT00000109726	ENSRNOT00000109726	0.420655	2.43886	0.887512	0.390619	0.72487	-6.24337	-0.13974
ENSRNOT00000019408	Zfhx3-201	0.419666	2.52534	0.986064	0.341755	0.685604	-6.17602	-0.163926
ENSRNOT00000012094	Nat10-201	0.419355	5.12385	1.91863	0.0768183	0.364142	-5.57763	-0.438729
ENSRNOT00000024149	RGD1566325-201	0.418562	2.21079	0.852291	0.409184	0.737469	-6.2113	-0.132256
ENSRNOT00000016733	Wdr18-201	0.417771	4.58489	1.73671	0.1056	0.421564	-5.76074	-0.375137
ENSRNOT00000095956	Nup58-203	0.417745	4.53124	1.53486	0.148329	0.487033	-6.04316	-0.312442
ENSRNOT00000115672	Nol3-202	0.417733	5.73858	1.95461	0.0720472	0.350921	-5.62204	-0.45479
ENSRNOT00000031352	Cnot11-201	0.416223	7.29901	2.47758	0.0274223	0.222552	-4.912	-0.652568
ENSRNOT00000027118	Wbp1l-201	0.415241	4.42697	1.5121	0.153973	0.493571	-6.05297	-0.30665
ENSRNOT00000006491	Porcn-201	0.415194	6.02157	2.13615	0.051863	0.301282	-5.36343	-0.521026
ENSRNOT00000120138	Pde2a-204	0.414498	1.50175	0.655834	0.523149	0.807133	-6.18096	-0.0930551
ENSRNOT00000001827	Ap4m1-201	0.414436	1.73286	0.684877	0.505218	0.797315	-6.21811	-0.0983698
ENSRNOT00000117574	Luzp4-203	0.414341	4.79883	1.79583	0.0953343	0.397802	-5.71187	-0.400334
ENSRNOT00000065712	Usp47-201	0.413085	4.85726	1.72213	0.108278	0.426659	-5.8353	-0.369919
ENSRNOT00000086698	AABR07040855.1-202	0.413052	4.65802	1.35591	0.197771	0.547604	-6.30761	-0.261534
ENSRNOT00000083493	Phldb3-201	0.412697	6.03389	1.80494	0.0938348	0.396191	-5.90533	-0.402096
ENSRNOT00000017476	Tox4-201	0.412104	7.57233	2.46066	0.0283152	0.226079	-4.96637	-0.64574
ENSRNOT00000017233	Uaca-201	0.412091	2.76832	1.02495	0.323726	0.669618	-6.20815	-0.174173
ENSRNOT00000071981	Cdsn-201	0.412043	2.83572	1.01455	0.328476	0.674321	-6.23835	-0.171134
ENSRNOT00000103418	Ddx5-203	0.411596	6.9306	2.25941	0.0413082	0.270346	-5.26568	-0.568081
ENSRNOT00000065921	Tjp2-201	0.411277	3.03593	0.843122	0.414112	0.74088	-6.45656	-0.130252
ENSRNOT00000056278	Mrm3-201	0.410974	5.26419	1.94157	0.0737453	0.356821	-5.56511	-0.447549
ENSRNOT00000081922	Siglec10-202	0.410514	3.71583	1.32022	0.209099	0.56017	-6.14021	-0.25168
ENSRNOT00000037016	Rab34-201	0.410107	6.42172	2.16896	0.0488305	0.295085	-5.36341	-0.530053
ENSRNOT00000000336	Smpd2-201	0.409908	4.16725	1.46365	0.16659	0.510196	-6.06232	-0.292263
ENSRNOT00000025794	Sod2-201	0.409848	5.70384	2.10193	0.0552125	0.310666	-5.3725	-0.507706
ENSRNOT00000015011	Tmem254-201	0.409447	5.94682	1.51532	0.153162	0.491504	-6.3183	-0.308473
ENSRNOT00000023425	Tcirg1-201	0.409402	5.79976	2.06002	0.0595882	0.321434	-5.45798	-0.492908
ENSRNOT00000048764	Dhx30-201	0.409346	4.64711	1.58026	0.137599	0.471715	-6.00274	-0.32632
ENSRNOT00000074087	Optn-202	0.408986	4.83231	1.75941	0.101547	0.411258	-5.77423	-0.385886
ENSRNOT00000021972	Tnfaip8-201	0.408397	7.26765	2.48389	0.0270961	0.222044	-4.89773	-0.653561
ENSRNOT00000005502	RGD1311745-201	0.408302	3.43039	1.24225	0.235668	0.587113	-6.16023	-0.231279
ENSRNOT00000017101	Pgrmc1-201	0.408258	5.9191	2.15128	0.050443	0.296618	-5.32229	-0.527803
ENSRNOT00000013573	Prpsap1-201	0.40769	8.2364	2.64738	0.0198408	0.187756	-4.67197	-0.726405
ENSRNOT00000088623	Plxnb2-202	0.407118	5.92389	2.14507	0.0510216	0.298346	-5.33363	-0.52528
ENSRNOT00000083951	Rpl10-201	0.407075	5.97233	2.00789	0.0654793	0.334031	-5.57111	-0.476213
ENSRNOT00000003542	Pmm2-201	0.406949	7.66564	2.44197	0.029334	0.229634	-5.00779	-0.638964
ENSRNOT00000017294	Marchf8-201	0.406634	2.67188	0.978795	0.345204	0.687837	-6.22525	-0.162514
ENSRNOT00000113858	Srrt-202	0.406493	8.02101	2.42114	0.0305106	0.234087	-5.07177	-0.630623
ENSRNOT00000005228	Slc40a1-201	0.406241	3.13518	1.10813	0.287501	0.637778	-6.22899	-0.19533
ENSRNOT00000017831	Rnf217-201	0.405426	2.68516	0.983471	0.342982	0.686271	-6.22472	-0.163504
ENSRNOT00000106086	ENSRNOT00000106086	0.4053	3.55972	1.26188	0.228739	0.581803	-6.17142	-0.235224
ENSRNOT00000005046	Gosr2-201	0.405275	7.50602	2.40777	0.0312899	0.237355	-5.05628	-0.624602
ENSRNOT00000088689	LOC100365363-201	0.405208	1.78548	0.611055	0.551496	0.822333	-6.28001	-0.0849524
ENSRNOT00000044486	Abhd17b-201	0.40508	1.9308	0.818238	0.427682	0.749929	-6.16679	-0.12498
ENSRNOT00000004351	Nherf1-201	0.404949	8.77183	2.68862	0.0183321	0.180347	-4.62414	-0.74389
ENSRNOT00000014502	Lcp1-201	0.404446	3.82119	1.33811	0.203358	0.552455	-6.14405	-0.257703
ENSRNOT00000021037	Dok4-201	0.403981	4.5077	1.63042	0.126528	0.452691	-5.9027	-0.344199
ENSRNOT00000096349	Ech1-202	0.40391	6.29397	2.09936	0.0554725	0.31122	-5.46494	-0.506933
ENSRNOT00000014182	Dnajc3-201	0.403815	8.46071	2.64222	0.0200378	0.188694	-4.69462	-0.724242
ENSRNOT00000094556	Cystm1-203	0.403635	2.17702	0.771564	0.453905	0.766038	-6.26828	-0.11575
ENSRNOT00000093861	Ap5s1-203	0.403176	2.11546	0.858202	0.406028	0.736557	-6.1811	-0.132794
ENSRNOT00000073771	Impact-201	0.402804	2.65852	0.916057	0.375998	0.714334	-6.28073	-0.146099
ENSRNOT00000013176	Apex1-201	0.401797	2.21449	0.860755	0.40467	0.735146	-6.20497	-0.133627
ENSRNOT00000107131	Zfp385a-204	0.401687	4.82066	1.64544	0.123366	0.447534	-5.94222	-0.349174
ENSRNOT00000116107	Tgfbr2-202	0.40145	4.2856	1.57566	0.138655	0.474062	-5.93428	-0.324165
ENSRNOT00000023137	Poll-201	0.401028	4.47582	1.59998	0.133151	0.463891	-5.94012	-0.333584
ENSRNOT00000073595	C9h6orf141-201	0.400823	6.86358	2.33859	0.0356337	0.250866	-5.11919	-0.600558
ENSRNOT00000101953	Ilf3-204	0.400578	2.09007	0.796094	0.439999	0.757896	-6.2259	-0.12039
ENSRNOT00000018568	Clba1-201	0.39992	2.65087	0.933231	0.367385	0.706255	-6.2624	-0.151039
ENSRNOT00000063787	Rpl14-201	0.399692	5.95845	1.81141	0.0927821	0.394426	-5.8841	-0.404034
ENSRNOT00000099138	Pde1b-202	0.39946	4.89908	1.67026	0.118292	0.437029	-5.92049	-0.359489
ENSRNOT00000067372	Dmrt2-201	0.399439	7.45222	2.41019	0.0311475	0.236858	-5.04731	-0.625512
ENSRNOT00000119135	Eci1-203	0.399204	1.47678	0.572218	0.576749	0.837953	-6.22774	-0.0767803
ENSRNOT00000088201	Stat2-202	0.399138	4.61419	1.60749	0.13149	0.461436	-5.95758	-0.335889
ENSRNOT00000096470	Hnrnpm-204	0.398965	1.99368	0.810353	0.432042	0.752731	-6.18934	-0.12336
ENSRNOT00000081224	RGD1561277-201	0.398449	3.21689	1.12537	0.280392	0.633516	-6.2339	-0.198243
ENSRNOT00000027217	Retreg3-201	0.397663	5.75849	1.92803	0.0755449	0.361442	-5.66839	-0.441961
ENSRNOT00000118933	Mtss1-205	0.39746	3.54546	1.27794	0.223193	0.577056	-6.1482	-0.238782
ENSRNOT00000101878	Mief2-203	0.397258	4.50617	1.4913	0.159287	0.502859	-6.09841	-0.298554
ENSRNOT00000003188	Chmp1b2-201	0.397227	5.84567	1.68177	0.116003	0.435038	-6.06391	-0.361473
ENSRNOT00000015494	Gla-201	0.396883	7.4436	2.41059	0.0311237	0.236858	-5.04585	-0.625512
ENSRNOT00000065195	Sucla2-201	0.396868	3.21139	1.12898	0.278918	0.633406	-6.228	-0.198318
ENSRNOT00000016561	Bcl2l13-201	0.396828	6.5474	2.04414	0.0613287	0.324684	-5.59026	-0.488539
ENSRNOT00000095555	Ehbp1-202	0.396325	3.0453	1.07469	0.301682	0.651305	-6.23866	-0.186215
ENSRNOT00000016066	Ints12-201	0.39625	3.81979	0.94269	0.3627	0.702633	-6.58092	-0.153272
ENSRNOT00000076829	Slc12a9-203	0.395733	4.58637	1.64484	0.12349	0.447646	-5.89801	-0.349066
ENSRNOT00000096938	Vamp8-202	0.395604	4.08577	1.31407	0.211102	0.562477	-6.23788	-0.249895
ENSRNOT00000010440	Nrdc-201	0.395536	5.08293	1.82616	0.0904224	0.389555	-5.71713	-0.409432
ENSRNOT00000116201	Cib1-204	0.395463	3.63109	1.25767	0.230212	0.583329	-6.19475	-0.234086
ENSRNOT00000007919	Slc30a6-201	0.395182	5.17656	1.81526	0.0921616	0.392872	-5.75064	-0.405748
ENSRNOT00000083442	Renbp-201	0.395111	8.07037	2.26937	0.04055	0.267818	-5.34496	-0.57216
ENSRNOT00000079414	B4galt5-202	0.394775	7.00898	2.35431	0.0345989	0.247921	-5.10628	-0.605686
ENSRNOT00000001935	Sh2b2-201	0.394374	2.62601	0.988495	0.340607	0.684716	-6.20289	-0.16449
ENSRNOT00000020951	Coro2b-201	0.3942	4.24109	1.4188	0.179036	0.528801	-6.13873	-0.276708
ENSRNOT00000026846	Ell-201	0.394108	6.69128	2.17371	0.0484051	0.293471	-5.38808	-0.532435
ENSRNOT00000113387	Tmem65-203	0.393699	5.0352	1.52739	0.150161	0.489293	-6.15019	-0.310431
ENSRNOT00000027406	Yif1a-201	0.393475	3.12998	0.974396	0.347303	0.689015	-6.3653	-0.161771
ENSRNOT00000095702	Atg10-202	0.393465	3.18916	0.984117	0.342676	0.686271	-6.37289	-0.163504
ENSRNOT00000006395	Utp25-201	0.393229	2.6104	0.725903	0.480516	0.781611	-6.4243	-0.107009
ENSRNOT00000003638	Mtmr1-201	0.393121	4.31154	1.54259	0.146453	0.484771	-5.98658	-0.314464
ENSRNOT00000089550	Dhx16-201	0.39307	3.36492	1.09121	0.294611	0.642341	-6.31214	-0.192234
ENSRNOT00000103502	Tuft1-204	0.393042	3.36351	1.17167	0.261954	0.616752	-6.22364	-0.209889
ENSRNOT00000104596	Grsf1-203	0.392433	5.729	1.91699	0.0770432	0.364455	-5.68149	-0.438356
ENSRNOT00000020749	Spr-201	0.391999	3.86731	1.26294	0.228371	0.581803	-6.24831	-0.235224
ENSRNOT00000105345	Polr1d-202	0.391496	4.33368	1.45568	0.168749	0.513377	-6.11054	-0.289563
ENSRNOT00000015786	Auh-201	0.391468	7.54361	2.22485	0.0440437	0.281784	-5.38275	-0.550083
ENSRNOT00000085175	Grb10-202	0.391407	2.50182	0.933616	0.367193	0.706255	-6.21934	-0.151039
ENSRNOT00000072319	Cuta-202	0.391193	2.30624	0.81194	0.431162	0.75233	-6.27116	-0.123592
ENSRNOT00000016794	Pyroxd1-201	0.390882	6.3933	2.19611	0.046447	0.288069	-5.31315	-0.540504
ENSRNOT00000038649	Hadha-201	0.390731	6.82394	2.17334	0.0484383	0.293471	-5.40357	-0.532435
ENSRNOT00000118296	Porcn-205	0.390091	1.91972	0.775745	0.451515	0.764567	-6.19821	-0.116584
ENSRNOT00000005996	Pes1-201	0.39009	7.35295	2.27677	0.039995	0.266003	-5.27563	-0.575113
ENSRNOT00000067984	Pdia5-201	0.3899	8.57843	2.65033	0.0197289	0.186927	-4.68587	-0.728328
ENSRNOT00000017555	Nop53-201	0.389285	9.48685	2.66424	0.0192098	0.184974	-4.70199	-0.73289
ENSRNOT00000056558	Mterf4-201	0.389104	4.99202	1.65577	0.121231	0.442319	-5.95908	-0.354264
ENSRNOT00000082722	Tmub2-202	0.38909	6.60326	2.05963	0.0596305	0.321437	-5.57134	-0.492904
ENSRNOT00000112857	Otud5-202	0.388976	4.76349	1.55869	0.142612	0.479674	-6.05608	-0.319054
ENSRNOT00000046054	Bmp1-201	0.3887	6.50615	2.15867	0.0497632	0.295949	-5.39199	-0.528783
ENSRNOT00000011827	Tada3-201	0.38855	5.63908	1.8707	0.0836199	0.376885	-5.74105	-0.423791
ENSRNOT00000018021	Iqgap1-201	0.388194	4.89847	1.49145	0.159247	0.502859	-6.17494	-0.298554
ENSRNOT00000012434	Pts-201	0.387849	4.99857	1.76703	0.100218	0.408889	-5.79348	-0.388395
ENSRNOT00000049459	Ifnlr1-201	0.387781	2.91395	1.05856	0.308706	0.655317	-6.21727	-0.183549
ENSRNOT00000030745	C2cd2l-201	0.387775	4.29601	1.47888	0.162534	0.504762	-6.07097	-0.296913
ENSRNOT00000077166	Hhipl2-201	0.387407	3.5908	1.04783	0.313445	0.660517	-6.41841	-0.180116
ENSRNOT00000028051	Tgfb1-201	0.387254	3.86574	1.36273	0.195666	0.546377	-6.1243	-0.262508
ENSRNOT00000025398	Mtrf1l-201	0.387222	3.58243	1.06676	0.305119	0.654111	-6.39741	-0.184348
ENSRNOT00000014445	Ndor1-201	0.387074	4.53911	1.56755	0.140535	0.476262	-5.99952	-0.322154
ENSRNOT00000095529	Fat1-203	0.386652	6.05406	1.59049	0.135275	0.467277	-6.22886	-0.330426
ENSRNOT00000077268	Pqbp1-202	0.386542	4.57868	1.4889	0.15991	0.503313	-6.11692	-0.298161
ENSRNOT00000024939	Rbm6-201	0.386494	4.05569	1.21722	0.244744	0.599505	-6.34746	-0.222207
ENSRNOT00000067446	Magebl1-201	0.38639	3.79521	1.34691	0.200582	0.55075	-6.12668	-0.259046
ENSRNOT00000055210	Trim34-201	0.385786	4.58188	1.53046	0.149407	0.488174	-6.06015	-0.311426
ENSRNOT00000015247	Atp13a1-201	0.385714	7.60382	2.33115	0.0361335	0.251711	-5.20117	-0.599097
ENSRNOT00000027634	Dapk3-201	0.38436	7.78854	2.21307	0.0450144	0.284847	-5.4228	-0.545389
ENSRNOT00000022749	Chst4-201	0.384171	2.32784	0.880669	0.39418	0.726653	-6.21865	-0.138673
ENSRNOT00000005310	Tmem19-201	0.383691	3.11302	1.04771	0.313495	0.660517	-6.28641	-0.180116
ENSRNOT00000116906	Wdr46-202	0.383064	6.33631	2.07374	0.0581222	0.319221	-5.51401	-0.495908
ENSRNOT00000116741	Foxn1-202	0.383057	4.2112	1.2715	0.225403	0.579147	-6.31865	-0.237211
ENSRNOT00000109438	Prmt7-203	0.382988	4.03295	1.38601	0.188612	0.540703	-6.13463	-0.267041
ENSRNOT00000096671	Armcx2-202	0.382821	3.64428	1.25158	0.232356	0.584916	-6.20562	-0.232906
ENSRNOT00000095535	Slc27a1-202	0.382787	2.78191	0.810263	0.432092	0.752731	-6.40858	-0.12336
ENSRNOT00000113176	Ppp2r5c-208	0.382618	3.15581	1.05784	0.309021	0.655392	-6.28866	-0.183499
ENSRNOT00000071211	Mllt1-201	0.382513	3.8466	1.18732	0.255938	0.610651	-6.33182	-0.214207
ENSRNOT00000002407	Tfrc-201	0.382206	2.21172	0.757018	0.46228	0.769268	-6.28858	-0.113922
ENSRNOT00000008854	Mbd6-201	0.380976	1.7821	0.6713	0.513555	0.800631	-6.23993	-0.0965678
ENSRNOT00000080476	Ppt2-202	0.380901	2.31206	0.854402	0.408055	0.736977	-6.23716	-0.132546
ENSRNOT00000116132	Dnajb11-204	0.380429	3.11665	0.994171	0.337937	0.682162	-6.34212	-0.166112
ENSRNOT00000018788	Klhl13-201	0.380372	6.51162	2.16499	0.049188	0.295949	-5.38188	-0.528783
ENSRNOT00000016984	Vamp5-201	0.380022	2.55468	0.906341	0.380932	0.718362	-6.25969	-0.143657
ENSRNOT00000028535	Stx3-201	0.37967	5.79294	1.79105	0.096131	0.399523	-5.89017	-0.398458
ENSRNOT00000034951	Rpl6-201	0.379484	7.98796	2.14831	0.0507187	0.297779	-5.54887	-0.526105
ENSRNOT00000007246	Recql5-201	0.378916	4.11609	1.30022	0.215673	0.567199	-6.26199	-0.246265
ENSRNOT00000040743	Tbce-201	0.378758	6.5918	2.15662	0.0499507	0.295977	-5.40595	-0.528742
ENSRNOT00000000258	Aatf-201	0.378448	7.11348	2.28927	0.0390741	0.262184	-5.23163	-0.581393
ENSRNOT00000018368	LOC100174910-201	0.378437	3.96265	1.28144	0.221995	0.576155	-6.24923	-0.239461
ENSRNOT00000034386	Nob1-201	0.378261	5.00154	1.59266	0.134788	0.46643	-6.05241	-0.331214
ENSRNOT00000046590	Ei24-201	0.378109	7.45634	1.87039	0.0836653	0.376885	-5.96586	-0.423791
ENSRNOT00000001476	Wipi2-201	0.37764	7.04772	2.18887	0.0470715	0.289584	-5.40012	-0.538226
ENSRNOT00000019080	Mfsd2a-201	0.377125	2.48093	0.760605	0.460206	0.768881	-6.36024	-0.114141
ENSRNOT00000026728	Tmem63b-201	0.376979	2.58969	0.908363	0.379901	0.717425	-6.26778	-0.144223
ENSRNOT00000008728	Pdia4-201	0.376713	5.19624	1.68212	0.115933	0.435038	-5.95657	-0.361473
ENSRNOT00000007130	Tbc1d25-201	0.376612	2.22403	0.639737	0.533242	0.812823	-6.37575	-0.0900041
ENSRNOT00000002800	Paxbp1-201	0.376521	3.15828	0.871132	0.399181	0.730761	-6.46811	-0.136225
ENSRNOT00000000239	Abhd5-201	0.37518	6.55406	2.05591	0.0600349	0.322475	-5.5717	-0.491504
ENSRNOT00000068274	Suclg2-201	0.374977	7.50695	2.33467	0.0358963	0.250921	-5.18698	-0.600463
ENSRNOT00000000246	Lmf1-201	0.374686	4.12721	1.42214	0.178081	0.52722	-6.10932	-0.278008
ENSRNOT00000011262	Foxs1-201	0.374637	7.5288	2.14444	0.0510806	0.298346	-5.52007	-0.52528
ENSRNOT00000010010	Vps53-201	0.374546	5.23357	1.66872	0.118602	0.437662	-5.98277	-0.358861
ENSRNOT00000100804	ENSRNOT00000100804	0.374211	3.30124	1.03557	0.318922	0.66504	-6.35282	-0.177152
ENSRNOT00000039096	Bbs10-201	0.373943	3.49524	1.03326	0.319964	0.66559	-6.40881	-0.176793
ENSRNOT00000018454	Sec61a1-201	0.373549	10.5751	2.64565	0.0199065	0.187917	-4.78294	-0.726035
ENSRNOT00000081761	Ndufa1-202	0.373065	2.46389	0.823882	0.424579	0.747228	-6.3052	-0.126547
ENSRNOT00000064274	Simc1-203	0.372125	2.90214	0.973601	0.347683	0.689015	-6.29879	-0.161771
ENSRNOT00000027290	Rusf1-201	0.372047	7.24489	2.21392	0.0449432	0.284847	-5.37552	-0.545389
ENSRNOT00000022620	Isoc2b-201	0.371839	3.73839	1.18822	0.255597	0.610311	-6.30433	-0.214449
ENSRNOT00000026134	Rnf185-201	0.371748	7.37802	2.1588	0.0497515	0.295949	-5.4825	-0.528783
ENSRNOT00000117369	Arpc1a-204	0.37171	8.62454	2.46495	0.0280861	0.225127	-5.02866	-0.647571
ENSRNOT00000055862	Wdr47-201	0.371515	3.84438	1.17291	0.261474	0.616281	-6.34824	-0.210221
ENSRNOT00000073967	Nrn1-201	0.371468	4.63808	1.27959	0.222629	0.576252	-6.39923	-0.239387
ENSRNOT00000085967	Srgap2-202	0.371362	2.18135	0.820038	0.426691	0.749043	-6.23082	-0.125493
ENSRNOT00000004834	Disp1-201	0.371225	2.76984	0.930424	0.368783	0.707884	-6.30061	-0.150038
ENSRNOT00000119079	ENSRNOT00000119079	0.371184	3.21124	0.916307	0.375871	0.714334	-6.44288	-0.146099
ENSRNOT00000008518	Copa-201	0.371169	8.23859	2.29951	0.0383349	0.259997	-5.30298	-0.585031
ENSRNOT00000012533	Ccdc47-201	0.370897	6.51577	2.08799	0.0566342	0.315172	-5.5133	-0.501452
ENSRNOT00000098457	Homer3-202	0.370687	5.96954	1.96741	0.0704173	0.347149	-5.63736	-0.459484
ENSRNOT00000074079	Vps37c-201	0.370531	6.75997	1.96322	0.0709471	0.348759	-5.74875	-0.457474
ENSRNOT00000086459	Rnf114-201	0.37017	8.02357	2.42239	0.0304389	0.234087	-5.06987	-0.630623
ENSRNOT00000032481	Elp5-201	0.369275	5.75257	1.77739	0.0984364	0.403972	-5.90505	-0.393649
ENSRNOT00000023896	Slc66a1-201	0.369141	3.89361	1.27358	0.224686	0.578462	-6.24221	-0.237726
ENSRNOT00000000018	Steap1-201	0.368909	5.12538	1.64395	0.123677	0.447839	-6.00047	-0.348878
ENSRNOT00000094903	Mtrr-203	0.368724	2.94258	0.99533	0.337394	0.681913	-6.29019	-0.166271
ENSRNOT00000088448	Fip1l1-202	0.368633	5.94456	1.54125	0.146779	0.485252	-6.28206	-0.314033
ENSRNOT00000024689	Anapc10-201	0.368338	3.27857	1.06284	0.306829	0.655317	-6.31875	-0.183549
ENSRNOT00000025197	Plk3-201	0.368268	7.53445	2.32445	0.0365897	0.253008	-5.2074	-0.596866
ENSRNOT00000064752	Jtb-201	0.367793	7.70192	2.33766	0.0356955	0.250878	-5.19754	-0.600537
ENSRNOT00000013507	Plpp7-201	0.367702	5.42758	1.7555	0.102235	0.412321	-5.88557	-0.384764
ENSRNOT00000096046	Lrch3-205	0.367377	3.66826	1.1846	0.256977	0.610954	-6.2904	-0.213992
ENSRNOT00000011277	C15h8orf58-201	0.367067	5.10278	1.64088	0.124318	0.448535	-6.00096	-0.348204
ENSRNOT00000014795	Lhfpl2-201	0.366384	3.61462	1.1953	0.252912	0.60787	-6.26431	-0.216189
ENSRNOT00000007963	Cdc27-201	0.366287	4.17715	1.21082	0.247105	0.601905	-6.38367	-0.220472
ENSRNOT00000090060	Cwc27-202	0.366277	3.19971	0.952114	0.358074	0.698217	-6.40722	-0.15601
ENSRNOT00000004699	Prkca-201	0.36626	4.92468	1.63185	0.126224	0.452026	-5.98193	-0.344837
ENSRNOT00000082082	Rrn3-201	0.366161	7.50754	2.21008	0.0452636	0.285277	-5.40547	-0.544733
ENSRNOT00000027869	Bles03-201	0.366125	4.47078	1.42566	0.177084	0.526671	-6.17997	-0.27846
ENSRNOT00000092552	Lamp1-202	0.365891	7.54644	2.12141	0.053282	0.304475	-5.56076	-0.516449
ENSRNOT00000100227	LOC102549249-204	0.365724	2.80892	0.948674	0.359758	0.69899	-6.29549	-0.155529
ENSRNOT00000066764	Snx18-201	0.364709	8.13913	2.37292	0.0334109	0.245342	-5.16638	-0.610227
ENSRNOT00000102832	Gripap1-202	0.364308	2.51702	0.76484	0.457764	0.767892	-6.3681	-0.1147
ENSRNOT00000000603	Rpl10a-201	0.364051	5.06315	1.52812	0.149981	0.489293	-6.15463	-0.310431
ENSRNOT00000002552	Crkl-201	0.363775	4.71816	1.3369	0.203741	0.552455	-6.34391	-0.257703
ENSRNOT00000012247	Jam3-201	0.363767	4.23308	1.27192	0.225257	0.579077	-6.32311	-0.237264
ENSRNOT00000090360	Ccm2-202	0.363691	9.48204	2.45894	0.0284073	0.226079	-5.07899	-0.64574
ENSRNOT00000028511	Snx15-201	0.363644	2.55541	0.888811	0.389945	0.724739	-6.27579	-0.139818
ENSRNOT00000075919	LOC102549817-202	0.363591	2.52337	0.843905	0.413689	0.740632	-6.30565	-0.130397
ENSRNOT00000030694	Tor2a-201	0.363577	6.65664	1.83089	0.0896762	0.387423	-5.94862	-0.411814
ENSRNOT00000011937	Arpc4-201	0.363472	8.89222	2.54018	0.0243481	0.208188	-4.90441	-0.681544
ENSRNOT00000017324	Brf2-201	0.363453	5.43547	1.67388	0.117568	0.435038	-6.00952	-0.361473
ENSRNOT00000052281	Spin2a-201	0.363326	5.48519	1.75321	0.102639	0.41351	-5.89865	-0.383514
ENSRNOT00000028557	Grn-201	0.36331	11.6609	2.47769	0.0274165	0.222552	-5.13566	-0.652568
ENSRNOT00000019419	Plekhb2-201	0.363299	9.6042	2.37162	0.0334928	0.245476	-5.24149	-0.609992
ENSRNOT00000001638	Pttg1ip-201	0.36313	9.67772	2.45102	0.028836	0.22782	-5.10194	-0.642409
ENSRNOT00000005647	Sdccag8-201	0.362811	3.25105	1.04122	0.316389	0.66266	-6.33358	-0.178709
ENSRNOT00000089587	Cep89-202	0.362673	4.23013	1.18883	0.255364	0.610133	-6.42064	-0.214576
ENSRNOT00000045047	Cpped1-201	0.362595	5.38179	1.60591	0.131838	0.461614	-6.09961	-0.335721
ENSRNOT00000104908	Cnot2-205	0.362496	2.28967	0.757585	0.461952	0.769171	-6.30948	-0.113977
ENSRNOT00000097888	Cars1-202	0.362492	3.25666	0.939881	0.364087	0.703768	-6.43476	-0.15257
ENSRNOT00000032263	Tmem115-201	0.362486	7.55937	2.29885	0.038382	0.260032	-5.25468	-0.584973
ENSRNOT00000013608	Eef1a1-201	0.362117	13.0888	2.82936	0.0139806	0.158639	-4.53566	-0.799591
ENSRNOT00000039117	Cptp-201	0.362007	6.18814	1.80763	0.0933963	0.395075	-5.92424	-0.403321
ENSRNOT00000025675	Ap3m2-201	0.361742	4.08086	1.21486	0.245612	0.60011	-6.35631	-0.221769
ENSRNOT00000017947	Arhgef7-201	0.361685	4.21516	1.21082	0.247105	0.601905	-6.39209	-0.220472
ENSRNOT00000009425	Cd320-202	0.361629	2.93922	0.821437	0.425922	0.748522	-6.44763	-0.125795
ENSRNOT00000015956	Got2-201	0.361459	9.50706	2.28532	0.0393634	0.263177	-5.39018	-0.579753
ENSRNOT00000089635	Pcgf1-202	0.361444	2.89569	0.939708	0.364172	0.703768	-6.32983	-0.15257
ENSRNOT00000020409	Bcl2l2-201	0.360232	1.27707	0.394771	0.699289	0.887061	-6.26838	-0.0520464
ENSRNOT00000003466	Serpinb7-201	0.360086	4.37668	1.44702	0.171118	0.515698	-6.13165	-0.287605
ENSRNOT00000072411	Sulf1-202	0.359972	6.84027	1.86576	0.08435	0.378641	-5.91418	-0.421772
ENSRNOT00000029859	Trappc12-201	0.359794	6.24833	1.93317	0.0748574	0.358822	-5.73367	-0.445121
ENSRNOT00000028900	Crls1-201	0.359788	6.34314	1.92481	0.0759795	0.362216	-5.76018	-0.441032
ENSRNOT00000019115	Ecsit-201	0.359686	6.43986	2.01116	0.0650937	0.333833	-5.63199	-0.476471
ENSRNOT00000041777	Eif4g1-202	0.359385	5.32073	1.50608	0.155495	0.495387	-6.22994	-0.305056
ENSRNOT00000033726	Cs-201	0.359275	2.43733	0.848714	0.411102	0.738917	-6.27704	-0.131404
ENSRNOT00000094711	Fermt2-203	0.359122	3.72957	1.04045	0.316734	0.66299	-6.46228	-0.178493
ENSRNOT00000089474	Fxyd5-202	0.35865	4.93988	1.38008	0.19039	0.54306	-6.33092	-0.265152
[truncated: 6,576 more rows]

## Sheet: 6 Isoform-level Diff Express
Ensembl Transcript ID	Gene-Ensembl Isoform ID	logFC	AveExpr	t	P.Value	adj.P.Val	B
[truncated: 287 more rows]

[truncated: 1 more sheets: 7 Isoform Level Counts]
