# Supplementary material for: Vascular smooth muscle RbFox2 regulates the cytoskeleton and arterial stiffness by a RhoBTB1/Cullin-3 mechanism
Source: JCI Insight. 2026 Apr 2;11(11):e202638. doi: 10.1172/jci.insight.202638 (PMC13313548; doi:10.1172/jci.insight.202638)
Supplement: Supporting data values [file jciinsight-11-202638-s105.xlsx]

## Sheet: 1B
Figure 1C
Gene	B1B2C/B1B2 (Log2)	P Value (-Log10)
Ptgs2	-1.45008	7.59459
Flna	0.896853	6.55858
Fbn1	0.498761	6.15805
Rpl3	0.393965	5.40365
Myh10	1.07724	5.13925
Flnc	0.672652	4.93288
Rpl8	0.615416	4.93288
Rala	-0.77596	4.88371
Rars1	1.04614	4.86856
Actn1	0.961253	4.82797
Rlc-a	0.857583	4.82797
Tap1	-0.682696	4.82797
Retsat	-0.516636	4.66705
Krt8	0.469886	4.59955
Actb	0.379621	4.41527
Prdx4	-0.691989	4.36237
Arl1	-0.724993	4.33163
Hnrnpk	0.296311	4.1758
Ctsl	0.411426	4.1758
Myh9	0.689746	4.12242
Rps6	0.269033	3.96381
GSN	0.747602	3.93507
Cyp1b1	-0.422752	3.90339
Phb1	-0.461959	3.83837
Fndc3b	0.946357	3.75162
PLG	0.285698	3.7355
Vps35	-0.599462	3.69032
Rpl10	0.525067	3.68115
LOC100360647	-0.547932	3.68115
Nop58	0.313826	3.63877
Myl3	2.28185	3.60131
Fn1	-0.378944	3.589
LOC101352985; LOC103249535; LOC111160214; Myl6; MYL6	0.782409	3.58501
Gpd2	-0.394032	3.58501
Dnm2	0.632268	3.58501
Hsd17b11	-0.766112	3.58388
Rps2	0.295135	3.51007
Sec11a	-0.537424	3.49111
Hnrnpa3	0.364012	3.47736
Eef1a1	-0.163268	3.43696
Niban1	0.230203	3.43696
Rpl18	-0.614845	3.43696
Capzb	0.522056	3.43458
Dbn1	0.580145	3.3824
Rpl24	-0.24127	3.37306
Rai14	0.894527	3.34242
Flnb	1.05172	3.33557
Rab12	-1.24127	3.32013
Mybbp1a	0.424385	3.29221
Tap2	-0.415037	3.28345
Rab6a; RAB6A	-0.295128	3.21904
Stoml2	1.49825	3.17797
Map1b	0.713696	3.15794
Gbp2	-2.45799	3.14014
Gaa	-0.703689	3.12605
Stt3b	-0.375197	3.12301
Cse1l	-0.577767	3.12301
Rps9	0.144046	3.11382
KRT17	0.54201	3.07822
Mesd	0.264236	3.07822
Lpcat3	-0.442222	3.07822
Rab7a	-0.304006	3.05903
Slc3a2	-0.584241	3.05903
Tpm3	1.53506	3.03276
Rpl23	-0.304006	3.02985
Krt17	0.688852	3.0237
Rcn2	0.291604	3.0237
Rab2a	-0.284546	3.0237
Tmem263	0.950095	3.02327
Pigs	-0.471929	2.97173
Lmna	0.267835	2.92758
Erap1	-0.392137	2.92758
Rragc	-1.08927	2.92758
Nup93	0.445727	2.92687
RGD1561636	-0.54372	2.89877
Lima1	1.19912	2.83904
Otol1	0.981122	2.83623
Tmed2	0.509949	2.81758
SEPT7	0.701327	2.75185
Surf4; SURF4	-0.924125	2.73682
Hspa5	0.128293	2.72052
Arsb	-0.678072	2.71043
Usp9x	-0.761213	2.6819
Cyp51a1	0.313826	2.62076
Dysf	0.246104	2.58361
Rab10	-0.202572	2.57985
AMBP	0.507921	2.57496
Nxf7	-0.617056	2.5716
Gars1	-0.284546	2.52324
LOC100911847	0.123004	2.4846
Rpl32	0.458382	2.48459
CFH	0.62293	2.48261
H1-0	-0.510457	2.47647
Tpm2	1.2857	2.47509
Clcc1	0.744161	2.46421
Fdxr	-0.68966	2.46421
Mospd2	-0.773491	2.46274
Lama5	-0.300448	2.46114
Tmem43	-0.293359	2.46114
Marc2	0.810649	2.46114
Slc25a1	-0.413115	2.45811
Spryd4	-1.39973	2.4417
Glb1	-0.354759	2.42612
Sumf1	0.557778	2.42037
Atp5f1d	1.41197	2.40345
Tpm4	1.07382	2.38194
Hsp90ab1	0.303342	2.37014
Cryab	0.129613	2.35809
Slc25a4	-0.22095	2.3363
Slc25a5	-0.347399	2.33371
Rdh11	-0.263612	2.33371
Cisd1	0.512985	2.33313
Vapa	0.244887	2.32565
Csrp1	-1.64837	2.32565
Dhx15	0.389567	2.32547
B4gat1	-0.395929	2.3121
Txndc15	0.824564	2.31159
Tpm1; TPM1	1.26303	2.30849
Fhl2	0.734655	2.29959
Irgm	-0.407364	2.28386
Hnrnpd	-0.510457	2.28386
Sdc4	0.556797	2.2723
Ddost	-0.461959	2.26732
Slc12a2	1.71414	2.26024
Hibadh	1.02148	2.25765
Psmc6	-0.416962	2.2543
Nckap1	0.483364	2.25279
Immt	-0.637109	2.25178
Myadm	0.27023	2.234
Cald1	0.918386	2.2118
Prss1	-0.516636	2.2118
Ddx39b	-0.403542	2.20924
Ikbip	0.284514	2.20464
Sod2	-0.852042	2.16263
Ptges3	0.194087	2.16199
Timm44	-0.483985	2.15332
Itprid2	0.228973	2.12814
Tmx1	0.15056	2.12771
Rab18	-0.215915	2.12143
ES1 Protein Homolog	3.1688	2.1117
Dync1h1	0.629473	2.11147
Atp1a1	0.273814	2.10828
Naca	-0.304006	2.10427
Cfl1	-0.516636	2.09571
Rps3a	0.176323	2.08904
Prkcsh	0.356144	2.08497
Psmd13	-0.452057	2.07465
Qars1	0.535058	2.07465
Rpl35	0.890641	2.01771
Raly	-0.409278	2.01208
Hspa9	-0.21424	2.00801
Tuba4a	-0.248108	1.99277
Anp32b	0.555816	1.99277
Eif2ak2	-0.913216	1.97507
Dld	0.421156	1.96449
Rtcb	0.341417	1.96449
Lpcat2	-0.300448	1.95181
Colgalt1	-0.293359	1.94417
Lrrc59	-0.22095	1.94198
Rab33b	0.258217	1.94198
Tor1b	-0.646112	1.928
Tmem106b	1.29455	1.90974
Sec61b	1.69153	1.89454
Actr2	0.40163	1.89157
Ahcy	0.358396	1.89147
Actbl2	-1.2109	1.88719
Septin9	0.483364	1.88719
Myl9	0.574344	1.87322
Zw10	0.211635	1.86298
Nkap	0.733788	1.84655
Mia3	0.724214	1.83883
Rps26	0.388465	1.80879
RGD1560633	0.14274	1.80831
Arf5	-0.275786	1.80627
Ptgs1	0.291604	1.79162
Rpl17	0.16092	1.79162
Rpl10a	0.263034	1.77974
Abcc4	0.653519	1.77974
Fads3	-0.506353	1.77426
Hnrnpa1	-2.12029	1.72919
Prkacb	-0.367732	1.7269
Rpl15	0.387363	1.72111
Mboat7l1	-0.477944	1.7146
Lmf2	-0.364013	1.70826
Pon2	-0.163268	1.70171
Mgst1	-0.277534	1.70171
Purb	-1.28279	1.68643
Rab14	-0.226004	1.68336
Hnrnph1	0.0881416	1.68092
Myo1c	0.840765	1.67658
Tmod3	0.423309	1.66739
Tex264	-0.54372	1.66739
LOC314140	-1.13924	1.66107
Acsf2	-0.463947	1.65991
KRT77	1.47145	1.65533
Pofut1	0.83996	1.65339
Cbx3	0.710173	1.65151
Obsl1	-1.24127	1.64606
Iars	1.15704	1.6346
Mprip	0.673556	1.63416
LOC108349606	0.144046	1.63416
Pigk	-0.971431	1.63416
Eef2	0.41684	1.62575
Dnajb11	0.255803	1.62271
Rrbp1	0.701327	1.61079
Eln	-0.734563	1.61079
Glg1	-0.182786	1.59921
Anxa2	0.275007	1.59703
Myef2	-1.82623	1.59352
Atp2b1	0.367371	1.58879
Uqcrc1	-0.284546	1.57749
Lpcat1	-0.334607	1.55413
Atp2a2	-0.131313	1.52489
Farp1	-0.229382	1.52489
Gns	-0.258425	1.52489
ABCE1; DKFZp469K1416	0.680774	1.52489
Retreg3	-1.03505	1.52489
Cdk1	1.13093	1.5218
Sgcg	-1.23786	1.51568
Aaas	-0.477944	1.51035
Dnajc10	0.215368	1.50725
Lrpap1	0.447844	1.50474
Plbd2	-0.577767	1.50349
Acad11	-0.382702	1.5029
Lars	0.74932	1.5029
Bsg	0.54498	1.50231
Kdsr	-0.22095	1.49929
Dhrs9	-0.182786	1.49848
Eif3e	0.585924	1.49847
Shmt2	-0.424688	1.49745
Rab21	-0.260152	1.48365
Cat	0.115033	1.48088
Hsd17b12	-0.134477	1.46824
Nars	0.486457	1.46089
Adam17	-0.500218	1.45693
March5	-0.37146	1.45552
Pls3	0.592636	1.45428
Luzp1	1.22774	1.44946
Loxl1	-0.573467	1.44559
Rtca	-0.826233	1.44526
Mogs	-0.234465	1.44202
Ywhaz	0.642471	1.43847
Rps15al4	-0.112475	1.43717
Slc27a4	-0.134477	1.43622
Ythdf1	-0.508403	1.43622
Erlin2	0.206643	1.43158
Actr3	0.585924	1.42717
AFP	0.432959	1.41269
Uqcrc2	0.306845	1.40514
Lgals1	0.27023	1.39408
Etfa	-0.158429	1.39296
Nab2	-0.720232	1.39128
KRT31	-3	1.38807
Dlat	-0.304006	1.38092
Cap1	0.705757	1.37899
Uba1y	0.15056	1.36405
Sprr2d	1.35502	1.35859
Arglu1	0.14274	1.35376
Srpra	-0.577767	1.35264
Cav1	-0.481969	1.35027
Nid2	-0.899695	1.34296
Dhcr24	-0.432455	1.3416
Luc7l2	0.249749	1.34052
Cers2	-0.83908	1.34052
Ywhag	0.805705	1.33578
Aup1	-0.533242	1.33152
Rpl27	0.185232	1.33043
Nras	-0.473931	1.3298
Ssb	-0.805913	1.32498
Eef1g	0.209141	1.31421
Gnl1	-0.518701	1.31421
Tra2b	-1.21424	1.31421
Tlcd3a	-0.327348	1.3078
Atp1b1	0.634129	1.30091
Psmd11	-0.518701	1.29286
Sparc	-0.274041	1.28872
Tram2	1.1157	1.28101
Reep5	0.411426	1.28004
Tuba1c	-0.373327	1.27954
Parva	-1.04097	1.27872
Sar1b	-0.137648	1.27398
Nsun2	-0.937878	1.26313
Eif3c	0.418999	1.25583
Zbed5	-0.526992	1.24691
Oasl	-0.386468	1.23446
Xxylt1	-0.778432	1.23278
Dst	0.755315	1.23109
Pacsin3	0.22404	1.22417
Palld	0.381837	1.22366
LOC100360057	-0.204233	1.22297
Pycr2	-0.756331	1.22216
Sqle	-1.12658	1.22216
Niban2	-0.50226	1.21268
Fbl	0.157044	1.2113
S100a11	-1.08927	1.20024
Ssr4	-0.599462	1.1939
Nudcd2	-0.316528	1.19125
Rps11	0.108357	1.19121
Gsn	0.306845	1.18993
Ptbp1	-0.756331	1.18564
Nsf	-0.53952	1.16319
Ppp2r2a	0.811471	1.16046
Usp7	1.03914	1.16046
Tmed9	-0.314733	1.15327
Kif5b	0.291604	1.1531
Hsd3b7	0.237564	1.15284
Serpinh1	-0.107803	1.14957
Rpl13a	0.0840643	1.14957
Nsdhl	-0.177882	1.14637
Stt3a	-0.129734	1.14155
Arf4	0.488515	1.13904
Prdx1l1	0.266637	1.13765
KRT80	0.540027	1.13765
Bak1	-0.736966	1.13765
Atp5f1b	-0.22095	1.13715
Map2k1	-0.9771	1.13461
Dars1	0.197865	1.13201
Alg5	-0.341903	1.13201
Gnai3	1.18206	1.1309
Rab43	-0.189351	1.1309
Acsl4	-0.422752	1.12964
Pgm5	1.28274	1.12059
Runx1	-0.426625	1.1118
Ephx1	0.226509	1.10838
Rpl19	0.445727	1.10274
Slc35b1	-0.828793	1.10149
Clic1	0.24732	1.09643
Macroh2a1	-0.161653	1.09643
Abcb1b	-0.664288	1.09643
Prpf6	0.112367	1.08931
Rps16	0.157044	1.08114
Lmnb2	-0.641604	1.07521
P4ha2	0.149259	1.07201
Tbl2	-0.21424	1.06867
Postn	-0.298673	1.06867
Steap3	-0.316528	1.0663
Tuba1a	-0.158429	1.05781
Hsd17b8	-0.749038	1.05625
Lox	0.469886	1.04124
Mthfd1l	-0.236164	1.04087
Ormdl2	1.17057	1.03346
Pfn1	-0.237864	1.03043
Rpl4	0.100305	1.02954
Myo6	0.713696	1.02926
LOC101355350; Tax1bp3; TAX1BP3	0.648005	1.02926
Rps24	-0.286304	1.0245
APOE	-1.45799	1.0245
Ndufa4	-0.293359	1.0245
Ndc1	-1.06794	1.0245
Canx	0.206643	1.02275
Rab5b	-0.318326	1.0225
Hsp90b1	-0.125006	1.02121
Nes	0.493647	1.02121
Cyp2d5	-0.330973	1.00879
Pabpc4	-0.234465	0.999174
Eif5a	-0.362158	0.997624
Ppib	-0.118727	0.996502
Tgfb1i1	0.27262	0.994606
Ilk	0.222805	0.988347
Tm9sf3	0.125651	0.98389
Rps13	-0.340075	0.98389
Dnajb12	-0.336428	0.98389
Rpl31	0.46048	0.98389
Tmlhe	-0.522841	0.98389
Rbm14	0.104337	0.983766
Aldh2	-0.132894	0.978221
Pml	0.231432	0.976403
Prpf8	0.616358	0.967518
Ivd	0.312665	0.961845
Sec61a1	0.477159	0.959892
Plod2	0.187768	0.955995
Yif1b	-0.971431	0.955995
Fkbp9	-0.284546	0.951545
Upk1b	0.90766	0.94697
Pfkl	-0.316528	0.944928
Rab23	0.507921	0.943717
Arf6	-0.270556	0.942801
Pgk1	0.396159	0.938149
Col1a2	0.43189	0.936756
Nucb2	-0.362158	0.935703
Emc1	0.189034	0.93507
Camk2d	0.116365	0.934309
Ncln	-0.169745	0.930538
Ctsd	0.243669	0.929509
Gnl3	-0.424688	0.929509
Pdcd6	-0.608232	0.927108
Ddx21	-0.234465	0.924589
Bmp1	0.424385	0.923806
Klc1	-0.456009	0.920549
Man2b2	-0.209228	0.913517
Idh3a	-0.181149	0.913517
Pdk3	-0.236164	0.910866
Epb41l2	0.250962	0.910856
Erlin1	-0.12658	0.908004
P4hb	0.0813396	0.896901
Acadvl	0.180148	0.896622
Ndfip1	0.510962	0.896622
Clic4	0.289244	0.88806
Acsl1	-0.15682	0.886963
Tmem33	-0.199255	0.885129
Atp5pb	-1.3474	0.8828
Lbr	-0.222633	0.881924
Cyp20a1	-0.22095	0.880662
Atad3	-0.253257	0.880662
Smad2	-1.22095	0.880662
Tmed10	-0.086201	0.878454
Rbbp6	1.9092	0.874734
Afg3l2	-0.215915	0.874525
Ilvbl	-0.41889	0.86551
Pc	-0.192645	0.865394
Rheb	-0.300448	0.865394
Tomm40	-0.397828	0.865394
Tubb5	-0.226004	0.857505
Hspa8	0.0703893	0.856732
Selenof	0.387363	0.844677
COL3A1	0.508936	0.844296
Scfd1	0.725959	0.840528
Nfkb2	-1.00578	0.835912
S100a10	0.227741	0.835912
Ddx17	-0.136062	0.835835
Ikbip	0.893751	0.833965
Rab31	-0.168123	0.833965
Fkbp4	0.146655	0.832653
Eno1-ps1	0.226509	0.827962
Arpc1b	0.922198	0.823915
Gnb1	1.31267	0.818987
Eif4a1	-0.093879	0.814389
Atad1	-0.263612	0.814371
Arhgap1	-0.176251	0.814371
P3h3	0.230203	0.805128
Ddx5	-0.0892673	0.804419
Abcf1	0.510962	0.785979
Rab1A	-0.529073	0.782204
Snx2	0.752749	0.77983
Pdxdc1	-1.9885	0.773389
Lman2	-0.249822	0.765288
Ggcx	-0.524915	0.762912
Hnrnpl	0.253384	0.761587
Manf	-0.26708	0.754317
Aldh6a1	-0.177882	0.748775
Ap2m1	0.666302	0.748709
Dnajb6	0.263034	0.747488
Pdhb	-0.39973	0.746238
SERPINA1	0.308011	0.743203
Rpl29	1.43563	0.742299
Atp6v0d1	-0.205896	0.740166
Ccdc47	-0.222633	0.729561
Anxa1	0.146655	0.728658
Rpl36a	0.457332	0.726896
Ppp2r1a	1.0072	0.722182
Kpnb1	0.564622	0.719117
Rps3	0.0607392	0.711839
Sec62	0.215368	0.708259
Vat1	0.264236	0.704851
Psma6	-0.595097	0.704851
Hadha	-0.12658	0.70056
Prep	0.289244	0.700349
Sccpdh	-0.0923402	0.698324
Aimp2	0.43082	0.695412
KRT6A	0.252173	0.695305
Rps8	0.107018	0.693817
Decr1	-0.179515	0.692274
Sec22b	0.129613	0.691104
Cnp	0.898402	0.677634
Rab5c	-0.0800879	0.676627
Acp1	0.389567	0.676627
Dnase2	-1.55216	0.676627
PRSS1	-0.14401	0.670232
Dcakd	-0.128156	0.670232
Plat	-0.227692	0.667037
Abhd6	-0.0831412	0.665742
Nrp2	-0.246395	0.658041
Pdlim5	0.23634	0.653462
Tinagl1	-1.16488	0.653462
Idh3g	-0.336428	0.64618
Mars	0.301002	0.643967
Rpl22l1	1.301	0.636486
Pdia4	0.10165	0.636414
Them6	-0.365871	0.634906
Mrps27	1.07108	0.633377
Cox4i1	0.240009	0.629831
Aldoa	-0.293359	0.621156
Echdc1	0.692427	0.620908
Cpt2	-0.195946	0.610324
Pdha1	-0.0831412	0.602557
Tmed7	-0.277534	0.600453
Psmc5	-0.132894	0.596922
Umps	-0.272297	0.593504
Fkbp10	0.0703893	0.583427
Rtn4	0.185232	0.583427
Rhot2	0.557778	0.582778
Sun1	0.0949116	0.582017
Erp44	-0.153607	0.576317
Idh2	-0.0831412	0.575377
Rpl7	0.0328061	0.573306
Lamp1	0.210389	0.570294
Poglut1	-0.215915	0.569623
Ppfibp1	0.6107	0.569597
Lum	-0.186065	0.568155
mrpl11	-0.671164	0.564263
Psmd12	0.154454	0.563166
Hsdl1	-0.666576	0.563166
Aimp1	0.803227	0.56122
Tm9sf4	0.204141	0.558789
Tor1a	-0.392137	0.557283
Ganab	-0.0908029	0.556502
AHSG	0.128293	0.554766
Arpc2	0.301002	0.549957
Tmx2	0.45628	0.549957
Prkca	-0.415037	0.549104
LOC100909620	-0.304006	0.549104
Uap1l1	-0.630394	0.548772
SPCS3	0.202888	0.545551
Hs2st1	-0.416962	0.540196
Col1a1	0.163499	0.538791
Hsd17b4	-0.171368	0.538791
Stat2	-0.354759	0.538791
Mtdh	0.172488	0.538791
RGD1560687	-0.795859	0.537414
Igf2bp3	0.204141	0.535478
Hsd11b1	-0.182786	0.532642
Serpinb6a	-0.717857	0.53137
Ptpn1	-0.552156	0.525439
Hsd17b10	-0.0877334	0.522021
Cs	0.0786098	0.522021
Clpx	-0.172994	0.522021
Pdlim7	-0.641604	0.522021
Entpd5	0.889084	0.522021
St13	-0.295128	0.522021
Pdia3	0.0703893	0.521857
Atp5f1a	-0.093879	0.521857
Prdx3	-0.22095	0.521857
Emc8	0.231432	0.515087
Pomt1	-1.04097	0.515087
Gnpat	-0.279284	0.51415
P4ha1	-0.231075	0.506636
Plod1	-0.145605	0.501555
Wdr1	0.372952	0.498385
Srp68	0.389567	0.495545
SERPINF1	0.553852	0.495528
Erp29	-0.120294	0.49305
Epb41l3	0.435095	0.491691
Akr1c12	0.399445	0.491651
Tapbp	-0.452057	0.490777
Dhx9	-0.182786	0.484881
Pcca	-0.0679388	0.482317
Lgals3bp	-0.28279	0.481828
Cpq	-0.422752	0.478683
Ermp1	-0.100051	0.474827
Plod3	-0.114035	0.469315
Ppp1ca	-0.189351	0.469188
Vps35l	1.24671	0.467274
Anxa4	0.222805	0.466156
Spcs2	-0.330973	0.465784
Dars2	-0.500218	0.459474
Mthfd1	0.333424	0.45785
Hadhb	-0.145605	0.456001
Crat	-0.0877334	0.456001
Psmd3	0.261832	0.455443
Ins2	0.115033	0.455443
Ddx6	1.09288	0.450813
Rpl34	0.0703893	0.445555
Lss	-0.16004	0.444729
Efr3a	0.358396	0.444729
Wls	0.163499	0.442031
Tnc	-2.94342	0.437534
Vapb	0.0524159	0.435994
Acads	-0.0709665	0.435355
Prdx2	-0.190997	0.432785
Otub1	0.314986	0.431661
Pex1	-0.454032	0.429889
Copb1	-0.16004	0.429866
Ndufs7	-0.139236	0.429813
Cers5	-0.295128	0.42881
Ctsb	0.0690147	0.427835
Por	-0.205896	0.427835
Aldh7a1	-0.272297	0.425379
Prpf4b	0.136191	0.425379
Acat1	-0.107803	0.422078
Abcd3	-0.118727	0.419013
Gde1	-0.475936	0.415955
Ahsa1	-1.09234	0.415955
Plscr3	-0.205896	0.40899
Tusc3	-0.558517	0.404253
Hyou1	-0.164884	0.400116
Acly	-0.360305	0.400116
Golim4	-2.30045	0.398929
Scp2	0.140124	0.398929
Gtpbp4	-0.456009	0.398929
Matr3	-0.343732	0.397076
Gnb2	0.39835	0.396685
Ddx1	0.443607	0.394675
Gfm1	0.10165	0.392615
KRT16	0.252173	0.392348
Gstm5	-0.212568	0.389267
Tpi1	-0.103147	0.385941
Hnrnpf	-0.086201	0.382707
Dlst	-0.169745	0.380526
Eif3b	0.267835	0.379796
Eogt	-0.584241	0.379796
Hacd3	-0.236164	0.377423
Ehd2	-0.121863	0.377423
Cct8	0.133564	0.377423
Elob	-0.199255	0.377423
Ppig	-0.516636	0.376225
Gfpt1	0.100305	0.374108
Ywhae	0.441483	0.374108
Vrk2	-0.438307	0.372678
Blmh	0.293959	0.372511
Tardbp	-0.121863	0.371306
Sf3b1	-0.354759	0.371306
Cct6a	-0.212568	0.370622
Osbpl3	0.371838	0.370034
Acaa1a	-0.364013	0.365282
Rpl5	0.572405	0.362475
Man2a1	-0.698998	0.361967
Uba6	-0.120294	0.357836
Angptl2	0.183963	0.357574
Sqor	-0.0877334	0.354226
Stip1	0.324235	0.352831
Hspd1	0.0908534	0.351101
Arl8b	-0.0588937	0.34971
Acin1	-0.473931	0.345179
Magea9	-0.492079	0.340567
Apob	0.640621	0.340467
Agpat4	-0.204233	0.339624
ITIH4	-0.0603973	0.337333
Pof1b	0.773996	0.334748
Prdx5	-0.147202	0.333313
Mgrn1	0.187768	0.331661
Stx5	-0.440263	0.330817
Preb	-0.0800879	0.326282
Prkra	0.120352	0.325692
Pcyox1l	-0.84944	0.325692
Dnajb4	0.366252	0.325692
Hpcal1	-0.260152	0.325407
Epdr1	0.643394	0.320012
Stat3	0.725087	0.318685
LUM	0.324235	0.317977
Tecr	0.100305	0.317951
Chpf2	0.381837	0.317663
Cyb5a	-0.50226	0.317663
U2af1	-0.093879	0.317663
Pex3	-0.289827	0.317663
Eef1d	0.35727	0.314091
Psmb1	0.181421	0.314085
Letm1	-0.107803	0.312178
Sigmar1	0.215368	0.311642
Capn5	0.147958	0.309751
Agk	-0.16004	0.309617
Atp6v0c	0.24123	0.30901
Ran	0.0551957	0.30808
Rbbp7	0.367371	0.30808
Ei24	-0.172994	0.307362
Tra2a	-0.790859	0.302117
Pdp1	0.342555	0.302054
LOC317456	-0.416962	0.302054
Saraf	-0.286304	0.300109
Sri	0.254594	0.29889
Calr	0.111031	0.294865
Eif2s2	0.0313952	0.294865
HRNR	0.151859	0.294508
Acox1	-0.761213	0.293625
LOC685171	0.250962	0.293625
Itpr3	-0.12658	0.291723
Tsfm	1.12433	0.289495
Igf2bp1	0.745883	0.289427
Rnh1	0.141433	0.28878
Trmt10c	-0.619271	0.287259
Mpst	-0.260152	0.287259
Arl6ip5	-0.189351	0.287259
Sqstm1	0.100305	0.285086
Hnrnpr	0.173767	0.281635
Tubb6	-0.0908029	0.279067
Bri3bp	0.353888	0.274539
A1BG	0.557778	0.273773
Rbm39	-0.109359	0.272162
G6pdx	0.302173	0.272162
Slc30a7	0.209141	0.272162
Coro1c	0.166073	0.270938
Ndufs3	-0.174621	0.270252
Rcn3	-0.120294	0.270048
Ubxn4	0.563646	0.269363
Rpn1	-0.0424568	0.267391
Chpf	0.331132	0.267391
RGD1310127	-0.109359	0.264871
Nlrx1	-0.828793	0.261292
Tgfb3	-0.103147	0.261292
Col4a1	0.479231	0.261292
Sumf2	-0.229382	0.258752
Plin2	-0.155213	0.256662
Rcn1	0.0786098	0.256264
Rpl12	0.291604	0.255597
Tufm	-0.0908029	0.254857
Ddx19b	0.295135	0.253726
Mcm7	-0.463947	0.253726
Fh	0.225275	0.251156
Afap1	1.06764	0.249662
Fermt2	0.370722	0.249597
Arpc4	0.134878	0.248819
Fhl1	0.24245	0.24747
Lonp2	-0.260152	0.24747
Nup133	-0.129734	0.243915
Lamb1	-0.106249	0.242636
Pkm	0.0662614	0.240272
Hsph1	-0.224317	0.239424
Srsf1	0.124328	0.239153
Vps26c	0.688852	0.235262
Ncstn	-0.104697	0.234355
Psmc1	-0.018878	0.233539
Krt77	-0.595097	0.230047
Eif2s1	0.197865	0.229857
Rpl37a-ps1	-0.117161	0.229857
LOC103014222; LOC103160498; LOC111161697; LOC111542452; LOC112636526; Rpl36; RPL36	0.120352	0.229857
Mtap	0.978196	0.229857
Stx8	0.219091	0.228189
Ap3m1	-0.327348	0.226628
Slk	-0.424688	0.222348
Lclat1	-1.49818	0.221492
Eci2	-0.321928	0.220274
Sel1l	-0.179515	0.219427
Clu	0.0662614	0.218963
Aldh3b1	-0.32916	0.218963
Hsp90aa1	0.124328	0.217851
KRT5	0.222805	0.212782
Tbrg4	-0.432455	0.21181
Lamc1	-0.0923402	0.210144
Puf60	-0.341903	0.210144
Pgrmc2	-0.234465	0.209915
Maged1	-0.309359	0.209915
Rpl11	-0.0174171	0.207381
Rab35	0.0285692	0.204399
LOC100667250; LOC101102787	0.100305	0.202776
P2rx4	0.529071	0.196408
Glb1l	-0.300448	0.195899
Ybx1	-0.444184	0.194201
Hspb1	0.0840643	0.193636
Rab4b	-0.691989	0.193636
RGD1310352	0.265437	0.191903
Glud1	0.0922074	0.190271
Top1	0.0648829	0.190271
Ttc13	-0.621488	0.190271
Abcd1	-0.14401	0.190271
FETUB	0.168642	0.189719
Arhgef2	-0.0499049	0.189647
Odr4	0.504875	0.189647
Gcn1	0.00288251	0.186144
Tjp1	-0.046921	0.184419
Ankrd46	-0.142417	0.183267
Tgm1	0.473008	0.181279
Nono	0.798258	0.181098
Gys1	0.0100637	0.181098
Plcd1	-1.09234	0.179521
Mvp	-0.403542	0.178952
Tm9sf2	0.109695	0.176992
Atl3	-0.046921	0.176222
Dsp	0.0717627	0.173255
Ccdc80	0.140124	0.170293
Gpc1	0.380729	0.168642
Prpf38b	0.301002	0.168595
Prkd1	-0.239566	0.16809
Anxa3	0.138814	0.166624
Pdia5	0.369606	0.166624
Pgls	-0.0649175	0.166624
Snd1	0.107018	0.165226
Nop56	0.0908534	0.163024
Tln1	0.129613	0.162888
Hmox1	-0.28279	0.162888
Wdr26	1.1375	0.162778
Nnt	0.0922074	0.162277
Krt1	-0.14401	0.162277
Adsl	-0.382702	0.160948
Ppp1r7	-0.694321	0.159869
Gpnmb	0.520045	0.158595
Asph	-0.0800879	0.155468
Blvra	0.0989585	0.155468
Sec13	1.38405	0.155468
Nipsnap1	-2.50635	0.155468
CLU	0.105678	0.155117
Srsf6	-0.369595	0.154646
Atxn10	0.124328	0.152987
Sptlc1	-1.32193	0.152905
Acadl	-0.086201	0.152664
Samm50	-0.261881	0.152664
Pros1	-0.416962	0.151839
Lamb2	-0.107803	0.151723
Sardh	-0.1976	0.151723
Clptm1	-0.334607	0.151723
Nt5dc2	-0.305788	0.151723
Dnaja1	-0.0306192	0.151544
Cpne1	0.515006	0.151544
Dhcr7	0.325386	0.150341
Fat1	0.215368	0.14956
Usp5	-0.0247367	0.14956
Mrpl15	0.219091	0.148806
Psmd2	0.126973	0.142703
Gba	-0.171368	0.142299
Ctsz	0.117695	0.142299
FLG2	0.222805	0.141754
Pmpcb	-0.100051	0.141754
Ifitm2	-0.150401	0.141754
Uqcrfs1	-0.409278	0.141754
Ctps1	-0.224317	0.137741
Ndufa10	-0.187707	0.136435
Wfs1	-0.0513992	0.136324
Hexa	-0.249822	0.133865
Jup	0.286881	0.133191
Ergic1	-0.637109	0.132517
Hnrnpll	-0.302226	0.132517
Mbnl2	-0.45799	0.125761
Copb2	-0.120294	0.124279
Mical2	1.44679	0.124094
Tagln2	0.230203	0.123531
Acsl3	-0.0573917	0.122633
Hk2	-0.027675	0.12177
Col5a1	0.192825	0.120535
Ak3	-0.0558912	0.118134
Serpinb9	0.146655	0.117668
Ruvbl2; RUVBL2	0.807355	0.117668
Smpd2	0.0840643	0.116342
Itm2c	0.116365	0.115305
Sacm1l	-0.0619024	0.11375
Scpep1	0.0908534	0.112204
Sfxn3	0.133564	0.112164
Ywhab	0.484396	0.111375
Prkcd	0.22033	0.109891
Rab9a	-0.14401	0.108927
Vars1	0.10165	0.108927
Sars1	0.432959	0.107929
Pgam1	0.353888	0.107689
Cct2	0.105678	0.10662
Fuca1	-0.123434	0.106405
Ago2	0.210389	0.104797
Mdh2	0.261832	0.104793
Acbd3	0.538041	0.103981
H4c2; H4f16; Hist1h4m	-0.110916	0.103656
Ap3d1	0.316146	0.103403
Vamp7	0.369606	0.10273
Krt76	-0.547932	0.102367
Erlec1	0.271426	0.102265
Vdac1	-0.0380063	0.101731
Ubxn1	0.0976108	0.100887
Exoc2	-0.395929	0.100887
Hk1	-0.0603973	0.100682
Ano6	-0.405451	0.100682
Eif3k	0.522056	0.100064
Tgfbr2	-0.327348	0.0991879
Son	-0.207561	0.0987492
Psmc2	-0.046921	0.098193
Igf2bp2	-0.0649175	0.0978411
Rdh14	-0.212568	0.0978411
Agpat3	0.00288251	0.0972022
Ap2b1	0.331132	0.0959062
Clptm1l	-0.962969	0.0951382
Tnpo1	-0.260152	0.0934076
Pak2	0.898402	0.0934076
Etfdh	-0.16004	0.0921412
Fxr2	0.045443	0.0918314
Pygb	-0.24127	0.0914445
Col18a1	0.0922074	0.0912065
Minpp1	0.796598	0.0912065
Eef1b2	0.0496308	0.0883315
Atp5po	-0.0603973	0.0883315
Srrm1	0.319618	0.0876328
LOC100363782	-0.0985055	0.0872586
Timp1	-0.0892673	0.0864381
Zcchc17	-0.226004	0.0853072
Rassf2	-0.284546	0.0853072
Sec31a	-0.120294	0.0840037
Nucb1	-0.215915	0.0840037
Emc2	-0.207561	0.0839369
Calm3	0.125651	0.0833324
Parp9	0.46048	0.0800973
Nln	-0.390245	0.0800973
Nenf	-0.174621	0.0799147
Crtapl1	-0.234465	0.0797955
Acadsb	0.319618	0.0789066
Hdlbp	0.0538064	0.0784707
Nradd	0.0949116	0.0774824
Sfxn1	-0.432455	0.0759475
Hacl1	-0.231075	0.0757943
Tor1aip1	0.0356239	0.0751551
Ppgb	0.0840643	0.0751551
Sdf2	0.0114956	0.0751551
Rab34	-0.194295	0.0751551
Ola1	0.283329	0.0751551
Txnl1	0.932061	0.0751551
Rps7	0.518031	0.0751551
Gmds	0.116365	0.0747853
Rpl18a	0.0172093	0.0747322
Idh3B	-0.046921	0.0739752
Atp13a1	-0.0454314	0.073606
Anxa7	-0.195946	0.0730517
Uba1	0.291604	0.0719351
Ethe1	-0.0694519	0.0693887
Gpx7	0.173767	0.0682222
Aacs	-0.440263	0.0669786
Kdelr1	-0.0724828	0.0659094
Cyfip1	0.0962619	0.0659094
Cnpy2	-0.222633	0.0659094
Nup107	-0.0513992	0.0659094
Hspa13	-0.0159576	0.0659094
Pcbp2	0.0894982	0.0655269
Cav2	0.291604	0.0641822
Comt	-0.41889	0.0641822
Arl3	0.0635029	0.063887
Dnm1l	0.500802	0.063887
Wars	0.302173	0.0626893
Abca3	0.0328061	0.0626687
Pigu	-0.334607	0.0626687
Ppp2ca	0.0257376	0.0626093
Gsto1	0.464668	0.0626093
Plaa	0.519039	0.0626093
Acadm	-0.093879	0.0612815
Supt16h	0.246104	0.0601472
Os9	-0.415037	0.059842
Prkar2b	0.00288251	0.0597699
Cand1	0.260628	0.0596898
Rpl14	-0.0409718	0.058394
Sae1	-0.15682	0.0582895
Magea11	-0.0800879	0.0577442
Chid1	0.199123	0.0575674
Cox5b	-0.567041	0.0575674
Mmp14	0.0200577	0.0557072
Snx3	-0.00868224	0.0548753
Capza2	0.16221	0.0544653
Tor4a	0.0799754	0.0543982
Ezr	-0.118727	0.05282
Cdc42	0.147958	0.0509843
H1-5	-0.0892673	0.0509843
Ddx46	0.157044	0.0509843
Mcm3	-0.129734	0.0509198
Fasn	-0.112475	0.0499955
Fus	0.0538064	0.0493336
Nfs1	-0.176251	0.0464208
LOC100912210	0.0271541	0.0464208
Hprt1	-0.380822	0.0460702
Rac1	-0.0365259	0.0453125
Dnajc25	-0.0394883	0.0420744
Vim	0.0172093	0.0404412
Ndufv2	0.0840643	0.040394
Ugt1a7c	-0.405451	0.0403039
U2surp	-0.37707	0.0403039
Nipsnap2	-0.093879	0.0401614
F2	0.157044	0.0399807
Prkar1a	0.596458	0.0399807
Ltbp1	1.21971	0.0399807
Tars1	0.435095	0.0399807
Picalm	-0.664288	0.0399807
Ndufv1	0.116365	0.0397136
Sptlc2	-0.152003	0.0375595
Arf2	-0.0484122	0.0374852
Bag6	-0.72261	0.0374852
Ptrh2	-0.0892673	0.0368551
LOC111139876; LOC112806426; Ube2m; UBE2M	-0.155213	0.0368551
Grsf1	0.243669	0.0354659
Mat2a	0.210389	0.0354659
Aco2	-0.0785637	0.0349262
Ugt1a6	0.0607392	0.0349262
Uxs1	0.115033	0.0349262
Abhd12	0.0717627	0.034667
Fads2	-0.176251	0.034667
Epha2	1.22774	0.0342811
Rpl30	-0.0831412	0.033942
Fyttd1	0.687956	0.0338671
Tomm34	-0.0558912	0.0333201
Hspa4	0.175045	0.0301562
Rps5	-0.625934	0.0301562
Man2b1	0.111031	0.0301562
Poglut3	0.0398403	0.0300873
Ncl	0.134878	0.0300873
Myo1g	-0.547932	0.0300873
Hnrnpu	0.0172093	0.0296788
Snrpd1	-0.0394883	0.0274662
Aqp1	0.105678	0.0264694
Pbxip1	0.0676387	0.0257777
Cyp46a1	-0.179515	0.0249006
Hal	0.77484	0.0233729
Elp1	-0.0439433	0.0229436
Phlda3	-0.0543923	0.0229436
Flii	-0.0394883	0.0225151
Htra1	-0.0335695	0.0223376
Psmc3	0.314986	0.0223376
Sohlh1	-0.117161	0.0223376
Lrp1	0.0100637	0.0217735
Slc25a11	-0.929611	0.0217735
Eif4g2	-0.128156	0.0177
Stard3	0.169925	0.0170449
Osbpl8	-0.710756	0.016729
Eif3l	0.16092	0.016729
Dpm1	-0.00433459	0.016729
Pgap1	0.0813396	0.0162109
Nisch	-0.37707	0.014073
Atp5f1c	0.0962619	0.013915
Lemd2	0.0593553	0.013915
Psmc4	0.00144197	0.0128141
Rae1	-0.265345	0.0122309
Emc3	0.232661	0.0120807
Actr1a	0.252173	0.0115861
Hspe1	-0.110916	0.0103771
Dhrs7b	-0.205896	0.0103035
Eif4e	-0.390245	0.00986535
Cox15	0.191563	0.00874678
Camk2g	-0.0484122	0.00848912
Fahd2	-0.384584	0.00848912
Pomgnt1	0.0551957	0.00836991
Gpaa1	0.145351	0.00757749
Hnrnph2	-0.0320936	0.00719666
Oat	-0.0499049	0.00719666
Naglu	-0.28279	0.00719666
Atp6v0a1	-0.112475	0.00719666
Map4	-0.0320936	0.00719666
Hint1	0.0257376	0.00719666
Prkag1	0.258217	0.00719666
Myo7a	0.104337	0.0068859
Lemd3	0.187768	0.00659525
Ogdh	-0.011588	0.00573008
Ero1a	-0.046921	0.00573008
Eif4g1	0.0384362	0.00573008
Hnrnpa2b1	0.00575927	0.00573008
Fxr1	0.291604	0.00573008
Nup62	0.342555	0.00573008
Fam98a	-0.152003	0.00573008
Dbt	-0.0573917	0.00573008
Mylk	0.451013	0.00573008
Stx4	0.209141	0.00573008
Cyb5r3	-0.018878	0.00463364
Tmem214	-0.101598	0.00463364
Rtraf	0.146655	0.00463364
Mrpl37	-0.288065	0.00463364
Myof	0.015783	0.00400084
Mgst3	-0.386468	0.00400084
Gpt2	0.129613	0.00400084
Vcan	0.0538064	0.00345677
Mfsd10	-0.104697	0.003139
Iqgap1	0.045443	0.00256614
Anxa6	0.126973	0.00256614
Vdac2	0.0229004	0.00256614
Gnas	0.015783	0.00256614
ITIH2	0.0186342	0.00256614
Rela	-0.101598	0.00256614
Rhod	0.0676387	0.00256614
Arpc5	-0.26708	0.00256614
Esyt1	0.00288251	0.00242797
Acot9	0.108357	0.00242797
Rer1	0.0482362	0.00242797
Tmem168	0.175045	0.00196445
Tomm70	-0.106249	0.00106762
Suclg1	-0.100051	0.00081874
Sgpl1	0.041243	0.00043299
Creld2	0.22033	0.00043299
Acsl5	-0.0558912	0.00033841
Acaca	0.0114956	8.6242e-07
ALB	0.0482362	8.6242e-07
Uggt1	-0.0262051	8.6242e-07
Plec	-0.12658	8.6242e-07
Myo1d	0.154454	8.6242e-07
Gapdh	0.0621217	8.6242e-07
Lonp1	0.0114956	8.6242e-07
Rps27a	-0.046921	8.6242e-07
Txndc5	0.0257376	8.6242e-07
Rack1	-0.046921	8.6242e-07
Myo1e	0.0328061	8.6242e-07
HBA	-0.0846703	8.6242e-07
Gnai2	0.0243197	8.6242e-07
Ugt1a2	0.0071955	8.6242e-07
Sdha	0.00575927	8.6242e-07
Nedd4	-0.00578235	8.6242e-07
Capn2	-0.0603973	8.6242e-07
Lmnb1	-0.0350469	8.6242e-07
Pccb	0.0881416	8.6242e-07
KRT13	0.658097	8.6242e-07
Nup153	-0.0499049	8.6242e-07
Me2	0.015783	8.6242e-07
Nup98	-0.00144342	8.6242e-07
Phgdh	0.015783	8.6242e-07
Tcp1	-0.0664274	8.6242e-07
Ppp1cb	-0.200913	8.6242e-07
Cct4	0.0881416	8.6242e-07
Ywhaq	0.0200577	8.6242e-07
Rap1b	-0.00723157	8.6242e-07
AGT	-0.0101344	8.6242e-07
Rpn2	-0.00578235	8.6242e-07
Tmpo	0.00432161	8.6242e-07
Myo1b	-0.00723157	8.6242e-07
APOA1	-0.0203404	8.6242e-07
Pabpc1	0.045443	8.6242e-07
Sec63	0.0200577	8.6242e-07
Pgrmc1	-0.0484122	8.6242e-07
Acaa2	-0.0816138	8.6242e-07
Anxa11	0.0313952	8.6242e-07
Rpl6	0.0827026	8.6242e-07
Aldh9a1	0.123004	8.6242e-07
Snrnp200	-0.0528949	8.6242e-07
Bgn	-0.0247367	8.6242e-07
Rras	0.0881416	8.6242e-07
Etfb	-0.0380063	8.6242e-07
Mfge8	0.0200577	8.6242e-07
Mmut	0.0313952	8.6242e-07
Rplp0	0	8.6242e-07
Trap1	-0.0101344	8.6242e-07
Ndufs1	-0.150401	8.6242e-07
Pdgfrb	0.0398403	8.6242e-07
Plxnb2	-0.0350469	8.6242e-07
Pitrm1	-0.298673	8.6242e-07
Trim28	0.0114956	8.6242e-07
Cct3	-0.270556	8.6242e-07
Maoa	-0.0528949	8.6242e-07
Pdcd6ip	-0.121863	8.6242e-07
Rhog	-0.131313	8.6242e-07
Pcolce	0.0593553	8.6242e-07
Gas6	-0.07552	8.6242e-07
Phb2	-0.0513992	8.6242e-07
Rab2b	-0.121863	8.6242e-07
Rap1a	-0.0409718	8.6242e-07
Rras2	0.0398403	8.6242e-07
Sucla2	0.0328061	8.6242e-07
Acad9	0.0129262	8.6242e-07
Got2	0	8.6242e-07
Krt7	0.0662614	8.6242e-07
Pcyox1	-0.093879	8.6242e-07
Rpsa	0.077243	8.6242e-07
Hnrnpc	-1.1016	8.6242e-07
Pfkm	-0.0454314	8.6242e-07
Dstn	0.0086303	8.6242e-07
Alg2	0.0285692	8.6242e-07
Rab5a	0.0086303	8.6242e-07
Atic	0	8.6242e-07
Ppia	0.015783	8.6242e-07
Fkbp8	-0.115597	8.6242e-07
Syncrip	-0.0528949	8.6242e-07
Capza1	-1	8.6242e-07
Rplp2	0.128293	8.6242e-07
Gdi2	0.0922074	8.6242e-07
APOH	0.185232	8.6242e-07
Ano10	0.0813396	8.6242e-07
Cpeb4	-0.018878	8.6242e-07
Mccc2	-0.0679388	8.6242e-07
Rps23	0.0370307	8.6242e-07
Tmx4	0.015783	8.6242e-07
C1qbp	-0.0558912	8.6242e-07
Atp1b3	0	8.6242e-07
SERPIND1	-0.0335695	8.6242e-07
Rps27	-0.00868224	8.6242e-07
Poldip2	-0.0454314	8.6242e-07
Pa2g4	0.041243	8.6242e-07
Eif2s3	-0.0679388	8.6242e-07
LOC101361795; LOC111139619; LOC112806673; U2af2; U2AF2	-0.0101344	8.6242e-07
Vcp	0.217851	8.6242e-07
Trim59	0.0342157	8.6242e-07
Oplah	0.0854247	8.6242e-07
Rps12	-0.114035	8.6242e-07
Txndc12	0.120352	8.6242e-07
Luc7l3	-0.152003	8.6242e-07
Cct5	0.137504	8.6242e-07
Csde1	0.0114956	8.6242e-07
Cope	0.149259	8.6242e-07
Gstp1	-0.114035	8.6242e-07
Fech	-0.0394883	8.6242e-07
Acot2	0.105678	8.6242e-07
GC	0.153157	8.6242e-07
Naga	0.0593553	8.6242e-07
Rpl13	0.0214797	8.6242e-07
Aifm1	-0.187707	8.6242e-07
Ehd4	-0.177882	8.6242e-07
Prkar2a	0.0342157	8.6242e-07
Septin2	-0.0159576	8.6242e-07
Gsdmd	-0.0499049	8.6242e-07
Tpt1	0.0949116	8.6242e-07
Ldha	0.199123	8.6242e-07
Bckdhb	0.015783	8.6242e-07
Spp1	0.568519	8.6242e-07
Tpp1	-0.0291463	8.6242e-07
Galk1	0.255803	8.6242e-07
Igf2	-0.0144996	8.6242e-07
Napa	-0.251539	8.6242e-07
Eif3d	0.24245	8.6242e-07
P3h1	0.304511	8.6242e-07
Bcat2	-0.0203404	8.6242e-07
Pfkp	-0.362158	8.6242e-07
Dpp7	0.0635029	8.6242e-07
Eif3a	-0.227692	8.6242e-07
Scarb2	-0.123434	8.6242e-07
Pip4p2	-0.0335695	8.6242e-07
Parp1	-0.311148	8.6242e-07
Emc7	-0.0484122	8.6242e-07
Tmcc3	0.286881	8.6242e-07
Akt1	-0.205896	8.6242e-07
Rhot1	-0.114035	8.6242e-07
Mettl7a	-0.0664274	8.6242e-07
Dhrs4	0.177599	8.6242e-07
Itm2b	-0.0424568	8.6242e-07
Prpf19	0.132248	8.6242e-07
Cnpy4	0.117695	8.6242e-07
Scrn1	0.202888	8.6242e-07
Rab13	0.107018	8.6242e-07
Srsf5	-0.0247367	8.6242e-07
Armc10	-0.115597	8.6242e-07
Kars1	-0.0908029	8.6242e-07
Chp1	-0.0800879	8.6242e-07
FBLN1	0.289244	8.6242e-07
Cstb	0.292782	8.6242e-07
Agpat1	0.0100637	8.6242e-07
Tmed3	-0.298673	8.6242e-07
Rpl26	-0.013043	8.6242e-07
Scyl1	0.0524159	8.6242e-07
Esd	0.92372	8.6242e-07
Rbms2	0.175045	8.6242e-07
Atp11a	0.185232	8.6242e-07
Ipo7	0.0468403	8.6242e-07
Ndufs2	0.0827026	8.6242e-07
Sdhb	-0.0528949	8.6242e-07
Serpine1	0.212881	8.6242e-07
Ttc17	-0.013043	8.6242e-07
Ptdss1	0.0172093	8.6242e-07
Hdhd2	-0.202572	8.6242e-07
Lpp	-0.298673	8.6242e-07
Elavl1	0.0200577	8.6242e-07
Arcn1	-0.0513992	8.6242e-07
Dnaja2	-0.0785637	8.6242e-07
Eif3f	-0.0892673	8.6242e-07
Opa1	0.0271541	8.6242e-07
Cnih4	-0.1976	8.6242e-07
Cdc42bpb	-0.00723157	8.6242e-07
Gja1	0.164786	8.6242e-07
Rbmx	-0.046921	8.6242e-07
Peak1	-0.177882	8.6242e-07
Gnaq	0.232661	8.6242e-07
Ruvbl1	-0.07552	8.6242e-07
Lactb	0.0200577	8.6242e-07
Vps4b	-0.477944	8.6242e-07
Rock2	-0.475936	8.6242e-07
Sdcbp	-0.242977	8.6242e-07
Memo1	0.051024	8.6242e-07
Snu13	0.405992	8.6242e-07
CPN1	0.0962619	8.6242e-07
Ccn1	0.199123	8.6242e-07
Npepps	-0.0101344	8.6242e-07
Tgfb2	0.327687	8.6242e-07
Rps10	-0.0247367	8.6242e-07
Arl6ip4	0.100305	8.6242e-07
Farsa	0.710173	8.6242e-07
Anxa5	-0.0694519	8.6242e-07
Oasl2	0.00288251	8.6242e-07
Galnt1	0.27262	8.6242e-07
Kif2a	0.190299	8.6242e-07
Rhbdd1	0.147958	8.6242e-07
Retreg1	0.204141	8.6242e-07
Msmo1	-0.0664274	8.6242e-07
Ergic3	-0.171368	8.6242e-07
Tradd	0.326537	8.6242e-07
Snx6	0.0356239	8.6242e-07
Nudt19	-0.0740006	8.6242e-07
Pds5b	-0.0543923	8.6242e-07
Gpc4	-0.181149	8.6242e-07
Mtx1	-0.0634092	8.6242e-07
Nup88	0.392867	8.6242e-07
Llph	0.015783	8.6242e-07
Tbk1	-0.0247367	8.6242e-07
Psmd1	0.0285692	8.6242e-07
Ubap2l	-0.181149	8.6242e-07
Mtx2	0	8.6242e-07
Abhd1	-0.0232698	8.6242e-07
Elmo2	0.0285692	8.6242e-07
Arg1	-0.0365259	8.6242e-07
Tpp2	-0.0740006	8.6242e-07
Dad1	-0.115597	8.6242e-07
Sil1	0.0370307	8.6242e-07
Hook3	-0.0558912	8.6242e-07
Surf6	0.219091	8.6242e-07
Ap2a2	-0.42082	8.6242e-07
Eif3g	0.380729	8.6242e-07
Srsf10	-0.0954196	8.6242e-07
Aars1	-0.0664274	8.6242e-07
Ubr4	0.041243	8.6242e-07
Raf1	0.0313952	8.6242e-07
Larp7	0.166073	8.6242e-07
Gpat3	-0.217591	8.6242e-07
RT1-M3-1	0.435095	8.6242e-07
Ccn2	0.0867838	8.6242e-07
Tor1aip2	-0.274041	8.6242e-07
Slmap	0.378512	8.6242e-07
Pld3	-0.0954196	8.6242e-07
Galnt2	0.108357	8.6242e-07
Gna11	0.0648829	8.6242e-07
Ndufaf7	0.121679	8.6242e-07
Nans	0.130931	8.6242e-07
Trip13	0.0086303	8.6242e-07
Cybc1	-0.00723157	8.6242e-07
Dpp3	0.126973	8.6242e-07
Ebna1bp2	-0.153607	8.6242e-07
Bckdk	-0.0144996	8.6242e-07
Nme2	0.0257376	8.6242e-07
Snrnp70	-0.0350469	8.6242e-07
Tmem259	-0.0573917	8.6242e-07
Itprip	-0.448115	8.6242e-07
Tjp2	0.0538064	8.6242e-07
Ogfod3	0.226509	8.6242e-07
Ddx18	0.255803	8.6242e-07
Scap	0.137504	8.6242e-07
Dnaja3	-0.0831412	8.6242e-07
Rab24	-0.33825	8.6242e-07
Glrx3	0.246104	8.6242e-07
Bzw1	-0.0908029	8.6242e-07
Llgl1	0	8.6242e-07
LOC100911485	-0.129734	8.6242e-07
Herc4	-0.236164	8.6242e-07
Tmem11	-0.00578235	8.6242e-07
Itga3	-0.0499049	8.6242e-07
Dnpep	-0.0816138	8.6242e-07
Dctn1	-0.018878	8.6242e-07
Tamm41	0.395063	8.6242e-07
Xpot	-0.612637	8.6242e-07
Dhrsx	-0.027675	8.6242e-07
Serbp1	-0.0543923	8.6242e-07

## Sheet: 4A
Figure 4A
Control	MG132 (10 uM)	MG132 (25 uM)	MLN4924 (1 uM)	MG (10) + MLN (1)	MG (25) + MLN (1)
0.23482	0.587732	0.551124	0.677475	0.926829	0.85249
0.415945	0.515362	0.73303	0.609095	0.557731	0.489881

## Sheet: 4B
Figure 4B
RbFox2	RbFox2		CUL3	CUL3
293-WT	293 CUL3KO		293-WT	293 CUL3KO
3.2963	6.83629		3.67975	0.248837
1.76785	10.0303		2.76608	0.167941
3.12466	11.9053		3.02526	0.288392
6.57036	9.97414		3.64027	1.06745
9.60253	7.38317		4.2422	0.714951
9.1567	12.811		4.16743	1.05604

## Sheet: 4C
Figure 4B
RhoBTB1	RhoBTB1		RbFox2	RbFox2
Control	siRNA RhoBTB1		Control	siRNA RhoBTB1
0.244146	0.121574		0.138842	0.338902
0.147122	0.086553		0.166261	0.490737
0.637335	0.096234		0.059785	0.879229
0.441492	0.291576		0.064577	0.231487
	0.160035			0.367949
	0.111275			0.723538

## Sheet: 5A
Figure 5A
RbFox2	RbFox2
SMC-CRE	S-CUL3KO
0.467286	2.20261
0.195784	1.14275
0.624447	0.597342
0.649304	0.996754
	1.91436

## Sheet: 5B
Figure 5B
RbFox2	RbFox2	RbFox2	RbFox2
Vehicle	Ang (1 uM)	Ang (2.5 uM)	Ang (10 uM)
0.0441372	0.326172	0.47461	0.585476
0.108232	0.322778	0.449004	0.613902
0.0867323	0.239657	0.408248	0.487245

## Sheet: 5C
Figure 5C
Treatment	Saline	Saline	Saline	Saline	Saline	Saline		ANG	ANG	ANG	ANG	ANG	ANG
Animal →	1	2	3	4	5	6		1	2	3	4	5	6
Weeks ↓
0	122.3	109.3	107.7	115.7	111.3	128		131	103	109	124	104	117
1	123.6	126.2	116.4	113	114.4	113.8		129.4	123.2	117.6	111.8	108.8	108.8
2	112.2	108.6	107.8	111.2	112.8	113.2		139.8	151.3	152.3	130.3	140	139
3	112.8	113.8	116.4	118.8	122.4	109.2		142.4		173.4	145.2	150.8	155.4
4	133	114	116	107	111	114		156		151	126	135	144

## Sheet: 5D
Figure 5D
RbFox2	RbFox2		RhoBTB1	RhoBTB1
Saline	ANG		Saline	ANG
0.299139	0.583952		0.830835	0.350442
0.286275	0.601447		0.748032	0.255409
0.341668	0.488506		0.705703	0.452889
0.367255	0.464592		0.595394	0.471252
	0.689464			1.085298*
*, Identified as an outlier by Grubb's Test

## Sheet: 7C
Figure 7C
Control	RbFox2 siRNA
5685.55	4051.32
6059.08	1089.48
4935.36	1164.19
5430.3	2582.07
4329.92	4912.01
6406.16	440.462
4329.92	143.189
3766.5	510.501
3206.19	1589.09
2048.23	510.501
1646.68	138.52
2985.18	74.707
4493.34	102.723
3453.66	132.294
2074.69	2336.16
1635.78	3747.82
2107.37	5030.3
3508.14	1529.95
3198.41	3659.11
2376.63	2192.97
5313.56	1075.47
3870.78	146.302
2180.52	96.497
5187.5	98.053
5497.22	94.941
3863	2854.45
3704.24	3430.32
2602.31	1905.04
2004.65	136.964
3827.2	121.4
3343.16	916.722
2795.3	2787.52
6306.55	698.826
8224.04	93.384
1207.77	107.392
2986.74	124.512
3419.42	94.941
2592.97	115.174
2736.16	200.776
471.591	163.422
4697.23	189.881
4759.48	133.851
1262.24	207.002
9470.72	5022.52
5419.18	1199.99
6519.12	964.971
2384.47	3947.04
2960.03	950.963
11365.3	1827.22
3416.46	4294.12
3198.31	3168.84
2345.88	3133.04
4904.03	6031.07
3052.33	135.407
2693.23	2929.15
4106.31	216.34
6344.21	152.528
2495.61	217.897
1753.53	189.881
4458.72	249.025
2424.97	107.392
801.08	188.325
6484.71	241.243
2782.82	118.287
4187.04	127.625
2264.29	191.438
1971.65	222.566
2012.43	110.505
2434.22	174.317
1589.09	121.4
4427.97	183.656
7266.85	104.279
2619.43	175.874
1464.58	149.415
7542.34	287.935
1783.64	108.948
2792.19	163.422
1645.12	522.952
2188.3	434.237
3456.77	147.858
5176.6	56.031
9433.37	305.055
1615.55	238.13
1978.19	231.904
4252.1	949.407
4946.25	508.944
3990.62	233.461
1802.32	158.753
	213.227
	138.52
	168.092
	225.679
	312.837
	605.441
	168.092
	118.287
	435.793
	93.384
	102.723
	163.422
	6387.48
	3539.26
	6620.94
	1157.96
	1092.6
	2533.83
	2804.64
	2312.82
	7377.36
	2233.44
	1217.11
	2399.98
	4946.25
	1976.63
	731.51
	2460.68
	477.816
	219.453
	157.197
	329.958
	697.269
	384.432
	77.82
	96.497
	259.92
	178.987
	182.099
	146.302
	101.166
	155.64
	2259.9
	2119.82
	1456.8
	1582.86
	2558.73
	2697.25
	2224.1
	1581.31
	4624.08
	3831.87
	4407.74
	3856.77
	2930.71
	1375.86
	887.151
	1213.99
	2049.78
	3578.17
	1875.47
	3259.11
	1724.5
	3548.6
	1937.72
	1866.13
	1058.36
	901.158
	1547.07
	2793.75
	2172.74
	2927.6
	3792.96
	1327.61
	1196.88
	2020.21
	2138.5
	991.43
	2846.66
	2035.78
	1713.6
	963.414

## Sheet: 7E
Figure 7E
Actn1	Actn1
Control	siRNA
1.10216	0.149719
0.946604	0.158641
0.958489	0.087494

[truncated: 12 more sheets: 8B, 9B Left, 9B Middle, 9B Right, 10A, 10C, 11A, 11B, 11C, 11D, 12A, 12B]
